# Supplementary material for: Differential gene regulation by a synthetic vitamin D receptor ligand and active vitamin D in human cells
Source: PLoS One. 2023 Dec 13;18(12):e0295288. doi: 10.1371/journal.pone.0295288 (PMC10718451; doi:10.1371/journal.pone.0295288)
Supplement: S1 Table — (XLSX) [file pone.0295288.s008.xlsx]

## Sheet: DHT up
Merged_Peak	Sample_Peak	fold.change	log2FC	#NAME?	Annotation	Detailed Annotation	Distance to TSS	Nearest PromoterID	Entrez ID	Nearest Unigene	Nearest Refseq	Nearest Ensembl	Gene Name	Gene Alias	Gene Description	Gene Type
chr14_71062927_71063076	Dm.Bm.5h-Dp.Bm.5h_peak_768	10.5533	3.39962	11.4826	intron (NM_014982, intron 26 of 35)	Tigger3|DNA|TcMar-Tigger	155543	NM_014982	22990	Hs.446559	NM_014982	ENSG00000100731	PCNX1	PCNX|PCNXL1|pecanex	pecanex 1	protein-coding
chr12_46793031_46793247	Dm.Bm.5h-Dp.Bm.5h_peak_578	9.69335	3.277	12.9841	5' UTR (NM_001143824, exon 2 of 16)	5' UTR (NM_001143824, exon 2 of 16)	32858	NM_018018	55089	Hs.446077	NM_018018	ENSG00000139209	SLC38A4	ATA3|NAT3|PAAT|SNAT4	solute carrier family 38 member 4	protein-coding
chr18_48205827_48206007	Dm.Bm.5h-Dp.Bm.5h_peak_1073	3.78828		2.00427	intron (NM_001371285, intron 1 of 5)	intron (NM_001371285, intron 1 of 5)	-11991	NM_001371288	NA	NA	NA	NA	NA	NA	NA	NA
chr8_80078439_80078561	Dm.Bm.5h-Dp.Bm.5h_peak_2366	9.48965	3.24635	11.6365	intron (NM_001025253, intron 1 of 7)	intron (NM_001025253, intron 1 of 7)	2330	NM_001287140	7163	Hs.368433	NM_005079	ENSG00000076554	TPD52	D52|N8L|PC-1|PrLZ|hD52	tumor protein D52	protein-coding
chr12_58499907_58499995	Dm.Bm.5h-Dp.Bm.5h_peak_588	4.86459		4.30596	Intergenic	L2b|LINE|L2	-91751	NR_126341	100506869	Hs.290456	NR_126341	ENSG00000258231	LOC100506869	-	uncharacterized LOC100506869	ncRNA
chr15_80704901_80705061	Dm.Bm.5h-Dp.Bm.5h_peak_871	9.3406	3.22352	8.53763	intron (NM_021214, intron 1 of 2)	intron (NM_021214, intron 1 of 2)	9671	NM_021214	58489	Hs.459072	NM_021214	ENSG00000136379	ABHD17C	FAM108C1	abhydrolase domain containing 17C	protein-coding
chr12_111067711_111067860	Dm.Bm.5h-Dp.Bm.5h_peak_644	9.32003	3.22033	8.52922	intron (NM_015267, intron 1 of 21)	intron (NM_015267, intron 1 of 21)	-32218	NM_001370598	23316	Hs.124953	NM_015267	ENSG00000111249	CUX2	CDP2|CUTL2|EIEE67	cut like homeobox 2	protein-coding
chr6_150320505_150320606	Dm.Bm.5h-Dp.Bm.5h_peak_2096	9.32003	3.22033	8.52922	Intergenic	Intergenic	-48456	NM_203395	389434	Hs.310225	NM_203395	ENSG00000009765	IYD	C6orf71|DEHAL1|IYD-1|TDH4	iodotyrosine deiodinase	protein-coding
chr2_191932341_191932477	Dm.Bm.5h-Dp.Bm.5h_peak_1265	9.31259	3.21918	10.5576	Intergenic	Intergenic	-85321	NM_004657	8436	Hs.26530	NM_004657	ENSG00000168497	CAVIN2	PS-p68|SDPR|SDR|cavin-2	caveolae associated protein 2	protein-coding
chr12_69719391_69719496	Dm.Bm.5h-Dp.Bm.5h_peak_602	4.79764		3.76148	intron (NR_159972, intron 2 of 2)	intron (NR_159972, intron 2 of 2)	19106	NR_110072	101928002	Hs.569096	NR_110072	NA	LOC101928002	-	uncharacterized LOC101928002	ncRNA
chr6_118539207_118539482	Dm.Bm.5h-Dp.Bm.5h_peak_2052	9.22203	3.20508	10.0296	intron (NM_001042475, intron 3 of 12)	Tigger3a|DNA|TcMar-Tigger	-8951	NM_002667	5350	Hs.170839	NM_002667	ENSG00000198523	PLN	CMD1P|CMH18|PLB	phospholamban	protein-coding
chr2_119337827_119337990	Dm.Bm.5h-Dp.Bm.5h_peak_1205	9.13321	3.19112	9.67322	intron (NM_001322330, intron 2 of 5)	intron (NM_001322330, intron 2 of 5)	28833	NM_001322330	130355	Hs.99488	NM_001017927	ENSG00000186132	C2orf76	AIM29	chromosome 2 open reading frame 76	protein-coding
chr9_136229778_136229936	Dm.Bm.5h-Dp.Bm.5h_peak_2549	9.04609	3.17729	9.39735	intron (NM_181701, intron 1 of 11)	intron (NM_181701, intron 1 of 11)	15984	NM_181701	169714	Hs.144073	NM_181701	ENSG00000165661	QSOX2	QSCN6L1|SOXN	quiescin sulfhydryl oxidase 2	protein-coding
chr22_45975287_45975407	Dm.Bm.5h-Dp.Bm.5h_peak_1413	8.76192	3.13125	8.36559	intron (NM_058238, intron 1 of 3)	intron (NM_058238, intron 1 of 3)	1815	NM_058238	7477	Hs.512714	NM_058238	ENSG00000188064	WNT7B	-	Wnt family member 7B	protein-coding
chr12_78799817_78799884	Dm.Bm.5h-Dp.Bm.5h_peak_612	8.63575	3.11032	10.5576	Intergenic	Intergenic	-64131	NM_001135805	6857	Hs.310545	NM_005639	ENSG00000067715	SYT1	BAGOS|P65|SVP65|SYT	synaptotagmin 1	protein-coding
chr4_26141968_26142166	Dm.Bm.5h-Dp.Bm.5h_peak_1631	8.63428	3.11008	7.97246	Intergenic	Intergenic	-177643	NM_005349	3516	Hs.479396	NM_005349	ENSG00000168214	RBPJ	AOS3|CBF1|IGKJRB|IGKJRB1|KBF2|RBP-J|RBPJK|RBPSUH|SUH|csl	recombination signal binding protein for immunoglobulin kappa J region	protein-coding
chr14_91609437_91609524	Dm.Bm.5h-Dp.Bm.5h_peak_790	8.63428	3.11008	7.97246	intron (NM_024764, intron 21 of 26)	Tigger2b_Pri|DNA|TcMar-Tigger	-99001	NM_001284280	55671	Hs.533887	NM_017936	ENSG00000100796	PPP4R3A	FLFL1|KIAA2010|MSTP033|PP4R3|PP4R3A|SMEK1|smk-1|smk1	protein phosphatase 4 regulatory subunit 3A	protein-coding
chr5_174312176_174312210	Dm.Bm.5h-Dp.Bm.5h_peak_1944	4.70248		3.05479	Intergenic	CpG	-24161	NR_125806	101928176	Hs.436014	NR_125806	ENSG00000249306	LINC01411	-	long intergenic non-protein coding RNA 1411	ncRNA
chr11_14676354_14676421	Dm.Bm.5h-Dp.Bm.5h_peak_423	8.56709	3.09881	7.2723	intron (NM_000922, intron 1 of 15)	Tigger3c|DNA|TcMar-Tigger	32584	NM_000922	5140	Hs.445711	NM_000922	ENSG00000152270	PDE3B	HcGIP1|cGIPDE1	phosphodiesterase 3B	protein-coding
chr15_98528498_98528650	Dm.Bm.5h-Dp.Bm.5h_peak_886	8.54924	3.0958	9.80749	Intergenic	Intergenic	-14238	NM_182562	283777	Hs.668070	NM_182562	ENSG00000283597	FAM169B	-	family with sequence similarity 169 member B	protein-coding
chr11_131415836_131415972	Dm.Bm.5h-Dp.Bm.5h_peak_541	8.46446	3.08142	9.39735	intron (NM_001352003, intron 1 of 8)	intron (NM_001352003, intron 1 of 8)	45289	NM_001352006	50863	Hs.504352	NM_016522	ENSG00000182667	NTM	CEPU-1|HNT|IGLON2|NTRI	neurotrimin	protein-coding
chr8_23643739_23643924	Dm.Bm.5h-Dp.Bm.5h_peak_2311	8.46446	3.08142	9.39735	Intergenic	Intergenic	39057	NM_001256339	4824	Hs.55999	NM_006167	ENSG00000167034	NKX3-1	BAPX2|NKX3|NKX3.1|NKX3A	NK3 homeobox 1	protein-coding
chr5_115490683_115490879	Dm.Bm.5h-Dp.Bm.5h_peak_1879	8.38133	3.06718	8.88123	Intergenic	Intergenic	53994	NM_020177	56929	Hs.47367	NM_020177	ENSG00000145780	FEM1C	EUROIMAGE686608|EUROIMAGE783647|FEM1A	fem-1 homolog C	protein-coding
chr1_60374834_60374915	Dm.Bm.5h-Dp.Bm.5h_peak_54	4.84668		4.26379	Intergenic	Intergenic	247810	NR_146508	105378763	Hs.551175	NR_146508	ENSG00000226476	LINC01748	-	long intergenic non-protein coding RNA 1748	ncRNA
chr12_32268157_32268330	Dm.Bm.5h-Dp.Bm.5h_peak_568	8.33087	3.05847	7.28596	intron (NR_148725, intron 2 of 9)	intron (NR_148725, intron 2 of 9)	-131314	NM_001370298	121512	Hs.117835	NM_139241	ENSG00000139132	FGD4	CMT4H|FRABP|ZFYVE6	FYVE, RhoGEF and PH domain containing 4	protein-coding
chr11_68528898_68528967	Dm.Bm.5h-Dp.Bm.5h_peak_467	8.21989	3.03912	8.10835	intron (NM_001352348, intron 3 of 24)	intron (NM_001352348, intron 3 of 24)	68181	NM_001352355	55291	Hs.503022	NM_018312	ENSG00000110075	PPP6R3	C11orf23|PP6R3|SAP190|SAPL|SAPLa|SAPS3	protein phosphatase 6 regulatory subunit 3	protein-coding
chr5_40382159_40382312	Dm.Bm.5h-Dp.Bm.5h_peak_1789	8.21989	3.03912	8.10835	Intergenic	Intergenic	-297679	NM_000958	5734	Hs.199248	NM_000958	ENSG00000171522	PTGER4	EP4|EP4R	prostaglandin E receptor 4	protein-coding
chr22_42655946_42655976	Dm.Bm.5h-Dp.Bm.5h_peak_1409	8.21989	3.03912	8.10835	Intergenic	Intergenic	-6569	NM_000398	1727	Hs.561064	NM_000398	ENSG00000100243	CYB5R3	B5R|DIA1	cytochrome b5 reductase 3	protein-coding
chr3_106573624_106573774	Dm.Bm.5h-Dp.Bm.5h_peak_1521	8.72402		11.4675	Intergenic	MER57C1|LTR|ERV1	666939	NR_028303	100302640	Hs.648607	NR_028303	ENSG00000242759	LINC00882	-	long intergenic non-protein coding RNA 882	ncRNA
chr2_11539647_11539699	Dm.Bm.5h-Dp.Bm.5h_peak_1134	8.03463	3.00623	6.36072	promoter-TSS (NM_148903)	promoter-TSS (NM_148903)	-146	NM_148903	9687	Hs.467733	NM_014668	ENSG00000196208	GREB1	-	growth regulating estrogen receptor binding 1	protein-coding
chr6_139015143_139015186	Dm.Bm.5h-Dp.Bm.5h_peak_2087	7.98907	2.99803	7.32926	Intergenic	Intergenic	-13580	NM_021243	58527	Hs.600861	NM_021243	ENSG00000146386	ABRACL	C6orf115|Costars|HSPC280|PRO2013	ABRA C-terminal like	protein-coding
chr3_128236756_128236954	Dm.Bm.5h-Dp.Bm.5h_peak_1542	7.98907	2.99803	7.32926	intron (NM_021937, intron 1 of 6)	L2a|LINE|L2	-82941	NM_001319086	8607	Hs.272822	NM_003707	ENSG00000175792	RUVBL1	ECP-54|ECP54|INO80H|NMP 238|NMP238|PONTIN|Pontin52|RVB1|TIH1|TIP49|TIP49A	RuvB like AAA ATPase 1	protein-coding
chr21_28435842_28436054	Dm.Bm.5h-Dp.Bm.5h_peak_1372	7.75468		9.49418	Intergenic	Intergenic	-103370	NR_026552	118421	Hs.438549	NR_026552	ENSG00000226935	LINC00161	C21orf100|Linc-USP16|NCRNA00161	long intergenic non-protein coding RNA 161	ncRNA
chr22_40041157_40041200	Dm.Bm.5h-Dp.Bm.5h_peak_1405	5.01173		2.61232	3' UTR (NM_138435, exon 5 of 5)	3' UTR (NM_138435, exon 5 of 5)	3351	NR_163486	114841040	Hs.474880	NR_163486	NA	LOC114841040	-	uncharacterized LOC114841040	ncRNA
chr7_73750002_73750133	Dm.Bm.5h-Dp.Bm.5h_peak_2192	7.98859	2.99794	6.32409	Intergenic	LTR5B|LTR|ERVK	-11201	NM_001301058	83451	Hs.647045	NM_148912	ENSG00000106077	ABHD11	PP1226|WBSCR21	abhydrolase domain containing 11	protein-coding
chr11_89925132_89925184	Dm.Bm.5h-Dp.Bm.5h_peak_492	7.98859	2.99794	6.32409	intron (NM_001105522, intron 1 of 6)	Tigger3a|DNA|TcMar-Tigger	1094	NM_001105522	729384	Hs.705301	NM_001105522	ENSG00000233802	TRIM49D2	TRIM48L1|TRIM49D1|TRIM49D2P|TRIM49L|TRIM49L1	tripartite motif containing 49D2	protein-coding
chr4_94680333_94680359	Dm.Bm.5h-Dp.Bm.5h_peak_1682	4.39721		2.03166	Intergenic	Intergenic	77187	NR_121610	100507012	Hs.128612	NR_121610	NA	BMPR1B-DT	BMPR1B-AS1	BMPR1B divergent transcript	ncRNA
chr4_151122713_151122808	Dm.Bm.5h-Dp.Bm.5h_peak_1719	3.83811		2.37391	intron (NM_001009555, intron 20 of 20)	MIR|SINE|MIR	18934	NR_000007	8944	NA	NR_000007	ENSG00000208797	SNORD73A	RNU73|RNU73A|U73|U73a	small nucleolar RNA, C/D box 73A	snoRNA
chr1_63928818_63929007	Dm.Bm.5h-Dp.Bm.5h_peak_59	7.98859	2.99794	6.32409	intron (NM_005012, intron 1 of 8)	intron (NM_005012, intron 1 of 8)	154896	NM_001083592	4919	Hs.128753	NM_005012	ENSG00000185483	ROR1	NTRKR1|dJ537F10.1	receptor tyrosine kinase like orphan receptor 1	protein-coding
chr15_52289875_52290016	Dm.Bm.5h-Dp.Bm.5h_peak_835	7.98859	2.99794	6.32409	intron (NM_018728, intron 1 of 40)	intron (NM_018728, intron 1 of 40)	5858	NM_018728	55930	Hs.487036	NM_018728	ENSG00000128833	MYO5C	-	myosin VC	protein-coding
chr15_32823917_32823996	Dm.Bm.5h-Dp.Bm.5h_peak_810	5.27665		3.05479	intron (NM_001277313, intron 17 of 20)	intron (NM_001277313, intron 17 of 20)	-105092	NR_109767	100131315	Hs.610545	NR_109767	ENSG00000259721	LOC100131315	-	uncharacterized LOC100131315	ncRNA
chr5_94403658_94403690	Dm.Bm.5h-Dp.Bm.5h_peak_1851	7.98034	2.99645	6.45752	exon (NM_001145678, exon 16 of 21)	exon (NM_001145678, exon 16 of 21)	214930	NM_173665	285600	Hs.425123	NM_173665	ENSG00000185261	KIAA0825	C5orf36	KIAA0825	protein-coding
chr13_110837918_110838021	Dm.Bm.5h-Dp.Bm.5h_peak_721	4.61102		2.66641	Intergenic	LTR5B|LTR|ERVK	24265	NR_158538	105370362	NA	NR_158538	NA	LOC105370362	-	uncharacterized LOC105370362	ncRNA
chr11_114130116_114130194	Dm.Bm.5h-Dp.Bm.5h_peak_518	7.84825	2.97237	6.1727	intron (NM_006006, intron 2 of 6)	intron (NM_006006, intron 2 of 6)	66944	NM_001354752	7704	Hs.591945	NM_006006	ENSG00000109906	ZBTB16	PLZF|ZNF145	zinc finger and BTB domain containing 16	protein-coding
chr1_167191609_167191679	Dm.Bm.5h-Dp.Bm.5h_peak_166	5.83751		6.08675	intron (NR_110811, intron 2 of 3)	L1ME4b|LINE|L1	4161	NR_110811	101928484	Hs.568496	NR_110811	NA	LINC01363	RBSG4	long intergenic non-protein coding RNA 1363	ncRNA
chr3_37082427_37082518	Dm.Bm.5h-Dp.Bm.5h_peak_1456	7.78335	2.96039	9.80749	intron (NM_006309, intron 19 of 27)	L1MC1|LINE|L1	89123	NM_001354624	4292	Hs.195364	NM_000249	ENSG00000076242	MLH1	COCA2|FCC2|HNPCC|HNPCC2|hMLH1	mutL homolog 1	protein-coding
chr7_117907477_117907697	Dm.Bm.5h-Dp.Bm.5h_peak_2245	7.78335	2.96039	9.80749	Intergenic	L2c|LINE|L2	-34146	NM_001363351	83992	Hs.592285	NM_033427	ENSG00000077063	CTTNBP2	C7orf8|CORTBP2|Orf4	cortactin binding protein 2	protein-coding
chr15_53565598_53565633	Dm.Bm.5h-Dp.Bm.5h_peak_837	7.78335	2.96039	9.80749	intron (NM_182758, intron 18 of 19)	L1ME4b|LINE|L1	-24513	NR_102335	256764	Hs.122125	NM_182758	ENSG00000166415	WDR72	AI2A3	WD repeat domain 72	protein-coding
chr12_104625157_104625223	Dm.Bm.5h-Dp.Bm.5h_peak_642	3.83811		2.37391	intron (NM_018413, intron 2 of 2)	intron (NM_018413, intron 2 of 2)	33557	NR_037487	100500843	NA	NR_037487	ENSG00000264295	MIR3922	-	microRNA 3922	ncRNA
chr16_65124777_65124812	Dm.Bm.5h-Dp.Bm.5h_peak_921	7.78335	2.96039	9.80749	Intergenic	L1MB7|LINE|L1	-2732	NM_001330576	1009	Hs.116471	NM_001797	ENSG00000140937	CDH11	CAD11|CDHOB|ESWS|OB|OSF-4	cadherin 11	protein-coding
chr14_52545720_52545910	Dm.Bm.5h-Dp.Bm.5h_peak_751	7.78335	2.96039	9.80749	intron (NM_001160047, intron 1 of 20)	intron (NM_001160047, intron 1 of 20)	6690	NM_020784	57544	Hs.532609	NM_020784	ENSG00000087301	TXNDC16	ERp90|KIAA1344	thioredoxin domain containing 16	protein-coding
chr2_217340347_217340390	Dm.Bm.5h-Dp.Bm.5h_peak_1289	5.32573		2.61778	intron (NR_133642, intron 5 of 5)	intron (NR_133642, intron 5 of 5)	57636	NR_133642	105373877	NA	NR_133642	NA	DIRC3-AS1	-	DIRC3 antisense RNA 1	ncRNA
chr5_155626297_155626399	Dm.Bm.5h-Dp.Bm.5h_peak_1925	7.78335	2.96039	9.80749	Intergenic	MER102c|DNA|hAT-Charlie	612593	NM_001099293	285643	Hs.567824	NM_001099293	ENSG00000226650	KIF4B	-	kinesin family member 4B	protein-coding
chrX_69948619_69948732	Dm.Bm.5h-Dp.Bm.5h_peak_2573	4.66001		1.64047	intron (NM_001005609, intron 1 of 7)	intron (NM_001005609, intron 1 of 7)	-74181	NR_037494	100500887	NA	NR_037494	ENSG00000211991	MIR676	hsa-mir-676|mir-676	microRNA 676	ncRNA
chr11_130638752_130638808	Dm.Bm.5h-Dp.Bm.5h_peak_539	5.13382		2.66641	Intergenic	Intergenic	-27955	NR_107019	102466873	NA	NR_107019	ENSG00000274999	MIR8052	hsa-mir-8052	microRNA 8052	ncRNA
chr15_79778551_79778676	Dm.Bm.5h-Dp.Bm.5h_peak_869	7.77085	2.95807	6.59404	Intergenic	Intergenic	118383	NR_037654	10588	Hs.194294	NM_006441	ENSG00000136371	MTHFS	HsT19268|NEDMEHM	methenyltetrahydrofolate synthetase	protein-coding
chr2_210233701_210233792	Dm.Bm.5h-Dp.Bm.5h_peak_1283	7.77085	2.95807	6.59404	Intergenic	LTR57|LTR|ERVL	-8300	NM_001608	33	Hs.471277	NM_001608	ENSG00000115361	ACADL	ACAD4|LCAD	acyl-CoA dehydrogenase long chain	protein-coding
chr7_141080856_141081020	Dm.Bm.5h-Dp.Bm.5h_peak_2275	7.75468	2.95507	9.49418	intron (NM_001195278, intron 1 of 3)	Tigger3b|DNA|TcMar-Tigger	6874	NM_001195278	100507421	Hs.283851	NM_001195278	ENSG00000261115	TMEM178B	-	transmembrane protein 178B	protein-coding
chr17_69480281_69480389	Dm.Bm.5h-Dp.Bm.5h_peak_1011	3.76198		1.80717	intron (NR_145982, intron 1 of 1)	intron (NR_145982, intron 1 of 1)	5197	NR_145982	105371880	NA	NR_145982	NA	LOC105371880	-	uncharacterized LOC105371880	ncRNA
chr8_35715393_35715502	Dm.Bm.5h-Dp.Bm.5h_peak_2323	4.59315		2.66641	intron (NM_001322818, intron 8 of 16)	intron (NM_001322818, intron 8 of 16)	-5128	NR_125819	101929550	Hs.583803	NR_125819	NA	LOC101929550	-	uncharacterized LOC101929550	ncRNA
chr10_92990589_92990789	Dm.Bm.5h-Dp.Bm.5h_peak_370	7.75468	2.95507	9.49418	intron (NM_001319195, intron 18 of 21)	L1PA10|LINE|L1	-70109	NM_183374	340665	Hs.369993	NM_183374	ENSG00000187553	CYP26C1	FFDD4	cytochrome P450 family 26 subfamily C member 1	protein-coding
chr4_112251221_112251283	Dm.Bm.5h-Dp.Bm.5h_peak_1694	7.75468	2.95507	9.49418	intron (NM_018569, intron 1 of 9)	intron (NM_018569, intron 1 of 9)	19465	NM_001128426	55435	Hs.435991	NM_018569	ENSG00000138660	AP1AR	2C18|C4orf16|GBAR|PRO0971|gamma-BAR	adaptor related protein complex 1 associated regulatory protein	protein-coding
chr2_134839763_134839854	Dm.Bm.5h-Dp.Bm.5h_peak_1215	7.75468	2.95507	9.49418	intron (NM_138326, intron 1 of 9)	intron (NM_138326, intron 1 of 9)	1193	NM_001307983	130013	Hs.655728	NM_138326	ENSG00000153086	ACMSD	-	aminocarboxymuconate semialdehyde decarboxylase	protein-coding
chr17_19843470_19843604	Dm.Bm.5h-Dp.Bm.5h_peak_969	7.75468	2.95507	9.49418	intron (NM_014683, intron 7 of 26)	intron (NM_014683, intron 7 of 26)	24399	NM_014683	9706	Hs.168762	NM_014683	ENSG00000083290	ULK2	ATG1B|Unc51.2	unc-51 like autophagy activating kinase 2	protein-coding
chr1_160132137_160132249	Dm.Bm.5h-Dp.Bm.5h_peak_155	7.73886	2.95212	9.39756	intron (NM_000702, intron 13 of 22)	L2|LINE|L2	16434	NM_000702	477	Hs.34114	NM_000702	ENSG00000018625	ATP1A2	FHM2|MHP2	ATPase Na+/K+ transporting subunit alpha 2	protein-coding
chr8_64857180_64857252	Dm.Bm.5h-Dp.Bm.5h_peak_2354	7.67622	2.9404	8.75463	Intergenic	Intergenic	-58479	NM_004820	9420	Hs.657330	NM_004820	ENSG00000172817	CYP7B1	CBAS3|CP7B|SPG5A	cytochrome P450 family 7 subfamily B member 1	protein-coding
chr2_6827776_6827818	Dm.Bm.5h-Dp.Bm.5h_peak_1131	3.89167		2.66641	TTS (NR_126359)	TTS (NR_126359)	12667	NR_126359	104326052	Hs.7155	NR_126359	NA	NRIR	lncRNA-CMPK2	negative regulator of interferon response	ncRNA
chr5_146020275_146020386	Dm.Bm.5h-Dp.Bm.5h_peak_1914	7.67622	2.9404	8.75463	intron (NM_152550, intron 5 of 9)	intron (NM_152550, intron 5 of 9)	83753	NM_152550	153769	Hs.443728	NM_152550	ENSG00000156463	SH3RF2	HEPP1|POSHER|PPP1R39|RNF158	SH3 domain containing ring finger 2	protein-coding
chr13_25496761_25496824	Dm.Bm.5h-Dp.Bm.5h_peak_667	7.67622	2.9404	8.75463	intron (NM_016529, intron 2 of 36)	intron (NM_016529, intron 2 of 36)	28019	NM_001313741	51761	Hs.444957	NM_016529	ENSG00000132932	ATP8A2	ATP|ATPIB|CAMRQ4|IB|ML-1	ATPase phospholipid transporting 8A2	protein-coding
chr7_72853094_72853115	Dm.Bm.5h-Dp.Bm.5h_peak_2191	4.65338		2.66641	Intergenic	Tigger3c|DNA|TcMar-Tigger	15986	NR_003666	441251	Hs.591819	NM_001034844	ENSG00000179994	SPDYE7P	-	speedy/RINGO cell cycle regulator family member E7, pseudogene	pseudo
chr10_52809353_52809446	Dm.Bm.5h-Dp.Bm.5h_peak_316	7.67622	2.9404	8.75463	Intergenic	Intergenic	-37700	NM_000242	4153	Hs.499674	NM_000242	ENSG00000165471	MBL2	COLEC1|HSMBPC|MBL|MBL2D|MBP|MBP-C|MBP1|MBPD	mannose binding lectin 2	protein-coding
chr15_54944762_54944925	Dm.Bm.5h-Dp.Bm.5h_peak_840	4.79764		3.76148	Intergenic	L1PA6|LINE|L1	-111903	NR_135679	105370829	Hs.174934	NR_135679	ENSG00000260937	LOC105370829	-	uncharacterized LOC105370829	ncRNA
chr9_39677179_39677307	Dm.Bm.5h-Dp.Bm.5h_peak_2474	6.51882		5.79012	Intergenic	MLT2B4|LTR|ERVL	132916	NR_126046	389741	Hs.380240	NM_203448	ENSG00000278175	GLIDR	LINC01172|TCONS_00015562	glioblastoma down-regulated RNA	ncRNA
chr2_106139056_106139098	Dm.Bm.5h-Dp.Bm.5h_peak_1188	7.67622	2.9404	8.75463	promoter-TSS (NM_001253876)	promoter-TSS (NM_001253876)	-196	NM_001253876	80146	Hs.469561	NM_025076	ENSG00000115652	UXS1	SDR6E1|UGD	UDP-glucuronate decarboxylase 1	protein-coding
chr14_27099690_27099861	Dm.Bm.5h-Dp.Bm.5h_peak_732	4.66001		1.64047	Intergenic	Intergenic	191134	NR_036193	100423019	NA	NR_036193	ENSG00000265165	MIR4307	-	microRNA 4307	ncRNA
chr7_74199547_74199638	Dm.Bm.5h-Dp.Bm.5h_peak_2193	6.21372		4.46108	Intergenic	Intergenic	8395	NR_030321	693175	NA	NR_030321	ENSG00000207741	MIR590	MIRN590|hsa-mir-590|mir-590	microRNA 590	ncRNA
chr8_116667564_116667692	Dm.Bm.5h-Dp.Bm.5h_peak_2410	6.58347		6.08675	intron (NM_003756, intron 2 of 7)	intron (NM_003756, intron 2 of 7)	15528	NR_136278	105375713	NA	NR_136278	NA	LOC105375713	-	uncharacterized LOC105375713	ncRNA
chr6_3670018_3670175	Dm.Bm.5h-Dp.Bm.5h_peak_1960	7.67622	2.9404	8.75463	Intergenic	Intergenic	81915	NM_183373	221749	Hs.484500	NM_183373	ENSG00000168994	PXDC1	C6orf145	PX domain containing 1	protein-coding
chr12_115497074_115497152	Dm.Bm.5h-Dp.Bm.5h_peak_650	4.84668		4.26379	Intergenic	Intergenic	651541	NR_030351	693205	NA	NR_030351	ENSG00000207967	MIR620	MIRN620|hsa-mir-620	microRNA 620	ncRNA
chr1_209531019_209531137	Dm.Bm.5h-Dp.Bm.5h_peak_217	7.64528	2.93457	8.5017	Intergenic	Intergenic	-52636	NM_020439	57172	Hs.199068	NM_020439	ENSG00000008118	CAMK1G	CLICK3|CLICKIII|VWS1|dJ272L16.1	calcium/calmodulin dependent protein kinase IG	protein-coding
chr17_3660363_3660478	Dm.Bm.5h-Dp.Bm.5h_peak_945	7.63188	2.93204	6.23036	3' UTR (NM_004937, exon 12 of 12)	3' UTR (NM_004937, exon 12 of 12)	8157	NM_014604	30851	Hs.12956	NM_014604	ENSG00000213977	TAX1BP3	TIP-1|TIP1	Tax1 binding protein 3	protein-coding
chr17_20736008_20736053	Dm.Bm.5h-Dp.Bm.5h_peak_971	4.95499		2.45973	intron (NR_073509, intron 11 of 11)	intron (NR_073509, intron 11 of 11)	23585	NR_073509	100287072	Hs.676308	NR_073509	NA	LOC100287072	-	ribosomal protein S6 kinase B1 pseudogene	pseudo
chr15_50245102_50245288	Dm.Bm.5h-Dp.Bm.5h_peak_829	7.59933	2.92587	8.10835	intron (NM_001306146, intron 9 of 10)	MER58A|DNA|hAT-Charlie	20531	NM_002112	3067	Hs.1481	NM_002112	ENSG00000140287	HDC	-	histidine decarboxylase	protein-coding
chr6_74754122_74754244	Dm.Bm.5h-Dp.Bm.5h_peak_2011	4.27819		1.65429	Intergenic	Intergenic	374599	NR_145788	109623475	NA	NR_145788	NA	SNORD156	-	small nucleolar RNA, C/D box 156	snoRNA
chr5_165051447_165051468	Dm.Bm.5h-Dp.Bm.5h_peak_1933	4.70248		3.05479	Intergenic	L1MC3|LINE|L1	581179	NR_105065	102546299	Hs.437730	NR_105065	ENSG00000241956	LOC102546299	-	uncharacterized LOC102546299	ncRNA
chr5_94361850_94362207	Dm.Bm.5h-Dp.Bm.5h_peak_1850	7.57656	2.92154	7.9876	intron (NM_001145678, intron 20 of 20)	intron (NM_001145678, intron 20 of 20)	-250330	NM_001163417	83989	Hs.600086	NM_032042	ENSG00000113391	FAM172A	C5orf21|Toupee	family with sequence similarity 172 member A	protein-coding
chr4_94685931_94686039	Dm.Bm.5h-Dp.Bm.5h_peak_1683	5.83751		6.08675	Intergenic	Intergenic	71548	NR_121610	100507012	Hs.128612	NR_121610	NA	BMPR1B-DT	BMPR1B-AS1	BMPR1B divergent transcript	ncRNA
chr3_14249178_14249380	Dm.Bm.5h-Dp.Bm.5h_peak_1435	7.56424	2.9192	6.08675	Intergenic	Intergenic	70462	NM_014463	27258	Hs.111632	NM_014463	ENSG00000170860	LSM3	SMX4|USS2|YLR438C	LSM3 homolog, U6 small nuclear RNA and mRNA degradation associated	protein-coding
chr5_80764149_80764272	Dm.Bm.5h-Dp.Bm.5h_peak_1839	7.52396	2.91149	7.67378	intron (NM_002439, intron 13 of 23)	intron (NM_002439, intron 13 of 23)	-109228	NR_110936	1719	Hs.592364	NM_000791	ENSG00000228716	DHFR	DHFRP1|DYR	dihydrofolate reductase	protein-coding
chr6_35722544_35722762	Dm.Bm.5h-Dp.Bm.5h_peak_1989	7.52396	2.91149	7.67378	intron (NM_001145775, intron 1 of 11)	L2c|LINE|L2	5930	NM_001145775	2289	Hs.407190	NM_004117	ENSG00000096060	FKBP5	AIG6|FKBP51|FKBP54|P54|PPIase|Ptg-10	FKBP prolyl isomerase 5	protein-coding
chr11_44209112_44209309	Dm.Bm.5h-Dp.Bm.5h_peak_452	7.52396	2.91149	7.67378	intron (NM_207122, intron 10 of 13)	intron (NM_207122, intron 10 of 13)	100928	NM_021926	60529	Hs.436055	NM_021926	ENSG00000052850	ALX4	CRS5|FND2	ALX homeobox 4	protein-coding
chr20_2171646_2171667	Dm.Bm.5h-Dp.Bm.5h_peak_1312	4.86459		4.30596	Intergenic	L2b|LINE|L2	-35271	NR_161305	388780	Hs.132163	NR_161305	NA	LOC388780	-	uncharacterized LOC388780	ncRNA
chr3_138282941_138283125	Dm.Bm.5h-Dp.Bm.5h_peak_1551	7.52396	2.91149	7.67378	intron (NM_001282342, intron 16 of 19)	intron (NM_001282342, intron 16 of 19)	46818	NM_001349024	347736	Hs.660992	NM_178130	ENSG00000181322	NME9	NM23-H9|TXL-2|TXL2|TXNDC6	NME/NM23 family member 9	protein-coding
chr15_52011848_52011942	Dm.Bm.5h-Dp.Bm.5h_peak_832	5.75716		5.32292	intron (NR_156732, intron 1 of 1)	L3|LINE|CR1	7200	NR_156732	112543478	NA	NR_156732	NA	MAPK6-DT	lncMAPK6	MAPK6 divergent transcript	ncRNA
chr11_19607722_19607926	Dm.Bm.5h-Dp.Bm.5h_peak_427	4.6563		2.78708	intron (NM_001111018, intron 1 of 37)	intron (NM_001111018, intron 1 of 37)	32514	NR_039706	100616118	NA	NR_039706	ENSG00000265210	MIR4486	-	microRNA 4486	ncRNA
chr3_99857301_99857505	Dm.Bm.5h-Dp.Bm.5h_peak_1515	7.52396	2.91149	7.67378	intron (NM_001042459, intron 4 of 4)	intron (NM_001042459, intron 4 of 4)	18770	NM_001370247	11259	Hs.104672	NM_014890	ENSG00000168386	FILIP1L	DOC-1|DOC1|GIP130|GIP90	filamin A interacting protein 1 like	protein-coding
chr14_104009059_104009118	Dm.Bm.5h-Dp.Bm.5h_peak_797	7.52396	2.91149	7.67378	intron (NM_153046, intron 20 of 35)	Tigger3b|DNA|TcMar-Tigger	-66560	NM_001257268	647286	Hs.632325	NM_001257268	ENSG00000227729	RD3L	TDRD9-AS1|TDRD9AS1	retinal degeneration 3 like	protein-coding
chr12_67708346_67708387	Dm.Bm.5h-Dp.Bm.5h_peak_599	5.6881		4.81252	TTS (NR_110063)	TTS (NR_110063)	21108	NR_110063	101927901	Hs.369609	NR_110063	ENSG00000255970	LINC02421	-	long intergenic non-protein coding RNA 2421	ncRNA
chr1_83086420_83086483	Dm.Bm.5h-Dp.Bm.5h_peak_81	4.43837		2.15659	intron (NR_147074, intron 7 of 10)	LTR40a|LTR|ERVL	-100244	NR_110633	101927498	NA	NR_110632	ENSG00000236268	LINC01361	-	long intergenic non-protein coding RNA 1361	ncRNA
chr2_149028026_149028052	Dm.Bm.5h-Dp.Bm.5h_peak_1224	7.52396	2.91149	7.67378	Intergenic	Intergenic	-10428	NM_001317005	130576	Hs.357567	NM_177964	ENSG00000150556	LYPD6B	CT116|LYPD7	LY6/PLAUR domain containing 6B	protein-coding
chr18_14089862_14090004	Dm.Bm.5h-Dp.Bm.5h_peak_1038	7.52396	2.91149	7.67378	intron (NR_033354, intron 1 of 5)	intron (NR_033354, intron 1 of 5)	42502	NM_145287	162655	Hs.352635	NM_145287	ENSG00000175322	ZNF519	HsT2362	zinc finger protein 519	protein-coding
chr3_66572189_66572350	Dm.Bm.5h-Dp.Bm.5h_peak_1494	7.45007	2.89725	7.32926	Intergenic	Intergenic	-71849	NM_015541	26018	Hs.518055	NM_015541	ENSG00000144749	LRIG1	LIG-1|LIG1	leucine rich repeats and immunoglobulin like domains 1	protein-coding
chr3_39102048_39102163	Dm.Bm.5h-Dp.Bm.5h_peak_1459	7.45007	2.89725	7.32926	intron (NM_001278790, intron 1 of 5)	Tigger3a|DNA|TcMar-Tigger	5521	NR_103867	64689	Hs.721946	NM_031899	ENSG00000114745	GORASP1	GOLPH5|GRASP65|P65	golgi reassembly stacking protein 1	protein-coding
chr2_40114066_40114213	Dm.Bm.5h-Dp.Bm.5h_peak_1152	5.81601		5.93143	3' UTR (NM_001112802, exon 8 of 8)	3' UTR (NM_001112802, exon 8 of 8)	196506	NR_038441	100128590	Hs.744988	NR_038441	ENSG00000227028	SLC8A1-AS1	-	SLC8A1 antisense RNA 1	ncRNA
chr5_73039287_73039308	Dm.Bm.5h-Dp.Bm.5h_peak_1819	7.45007	2.89725	7.32926	intron (NM_001146032, intron 9 of 24)	intron (NM_001146032, intron 9 of 24)	-81277	NM_001161342	134285	Hs.162246	NM_173490	ENSG00000157111	TMEM171	PRP2	transmembrane protein 171	protein-coding
chr3_73724481_73724578	Dm.Bm.5h-Dp.Bm.5h_peak_1503	4.86459		4.30596	Intergenic	Tigger3a|DNA|TcMar-Tigger	-84714	NR_146637	105377165	NA	NR_146637	NA	LINC02005	-	long intergenic non-protein coding RNA 2005	ncRNA
chr1_79291162_79291292	Dm.Bm.5h-Dp.Bm.5h_peak_74	7.43249	2.89385	5.85828	Intergenic	Intergenic	-284497	NM_022159	64123	Hs.132314	NM_022159	ENSG00000162618	ADGRL4	ELTD1|ETL|KPG_003	adhesion G protein-coupled receptor L4	protein-coding
chr17_82114067_82114201	Dm.Bm.5h-Dp.Bm.5h_peak_1019	7.392	2.88596	7.02105	intron (NM_001367828, intron 16 of 16)	intron (NM_001367828, intron 16 of 16)	-15898	NM_004104	2194	Hs.83190	NM_004104	ENSG00000169710	FASN	FAS|OA-519|SDR27X1	fatty acid synthase	protein-coding
chr6_131548508_131548726	Dm.Bm.5h-Dp.Bm.5h_peak_2070	7.37762	2.88316	6.96524	Intergenic	Intergenic	-24609	NM_001244438	383	Hs.440934	NM_000045	ENSG00000118520	ARG1	-	arginase 1	protein-coding
chr3_140957296_140957317	Dm.Bm.5h-Dp.Bm.5h_peak_1552	7.36833	2.88134	5.70094	intron (NM_001104647, intron 2 of 6)	intron (NM_001104647, intron 2 of 6)	15471	NM_018155	55186	Hs.144130	NM_018155	ENSG00000114120	SLC25A36	PNC2	solute carrier family 25 member 36	protein-coding
chr7_150360459_150360595	Dm.Bm.5h-Dp.Bm.5h_peak_2289	7.32288	2.87241	5.32292	Intergenic	Intergenic	-7569	NM_001362746	29803	Hs.647086	NM_013400	ENSG00000214022	REPIN1	AP4|RIP60|ZNF464|Zfp464	replication initiator 1	protein-coding
chr20_57359169_57359242	Dm.Bm.5h-Dp.Bm.5h_peak_1363	7.32288	2.87241	5.32292	5' UTR (NM_001190472, exon 1 of 1)	5' UTR (NM_001190472, exon 1 of 1)	292	NM_001190472	100462983	NA	NM_001190472	ENSG00000256222	MTRNR2L3	HN3	MT-RNR2 like 3	protein-coding
chr5_135951315_135951520	Dm.Bm.5h-Dp.Bm.5h_peak_1901	7.32288	2.87241	5.32292	intron (NM_002302, intron 2 of 3)	intron (NM_002302, intron 2 of 3)	3565	NM_002302	3950	Hs.512580	NM_002302	ENSG00000145826	LECT2	chm-II|chm2	leukocyte cell derived chemotaxin 2	protein-coding
chr17_69561094_69561128	Dm.Bm.5h-Dp.Bm.5h_peak_1012	3.89167		2.66641	Intergenic	Intergenic	-32876	NR_109972	101928122	Hs.579342	NR_109971	ENSG00000227517	LINC01483	-	long intergenic non-protein coding RNA 1483	ncRNA
chr3_128241811_128241863	Dm.Bm.5h-Dp.Bm.5h_peak_1543	7.32288	2.87241	5.32292	intron (NM_021937, intron 1 of 6)	MIR|SINE|MIR	-87923	NM_001319086	8607	Hs.272822	NM_003707	ENSG00000175792	RUVBL1	ECP-54|ECP54|INO80H|NMP 238|NMP238|PONTIN|Pontin52|RVB1|TIH1|TIP49|TIP49A	RuvB like AAA ATPase 1	protein-coding
chr7_120710072_120710191	Dm.Bm.5h-Dp.Bm.5h_peak_2251	7.32288	2.87241	5.32292	intron (NM_012281, intron 1 of 5)	intron (NM_012281, intron 1 of 5)	148012	NM_012338	23554	Hs.16529	NM_012338	ENSG00000106025	TSPAN12	EVR5|NET-2|NET2|TM4SF12	tetraspanin 12	protein-coding
chr22_23938886_23939050	Dm.Bm.5h-Dp.Bm.5h_peak_1399	7.32288	2.87241	5.32292	intron (NR_003082, intron 4 of 4)	MER34-int|LTR|ERV1	22213	NM_001080843	653689	Hs.654462	NM_001080843	ENSG00000133433	GSTT2B	GSTT2P	glutathione S-transferase theta 2B (gene/pseudogene)	protein-coding
chr9_124038458_124038549	Dm.Bm.5h-Dp.Bm.5h_peak_2542	7.32288	2.87241	5.32292	Intergenic	L1MC5a|LINE|L1	26736	NM_004789	9355	Hs.696425	NM_004789	ENSG00000106689	LHX2	LH2|hLhx2	LIM homeobox 2	protein-coding
chr1_109499906_109500006	Dm.Bm.5h-Dp.Bm.5h_peak_113	7.32288	2.87241	5.32292	3' UTR (NM_001134402, exon 2 of 2)	3' UTR (NM_001134402, exon 2 of 2)	5862	NM_001134404	284613	Hs.514682	NM_182580	ENSG00000174151	CYB561D1	-	cytochrome b561 family member D1	protein-coding
chrX_56920445_56920586	Dm.Bm.5h-Dp.Bm.5h_peak_2568	7.32288	2.87241	5.32292	Intergenic	L1PA6|LINE|L1	75025	NR_027139	169981	Hs.522672	NM_001010862	ENSG00000204271	SPIN3	SPIN-3|TDRD27|bA445O16.1	spindlin family member 3	protein-coding
chr8_26036650_26036722	Dm.Bm.5h-Dp.Bm.5h_peak_2316	7.30657	2.86919	6.59384	intron (NM_022659, intron 5 of 15)	intron (NM_022659, intron 5 of 15)	8727	NM_022659	64641	Hs.491292	NM_022659	ENSG00000221818	EBF2	COE2|EBF-2|O/E-3|OE-3	EBF transcription factor 2	protein-coding
chr7_82288993_82289018	Dm.Bm.5h-Dp.Bm.5h_peak_2197	7.30657	2.86919	6.59384	intron (NM_000722, intron 3 of 38)	intron (NM_000722, intron 3 of 38)	154771	NM_001302890	781	Hs.282151	NM_000722	ENSG00000153956	CACNA2D1	CACNA2|CACNL2A|CCHL2A|LINC01112|lncRNA-N3	calcium voltage-gated channel auxiliary subunit alpha2delta 1	protein-coding
chr5_121982223_121982244	Dm.Bm.5h-Dp.Bm.5h_peak_1885	7.30657	2.86919	6.59384	intron (NM_152546, intron 3 of 7)	intron (NM_152546, intron 3 of 7)	20259	NM_152546	153443	Hs.107622	NM_152546	ENSG00000151304	SRFBP1	BUD22|P49|Rlb1|STRAP|p49/STRAP	serum response factor binding protein 1	protein-coding
chr14_68550483_68550558	Dm.Bm.5h-Dp.Bm.5h_peak_763	4.74958		3.36383	intron (NM_001321818, intron 10 of 10)	MamRep434|DNA|TcMar-Tigger	78266	NR_135816	100996664	NA	NR_135816	NA	LOC100996664	-	uncharacterized LOC100996664	ncRNA
chr16_16041296_16041494	Dm.Bm.5h-Dp.Bm.5h_peak_902	7.30526	2.86894	5.52947	intron (NM_004996, intron 7 of 30)	intron (NM_004996, intron 7 of 30)	91779	NM_004996	4363	Hs.391464	NM_004996	ENSG00000103222	ABCC1	ABC29|ABCC|GS-X|MRP|MRP1	ATP binding cassette subfamily C member 1	protein-coding
chr2_211181814_211182023	Dm.Bm.5h-Dp.Bm.5h_peak_1284	5.48825		2.98254	Intergenic	Intergenic	564348	NR_002763	29034	Hs.658398	NR_002763	ENSG00000280837	CPS1-IT1	CPS1-IT|CPS1IT|CPS1IT1|PRO0132	CPS1 intronic transcript 1	ncRNA
chr3_54736660_54736681	Dm.Bm.5h-Dp.Bm.5h_peak_1483	4.74958		3.36383	intron (NM_018398, intron 11 of 37)	L1ME4a|LINE|L1	-96814	NR_027122	790952	Hs.720658	NR_027122	ENSG00000265992	ESRG	HESRG	embryonic stem cell related	ncRNA
chr16_69401023_69401044	Dm.Bm.5h-Dp.Bm.5h_peak_927	7.28552	2.86503	6.49962	Intergenic	L1ME3G|LINE|L1	-15027	NM_005652	7014	Hs.63335	NM_005652	ENSG00000132604	TERF2	TRBF2|TRF2	telomeric repeat binding factor 2	protein-coding
chr1_114435309_114435330	Dm.Bm.5h-Dp.Bm.5h_peak_120	7.23687	2.85537	6.32409	intron (NM_015906, intron 4 of 19)	L2c|LINE|L2	75883	NM_015906	51592	Hs.26837	NM_015906	ENSG00000197323	TRIM33	ECTO|PTC7|RFG7|TF1G|TIF1G|TIF1GAMMA|TIFGAMMA	tripartite motif containing 33	protein-coding
chr5_163791478_163791499	Dm.Bm.5h-Dp.Bm.5h_peak_1930	7.23687	2.85537	6.32409	Intergenic	Intergenic	285870	NM_013283	27430	Hs.54642	NM_013283	ENSG00000038274	MAT2B	MAT-II|MATIIbeta|Nbla02999|SDR23E1|TGR	methionine adenosyltransferase 2B	protein-coding
chr1_71088818_71088901	Dm.Bm.5h-Dp.Bm.5h_peak_69	5.99145		3.36383	intron (NR_046217, intron 1 of 3)	L2c|LINE|L2	7536	NR_046217	100852410	Hs.535534	NR_046217	ENSG00000229956	ZRANB2-AS2	-	ZRANB2 antisense RNA 2 (head to head)	ncRNA
chr6_163494310_163494490	Dm.Bm.5h-Dp.Bm.5h_peak_2110	7.23687	2.85537	6.32409	intron (NM_206853, intron 3 of 6)	intron (NM_206853, intron 3 of 6)	79682	NM_206855	9444	Hs.510324	NM_006775	ENSG00000112531	QKI	Hqk|QK|QK1|QK3|hqkI	QKI, KH domain containing RNA binding	protein-coding
chr1_223785881_223785994	Dm.Bm.5h-Dp.Bm.5h_peak_240	7.23687	2.85537	6.32409	intron (NM_005426, intron 17 of 18)	intron (NM_005426, intron 17 of 18)	60009	NM_001031685	7159	Hs.523968	NM_005426	ENSG00000143514	TP53BP2	53BP2|ASPP2|BBP|P53BP2|PPP1R13A	tumor protein p53 binding protein 2	protein-coding
chr5_13945431_13945530	Dm.Bm.5h-Dp.Bm.5h_peak_1764	7.23687	2.85537	6.32409	Intergenic	Intergenic	-1001	NM_001369	1767	Hs.212360	NM_001369	ENSG00000039139	DNAH5	CILD3|DNAHC5|HL1|KTGNR|PCD	dynein axonemal heavy chain 5	protein-coding
chr3_68936928_68937118	Dm.Bm.5h-Dp.Bm.5h_peak_1497	7.16849	2.84167	6.08675	Intergenic	UCON6|Unknown|Unknown	-4413	NM_001005527	151647	Hs.187873	NM_182522	ENSG00000163377	TAFA4	FAM19A4|TAFA-4	TAFA chemokine like family member 4	protein-coding
chr1_237138660_237138805	Dm.Bm.5h-Dp.Bm.5h_peak_260	7.16849	2.84167	6.08675	intron (NM_001035, intron 1 of 104)	intron (NM_001035, intron 1 of 104)	96549	NM_001035	6262	Hs.109514	NM_001035	ENSG00000198626	RYR2	ARVC2|ARVD2|RYR-2|RyR|VTSIP	ryanodine receptor 2	protein-coding
chr12_58533322_58533426	Dm.Bm.5h-Dp.Bm.5h_peak_589	4.66001		1.64047	Intergenic	Intergenic	-58328	NR_126341	100506869	Hs.290456	NR_126341	ENSG00000258231	LOC100506869	-	uncharacterized LOC100506869	ncRNA
chr3_189052115_189052179	Dm.Bm.5h-Dp.Bm.5h_peak_1601	4.39721		2.03166	Intergenic	L1PB1|LINE|L1	-104508	NR_046873	100874043	Hs.616287	NR_046873	ENSG00000234076	TPRG1-AS1	-	TPRG1 antisense RNA 1	ncRNA
chr10_53886849_53886968	Dm.Bm.5h-Dp.Bm.5h_peak_317	4.66001		1.64047	intron (NM_001354411, intron 27 of 34)	intron (NM_001354411, intron 27 of 34)	-599321	NR_134503	105378311	Hs.623892	NR_134503	ENSG00000234173	LOC105378311	-	uncharacterized LOC105378311	ncRNA
chr9_90921223_90921307	Dm.Bm.5h-Dp.Bm.5h_peak_2512	7.16849	2.84167	6.08675	Intergenic	Intergenic	93845	NM_001174167	6850	Hs.371720	NM_003177	ENSG00000165025	SYK	p72-Syk	spleen associated tyrosine kinase	protein-coding
chr9_71766969_71767087	Dm.Bm.5h-Dp.Bm.5h_peak_2493	7.15821	2.8396	5.25072	intron (NM_013390, intron 1 of 23)	intron (NM_013390, intron 1 of 23)	1485	NM_013390	23670	Hs.494146	NM_013390	ENSG00000135048	CEMIP2	TMEM2	cell migration inducing hyaluronidase 2	protein-coding
chr5_119271047_119271096	Dm.Bm.5h-Dp.Bm.5h_peak_1881	7.12832	2.83356	5.18326	intron (NM_001077654, intron 1 of 1)	intron (NM_001077654, intron 1 of 1)	2313	NM_001286815	25816	Hs.618488	NM_014350	ENSG00000145779	TNFAIP8	GG2-1|MDC-3.13|NDED|SCC-S2|SCCS2	TNF alpha induced protein 8	protein-coding
chr10_121942907_121942928	Dm.Bm.5h-Dp.Bm.5h_peak_393	7.10139	2.8281	5.93143	intron (NR_120495, intron 1 of 1)	intron (NR_120495, intron 1 of 1)	-14117	NM_001288736	11101	Hs.632080	NM_007041	ENSG00000107669	ATE1	-	arginyltransferase 1	protein-coding
chr13_21164797_21164838	Dm.Bm.5h-Dp.Bm.5h_peak_665	7.10139	2.8281	5.93143	intron (NM_145061, intron 4 of 8)	FLAM_A|SINE|Alu	11734	NM_145061	221150	Hs.88523	NM_145061	ENSG00000165480	SKA3	C13orf3|RAMA1	spindle and kinetochore associated complex subunit 3	protein-coding
chr4_41670617_41670659	Dm.Bm.5h-Dp.Bm.5h_peak_1639	7.10139	2.8281	5.93143	intron (NM_001330786, intron 13 of 22)	intron (NM_001330786, intron 13 of 22)	57736	NM_001330983	22998	Hs.335163	NM_014988	ENSG00000064042	LIMCH1	LIMCH1A|LMO7B	LIM and calponin homology domains 1	protein-coding
chr16_1532541_1532667	Dm.Bm.5h-Dp.Bm.5h_peak_893	7.06343	2.82037	5.03002	intron (NM_001256541, intron 1 of 3)	intron (NM_001256541, intron 1 of 3)	-1062	NM_024600	79652	Hs.459652	NM_024600	ENSG00000131634	TMEM204	C16orf30|CLP24	transmembrane protein 204	protein-coding
chr6_132286823_132286855	Dm.Bm.5h-Dp.Bm.5h_peak_2072	7.03554	2.81466	5.71774	Intergenic	L1MD2|LINE|L1	114636	NM_015529	26002	Hs.6909	NM_015529	ENSG00000079931	MOXD1	MOX|PRO5780|dJ248E1.1	monooxygenase DBH like 1	protein-coding
chr4_4526555_4526693	Dm.Bm.5h-Dp.Bm.5h_peak_1615	7.03554	2.81466	5.71774	intron (NM_001346282, intron 1 of 10)	intron (NM_001346282, intron 1 of 10)	15424	NR_144414	53407	Hs.584913	NM_016930	ENSG00000168818	STX18	Ufe1	syntaxin 18	protein-coding
chr2_112588453_112588697	Dm.Bm.5h-Dp.Bm.5h_peak_1201	6.99016	2.80533	5.55088	intron (NR_163920, intron 3 of 3)	intron (NR_163920, intron 3 of 3)	3721	NM_001304354	84269	Hs.375707	NM_032309	ENSG00000125611	CHCHD5	C2orf9|CHTM1|MIC14|MIX14	coiled-coil-helix-coiled-coil-helix domain containing 5	protein-coding
chr10_69911698_69911733	Dm.Bm.5h-Dp.Bm.5h_peak_338	6.97089	2.80134	5.48433	intron (NM_080801, intron 16 of 38)	intron (NM_080801, intron 16 of 38)	109810	NM_001368886	1305	Hs.695934	NM_005203	ENSG00000197467	COL13A1	CMS19|COLXIIIA1	collagen type XIII alpha 1 chain	protein-coding
chr16_79809555_79809624	Dm.Bm.5h-Dp.Bm.5h_peak_937	3.89167		2.66641	Intergenic	Intergenic	14341	NR_104661	101928248	Hs.659802	NR_104660	ENSG00000260876	LINC01229	-	long intergenic non-protein coding RNA 1229	ncRNA
chr2_23408486_23408529	Dm.Bm.5h-Dp.Bm.5h_peak_1145	6.97089	2.80134	5.48433	intron (NM_052920, intron 1 of 13)	L1ME4a|LINE|L1	23329	NM_052920	114818	Hs.130593	NM_025067	ENSG00000119771	KLHL29	KBTBD9	kelch like family member 29	protein-coding
chr22_27936030_27936121	Dm.Bm.5h-Dp.Bm.5h_peak_1400	4.52305		2.46272	intron (NR_026963, intron 2 of 4)	Tigger2b_Pri|DNA|TcMar-Tigger	-15464	NR_036169	100423034	NA	NR_036169	ENSG00000264073	MIR3199-1	mir-3199-1	microRNA 3199-1	ncRNA
chr4_159013863_159013971	Dm.Bm.5h-Dp.Bm.5h_peak_1729	6.97089	2.80134	5.48433	intron (NM_152543, intron 1 of 4)	L1MB3|LINE|L1	21312	NM_152543	152940	Hs.415576	NM_152543	ENSG00000164123	C4orf45	-	chromosome 4 open reading frame 45	protein-coding
chr4_101169434_101169458	Dm.Bm.5h-Dp.Bm.5h_peak_1690	5.88329		3.67182	intron (NM_001130691, intron 2 of 12)	intron (NM_001130691, intron 2 of 12)	71426	NR_107033	102465868	NA	NR_107033	ENSG00000273882	MIR8066	hsa-mir-8066	microRNA 8066	ncRNA
chr2_131479285_131479334	Dm.Bm.5h-Dp.Bm.5h_peak_1212	6.90742	2.78815	5.32292	exon (NM_080386, exon 3 of 5)	exon (NM_080386, exon 3 of 5)	3191	NM_080386	113457	Hs.503749	NM_080386	ENSG00000075886	TUBA3D	H2-ALPHA|KTCN9|TUBA2	tubulin alpha 3d	protein-coding
chr1_147626915_147626956	Dm.Bm.5h-Dp.Bm.5h_peak_139	6.8451	2.77507	5.15524	TTS (NM_004326)	TTS (NM_004326)	43588	NR_136635	51205	Hs.562154	NM_016361	ENSG00000162836	ACP6	ACPL1|LPAP|PACPL1	acid phosphatase 6, lysophosphatidic	protein-coding
chr14_75100889_75100910	Dm.Bm.5h-Dp.Bm.5h_peak_773	6.8451	2.77507	5.15524	intron (NM_033116, intron 16 of 21)	intron (NM_033116, intron 16 of 21)	26148	NM_001329238	91754	Hs.7200	NM_033116	ENSG00000119638	NEK9	APUG|LCCS10|NC|NERCC|NERCC1	NIMA related kinase 9	protein-coding
chr10_46356319_46356375	Dm.Bm.5h-Dp.Bm.5h_peak_311	6.83709		4.56261	Intergenic	Intergenic	-12740	NR_104039	100132929	Hs.645212	NM_001137556	NA	FAM25BP	FAM25A|FAM25B|FAM25C|FAM25G	protein FAM25	pseudo
chr4_165289080_165289117	Dm.Bm.5h-Dp.Bm.5h_peak_1734	4.43837		2.15659	intron (NM_001161522, intron 4 of 13)	intron (NM_001161522, intron 4 of 13)	-9076	NR_026575	2713	Hs.654557	NR_026575	ENSG00000229894	GK3P	GKP3|GKTB	glycerol kinase 3 pseudogene	pseudo
chr7_93862876_93862979	Dm.Bm.5h-Dp.Bm.5h_peak_2211	6.81043	2.76775	7.94632	Intergenic	L1M6|LINE|L1	27825	NM_001271003	7980	Hs.438231	NM_006528	ENSG00000105825	TFPI2	PP5|REF1|TFPI-2	tissue factor pathway inhibitor 2	protein-coding
chr3_117063954_117063975	Dm.Bm.5h-Dp.Bm.5h_peak_1528	5.58756		4.30596	Intergenic	Intergenic	142534	NR_121607	100506724	Hs.125983	NR_121607	ENSG00000242385	LINC00901	LSAMP-AS4|TCONS_00005428	long intergenic non-protein coding RNA 901	ncRNA
chr11_83087187_83087245	Dm.Bm.5h-Dp.Bm.5h_peak_483	4.12916		1.30434	Intergenic	L2a|LINE|L2	15150	NR_038903	100506233	Hs.503429	NR_038903	ENSG00000246067	RAB30-DT	RAB30-AS1	RAB30 divergent transcript	ncRNA
chrX_130296949_130297008	Dm.Bm.5h-Dp.Bm.5h_peak_2599	6.81043	2.76775	7.94632	Intergenic	Intergenic	-28080	NM_017666	55609	Hs.308418	NM_017666	ENSG00000056277	ZNF280C	SUHW3|ZNF633|ZPET	zinc finger protein 280C	protein-coding
chr3_17459980_17460019	Dm.Bm.5h-Dp.Bm.5h_peak_1437	6.81043	2.76775	7.94632	intron (NM_014744, intron 3 of 21)	intron (NM_014744, intron 3 of 21)	240020	NM_001134381	9779	Hs.475629	NM_014744	ENSG00000131374	TBC1D5	-	TBC1 domain family member 5	protein-coding
chr12_86406675_86406698	Dm.Bm.5h-Dp.Bm.5h_peak_620	6.81043	2.76775	7.94632	intron (NM_001351286, intron 3 of 7)	L1MD|LINE|L1	-149388	NM_001351287	25834	Hs.589093	NM_013244	ENSG00000182050	MGAT4C	GNTIVH|HGNT-IV-H	MGAT4 family member C	protein-coding
chr3_48194897_48194918	Dm.Bm.5h-Dp.Bm.5h_peak_1475	6.6647		4.64657	Intergenic	AluJb|SINE|Alu	-1656	NR_039645	100616407	NA	NR_039645	ENSG00000265483	MIR4443	mir-4443	microRNA 4443	ncRNA
chr13_108948489_108948586	Dm.Bm.5h-Dp.Bm.5h_peak_717	3.68881		1.44683	intron (NM_015011, intron 16 of 34)	intron (NM_015011, intron 16 of 34)	218765	NR_047700	100885782	Hs.655942	NR_047700	ENSG00000236242	MYO16-AS1	-	MYO16 antisense RNA 1	ncRNA
chr5_149857660_149857708	Dm.Bm.5h-Dp.Bm.5h_peak_1920	4.66001		1.64047	TTS (NM_000440)	TTS (NM_000440)	75293	NR_110534	644762	Hs.730366	NR_110534	NA	LOC644762	-	mitochondrial fission factor pseudogene	pseudo
chr6_8559090_8559214	Dm.Bm.5h-Dp.Bm.5h_peak_1963	4.86459		4.30596	intron (NR_038980, intron 3 of 4)	intron (NR_038980, intron 3 of 4)	-93057	NR_004855	728655	Hs.214343	NR_004855	NA	HULC	HCCAT1|LINC00078|NCRNA00078	hepatocellular carcinoma up-regulated long non-coding RNA	ncRNA
chr11_84313367_84313394	Dm.Bm.5h-Dp.Bm.5h_peak_487	6.81043	2.76775	7.94632	intron (NM_001142699, intron 7 of 27)	AluSz6|SINE|Alu	3958	NM_001206769	1740	Hs.367656	NM_001364	ENSG00000150672	DLG2	PPP1R58|PSD-93|PSD93|chapsyn-110	discs large MAGUK scaffold protein 2	protein-coding
chr9_69861163_69861269	Dm.Bm.5h-Dp.Bm.5h_peak_2490	6.81043	2.76775	7.94632	intron (NM_001308084, intron 4 of 4)	Tigger3b|DNA|TcMar-Tigger	40399	NM_001010940	138255	Hs.444459	NM_001010940	ENSG00000204711	C9orf135	-	chromosome 9 open reading frame 135	protein-coding
chr1_182218077_182218183	Dm.Bm.5h-Dp.Bm.5h_peak_187	3.79966		2.06146	intron (NR_104175, intron 2 of 2)	intron (NR_104175, intron 2 of 2)	95931	NR_104175	400799	Hs.634884	NR_104175	ENSG00000228918	LINC01344	GS1-122H1.2	long intergenic non-protein coding RNA 1344	ncRNA
chrX_75628027_75628101	Dm.Bm.5h-Dp.Bm.5h_peak_2574	6.81043	2.76775	7.94632	Intergenic	L1PB1|LINE|L1	-104562	NM_001146256	158866	Hs.253211	NM_144969	ENSG00000102383	ZDHHC15	DHHC15|MRX91	zinc finger DHHC-type containing 15	protein-coding
chr7_19263835_19263880	Dm.Bm.5h-Dp.Bm.5h_peak_2136	6.81043	2.76775	7.94632	Intergenic	Intergenic	-118437	NM_152898	222894	Hs.592168	NM_152898	ENSG00000146618	FERD3L	N-TWIST|NATO3|NTWIST|PTFB|bHLHa31	Fer3 like bHLH transcription factor	protein-coding
chr3_46003745_46003774	Dm.Bm.5h-Dp.Bm.5h_peak_1472	6.81043	2.76775	7.94632	Intergenic	MER50-int|LTR|ERV1	-7936	NM_024513	79443	Hs.200227	NM_024513	ENSG00000163820	FYCO1	CATC2|CTRCT18|RUFY3|ZFYVE7	FYVE and coiled-coil domain containing 1	protein-coding
chr7_101382982_101383027	Dm.Bm.5h-Dp.Bm.5h_peak_2217	6.81043	2.76775	7.94632	intron (NM_133457, intron 1 of 12)	AluSz|SINE|Alu	20130	NM_001278563	136227	Hs.654854	NM_133457	ENSG00000160963	COL26A1	EMI6|EMID2|EMU2|SH2B	collagen type XXVI alpha 1 chain	protein-coding
chr8_127796531_127796560	Dm.Bm.5h-Dp.Bm.5h_peak_2421	3.68881		1.44683	TTS (NR_031609)	TTS (NR_031609)	584	NR_031609	100302185	NA	NR_031609	ENSG00000283710	MIR1204	hsa-mir-1204	microRNA 1204	ncRNA
chr6_154415540_154415673	Dm.Bm.5h-Dp.Bm.5h_peak_2101	6.79925	2.76538	7.86359	intron (NM_001368116, intron 9 of 12)	MIR|SINE|MIR	18466	NM_001368119	154043	Hs.16064	NM_173515	ENSG00000153721	CNKSR3	CNK3|CNK3/IPCEF1|MAGI1	CNKSR family member 3	protein-coding
chr7_11228592_11228854	Dm.Bm.5h-Dp.Bm.5h_peak_2129	6.78535	2.76242	7.67378	Intergenic	Intergenic	254851	NR_033436	9678	Hs.655688	NM_014660	ENSG00000106443	PHF14	-	PHD finger protein 14	protein-coding
chr10_59536970_59536996	Dm.Bm.5h-Dp.Bm.5h_peak_323	6.78535	2.76242	7.67378	Intergenic	Intergenic	172908	NM_001323978	220963	Hs.499709	NM_194298	ENSG00000165449	SLC16A9	C10orf36|MCT9	solute carrier family 16 member 9	protein-coding
chr10_120653454_120653475	Dm.Bm.5h-Dp.Bm.5h_peak_392	3.89167		2.66641	Intergenic	Intergenic	55516	NR_103717	404216	Hs.196578	NM_001012711	ENSG00000177234	LINC01561	C10orf85	long intergenic non-protein coding RNA 1561	ncRNA
chr2_107711367_107711388	Dm.Bm.5h-Dp.Bm.5h_peak_1191	4.70248		3.05479	Intergenic	Intergenic	-42734	NR_126369	104326057	Hs.585967	NR_126369	ENSG00000232991	GACAT1	LINC00876	gastric cancer associated transcript 1	ncRNA
chr8_26811833_26811910	Dm.Bm.5h-Dp.Bm.5h_peak_2317	6.78535	2.76242	7.67378	intron (NM_001322504, intron 1 of 1)	L1ME3|LINE|L1	53783	NM_001322502	148	Hs.52931	NM_000680	ENSG00000120907	ADRA1A	ADRA1C|ADRA1L1|ALPHA1AAR	adrenoceptor alpha 1A	protein-coding
chr4_114466419_114466471	Dm.Bm.5h-Dp.Bm.5h_peak_1696	6.78535	2.76242	7.67378	Intergenic	Intergenic	-131957	NM_001322112	7368	Hs.144197	NM_003360	ENSG00000174607	UGT8	CGT|UGT4	UDP glycosyltransferase 8	protein-coding
chr16_63463737_63463780	Dm.Bm.5h-Dp.Bm.5h_peak_920	6.78535	2.76242	7.67378	Intergenic	Intergenic	-1427321	NM_001796	1006	Hs.368322	NM_001796	ENSG00000150394	CDH8	Nbla04261	cadherin 8	protein-coding
chr21_28957914_28957997	Dm.Bm.5h-Dp.Bm.5h_peak_1374	6.7715	2.75948	7.61364	intron (NM_015565, intron 14 of 29)	intron (NM_015565, intron 14 of 29)	34921	NM_015565	26046	Hs.288773	NM_015565	ENSG00000198862	LTN1	C21orf10|C21orf98|RNF160|ZNF294	listerin E3 ubiquitin protein ligase 1	protein-coding
chr17_55730993_55731056	Dm.Bm.5h-Dp.Bm.5h_peak_990	6.7715	2.75948	7.61364	intron (NM_001099640, intron 1 of 3)	intron (NM_001099640, intron 1 of 3)	1056	NM_001099640	55273	Hs.173233	NM_018286	ENSG00000166292	TMEM100	-	transmembrane protein 100	protein-coding
chr8_25408367_25408430	Dm.Bm.5h-Dp.Bm.5h_peak_2314	6.72928	2.75045	4.37517	intron (NM_024940, intron 49 of 51)	intron (NM_024940, intron 49 of 51)	15862	NM_001083111	2796	Hs.82963	NM_000825	ENSG00000147437	GNRH1	GNRH|GRH|LHRH|LNRH	gonadotropin releasing hormone 1	protein-coding
chr3_160947671_160947752	Dm.Bm.5h-Dp.Bm.5h_peak_1574	6.72376	2.74927	4.81871	intron (NM_001317912, intron 2 of 4)	intron (NM_001317912, intron 2 of 4)	77114	NR_134243	151742	Hs.389027	NM_139245	ENSG00000163590	PPM1L	PP2C-epsilon|PP2CE|PPM1-LIKE	protein phosphatase, Mg2+/Mn2+ dependent 1L	protein-coding
chr8_47526146_47526248	Dm.Bm.5h-Dp.Bm.5h_peak_2332	6.72376	2.74927	4.81871	intron (NM_001352958, intron 10 of 21)	intron (NM_001352958, intron 10 of 21)	-127891	NM_001352959	23514	Hs.381058	NM_001080394	ENSG00000164808	SPIDR	KIAA0146	scaffold protein involved in DNA repair	protein-coding
chr2_227577729_227577799	Dm.Bm.5h-Dp.Bm.5h_peak_1302	4.79764		3.76148	Intergenic	Intergenic	40891	NR_149019	729968	Hs.689550	NR_149019	NA	LOC729968	-	spore coat protein SP96	ncRNA
chr11_68468401_68468433	Dm.Bm.5h-Dp.Bm.5h_peak_464	6.72376	2.74927	4.81871	intron (NM_001352362, intron 2 of 24)	intron (NM_001352362, intron 2 of 24)	7665	NM_001352355	55291	Hs.503022	NM_018312	ENSG00000110075	PPP6R3	C11orf23|PP6R3|SAP190|SAPL|SAPLa|SAPS3	protein phosphatase 6 regulatory subunit 3	protein-coding
chr15_62740778_62740868	Dm.Bm.5h-Dp.Bm.5h_peak_854	6.64941		6.45752	intron (NM_015059, intron 29 of 55)	intron (NM_015059, intron 29 of 55)	-83134	NR_029709	406965	NA	NR_029709	ENSG00000211137	MIR190A	MIR190|MIRN190|hsa-mir-190a|miR-190|mir-190a	microRNA 190a	ncRNA
chr5_126974709_126974741	Dm.Bm.5h-Dp.Bm.5h_peak_1889	6.71669	2.74775	7.02105	intron (NM_178450, intron 1 of 4)	intron (NM_178450, intron 1 of 4)	55833	NM_178450	115123	Hs.132441	NM_178450	ENSG00000173926	2021-03-03	MARCH-III|RNF173	membrane associated ring-CH-type finger 3	protein-coding
chrX_129404242_129404299	Dm.Bm.5h-Dp.Bm.5h_peak_2597	6.71669	2.74775	7.02105	Intergenic	Intergenic	119219	NM_001282874	6594	Hs.152292	NM_003069	ENSG00000102038	SMARCA1	ISWI|NURF140|SNF2L|SNF2L1|SNF2LB|SNF2LT|SWI|SWI2|hSNF2L	SWI/SNF related, matrix associated, actin dependent regulator of chromatin, subfamily a, member 1	protein-coding
chr6_129696211_129696236	Dm.Bm.5h-Dp.Bm.5h_peak_2063	6.71669	2.74775	7.02105	intron (NM_033515, intron 1 of 14)	intron (NM_033515, intron 1 of 14)	13953	NM_033515	93663	Hs.486458	NM_033515	ENSG00000146376	ARHGAP18	MacGAP|SENEX|bA307O14.2	Rho GTPase activating protein 18	protein-coding
chr6_158152619_158152843	Dm.Bm.5h-Dp.Bm.5h_peak_2104	6.71669	2.74775	7.02105	intron (NM_032861, intron 3 of 16)	Tigger3c|DNA|TcMar-Tigger	15531	NM_032861	84947	Hs.154706	NM_032861	ENSG00000122335	SERAC1	-	serine active site containing 1	protein-coding
chr14_106543039_106543201	Dm.Bm.5h-Dp.Bm.5h_peak_800	3.79966		2.06146	Intergenic	L1MA5|LINE|L1	60681	NR_027457	338005	Hs.322826	NR_027457	ENSG00000270816	LINC00221	C14orf98|NCRNA00221	long intergenic non-protein coding RNA 221	ncRNA
chr7_34472979_34473002	Dm.Bm.5h-Dp.Bm.5h_peak_2164	6.71669	2.74775	7.02105	intron (NR_033665, intron 2 of 3)	L1MC3|LINE|L1	-185227	NM_207173	387129	Hs.652373	NM_207172	ENSG00000187258	NPSR1	ASRT2|GPR154|GPRA|NPSR|PGR14|VRR1	neuropeptide S receptor 1	protein-coding
chr14_28952958_28953102	Dm.Bm.5h-Dp.Bm.5h_peak_733	4.98931		2.4089	Intergenic	Intergenic	-167243	NR_135255	105370424	Hs.375809	NR_135255	ENSG00000257056	LINC02282	-	long intergenic non-protein coding RNA 2282	ncRNA
chr2_105250039_105250084	Dm.Bm.5h-Dp.Bm.5h_peak_1186	6.71669	2.74775	7.02105	3' UTR (NM_001328646, exon 12 of 12)	3' UTR (NM_001328646, exon 12 of 12)	8319	NM_007227	11250	Hs.590903	NM_007227	ENSG00000135973	GPR45	PSP24|PSP24(ALPHA)|PSP24A	G protein-coupled receptor 45	protein-coding
chr11_25390755_25390846	Dm.Bm.5h-Dp.Bm.5h_peak_432	6.71669	2.74775	7.02105	Intergenic	Intergenic	-798322	NM_001313726	63982	Hs.91791	NM_031418	ENSG00000134343	ANO3	C11orf25|DYT23|DYT24|GENX-3947|TMEM16C	anoctamin 3	protein-coding
chr1_218538418_218538502	Dm.Bm.5h-Dp.Bm.5h_peak_230	3.76198		1.80717	intron (NR_031644, intron 2 of 6)	MLT1A0|LTR|ERVL-MaLR	28365	NR_146760	440714	Hs.146774	NR_146760	ENSG00000228208	C1orf143	-	chromosome 1 open reading frame 143 (putative)	ncRNA
chr18_47519437_47519637	Dm.Bm.5h-Dp.Bm.5h_peak_1072	5.53322		4.07749	intron (NR_147192, intron 1 of 2)	L2c|LINE|L2	139041	NR_039753	100616264	NA	NR_039753	ENSG00000266582	MIR4527	-	microRNA 4527	ncRNA
chr7_144390597_144390868	Dm.Bm.5h-Dp.Bm.5h_peak_2281	6.71669	2.74775	7.02105	Intergenic	MIRc|SINE|MIR	19494	NM_001080413	135935	Hs.558628	NM_001080413	ENSG00000106410	NOBOX	OG-2|OG2|OG2X|POF5|TCAG_12042	NOBOX oogenesis homeobox	protein-coding
chr1_246449691_246449820	Dm.Bm.5h-Dp.Bm.5h_peak_274	6.71669	2.74775	7.02105	intron (NM_001167740, intron 1 of 11)	MIRb|SINE|MIR	-32344	NM_022743	64754	Hs.567571	NM_022743	ENSG00000185420	SMYD3	KMT3E|ZMYND1|ZNFN3A1|bA74P14.1	SET and MYND domain containing 3	protein-coding
chr17_60467065_60467101	Dm.Bm.5h-Dp.Bm.5h_peak_997	6.71669	2.74775	7.02105	intron (NM_006380, intron 4 of 12)	intron (NM_006380, intron 4 of 12)	44594	NM_181707	124773	Hs.129312	NM_181707	ENSG00000141371	C17orf64	-	chromosome 17 open reading frame 64	protein-coding
chr22_42233372_42233521	Dm.Bm.5h-Dp.Bm.5h_peak_1408	6.71669	2.74775	7.02105	intron (NM_005650, intron 1 of 5)	intron (NM_005650, intron 1 of 5)	-18106	NM_181492	6942	Hs.475018	NM_005650	ENSG00000100207	TCF20	AR1|DDVIBA|SPBP|TCF-20	transcription factor 20	protein-coding
chr3_51545097_51545140	Dm.Bm.5h-Dp.Bm.5h_peak_1480	6.71669	2.74775	7.02105	intron (NM_001322253, intron 3 of 23)	intron (NM_001322253, intron 3 of 23)	3530	NM_001322257	23132	Hs.105399	NM_015106	ENSG00000164080	RAD54L2	ARIP4|HSPC325|SRISNF2L	RAD54 like 2	protein-coding
chr1_39877451_39877474	Dm.Bm.5h-Dp.Bm.5h_peak_36	6.67664	2.73912	4.30596	intron (NM_017646, intron 1 of 10)	intron (NM_017646, intron 1 of 10)	6041	NM_017646	54802	Hs.356554	NM_017646	ENSG00000043514	TRIT1	COXPD35|GRO1|IPPT|IPT|IPTase|MOD5|hGRO1	tRNA isopentenyltransferase 1	protein-coding
chr10_122121119_122121229	Dm.Bm.5h-Dp.Bm.5h_peak_394	6.65716	2.73491	4.30596	intron (NM_001291879, intron 1 of 16)	intron (NM_001291879, intron 1 of 16)	8289	NM_001291879	10579	Hs.501252	NM_006997	ENSG00000138162	TACC2	AZU-1|ECTACC	transforming acidic coiled-coil containing protein 2	protein-coding
chr16_1630929_1631097	Dm.Bm.5h-Dp.Bm.5h_peak_894	6.65716	2.73491	4.30596	intron (NM_020825, intron 2 of 19)	L1MC4|LINE|L1	16373	NM_020825	57585	Hs.603676	NM_020825	ENSG00000007545	CRAMP1	CRAMP1L|HN1L|TCE4	cramped chromatin regulator homolog 1	protein-coding
chr1_32612263_32612357	Dm.Bm.5h-Dp.Bm.5h_peak_28	6.65716	2.73491	4.30596	Intergenic	Intergenic	38240	NM_001366278	339487	Hs.655921	NM_178547	ENSG00000176261	ZBTB8OS	ARCH|ARCH2	zinc finger and BTB domain containing 8 opposite strand	protein-coding
chr12_27643601_27643622	Dm.Bm.5h-Dp.Bm.5h_peak_563	6.65716	2.73491	4.30596	intron (NM_003622, intron 4 of 29)	intron (NM_003622, intron 4 of 29)	-52835	NM_001029874	387849	Hs.269836	NM_001029874	ENSG00000174236	REP15	RAB15EP	RAB15 effector protein	protein-coding
chr1_205699020_205699164	Dm.Bm.5h-Dp.Bm.5h_peak_212	6.65716	2.73491	4.30596	Intergenic	L2b|LINE|L2	-18583	NM_033102	85414	Hs.278695	NM_033102	ENSG00000158715	SLC45A3	IPCA-2|IPCA-6|IPCA-8|IPCA6|PCANAP2|PCANAP6|PCANAP8|PRST	solute carrier family 45 member 3	protein-coding
chr1_11256275_11256297	Dm.Bm.5h-Dp.Bm.5h_peak_11	6.65716	2.73491	4.30596	intron (NM_004958, intron 4 of 57)	intron (NM_004958, intron 4 of 57)	6265	NM_004958	2475	Hs.338207	NM_004958	ENSG00000198793	MTOR	FRAP|FRAP1|FRAP2|RAFT1|RAPT1|SKS	mechanistic target of rapamycin kinase	protein-coding
chr11_3159483_3159524	Dm.Bm.5h-Dp.Bm.5h_peak_406	6.65716	2.73491	4.30596	intron (NM_145638, intron 1 of 20)	MIRc|SINE|MIR	5806	NM_020896	114879	Hs.436166	NM_020896	ENSG00000021762	OSBPL5	OBPH1|ORP5	oxysterol binding protein like 5	protein-coding
chr14_85812700_85812789	Dm.Bm.5h-Dp.Bm.5h_peak_785	8.65431		7.50308	Intergenic	L2a|LINE|L2	-121933	NR_110155	101928767	Hs.536380	NR_110155	NA	LINC02328	-	long intergenic non-protein coding RNA 2328	ncRNA
chr10_111581504_111581684	Dm.Bm.5h-Dp.Bm.5h_peak_384	4.66001		1.64047	Intergenic	ERVL-B4-int|LTR|ERVL	467303	NR_159949	113633881	NA	NR_159949	NA	HEAT2	lnc-ADRA2A-1:1	HEart disease Associated Transcript 2	ncRNA
chr6_144411568_144411691	Dm.Bm.5h-Dp.Bm.5h_peak_2091	4.66001		1.64047	intron (NM_007124, intron 2 of 73)	intron (NM_007124, intron 2 of 73)	5975	NR_132778	106635530	NA	NR_132778	NA	SNORA98	-	small nucleolar RNA, H/ACA box 98	snoRNA
chr12_29563709_29563871	Dm.Bm.5h-Dp.Bm.5h_peak_566	6.65716	2.73491	4.30596	intron (NM_001367875, intron 11 of 19)	L2a|LINE|L2	-64097	NM_001353179	341350	Hs.674588	NM_183378	ENSG00000187950	OVCH1	OVCH	ovochymase 1	protein-coding
chr18_42378968_42379131	Dm.Bm.5h-Dp.Bm.5h_peak_1067	5.99145		3.36383	intron (NR_046174, intron 4 of 9)	L1PA17|LINE|L1	192382	NR_046174	284260	Hs.652819	NR_046174	ENSG00000267586	LINC00907	-	long intergenic non-protein coding RNA 907	ncRNA
chr12_57278642_57278753	Dm.Bm.5h-Dp.Bm.5h_peak_586	6.65716	2.73491	4.30596	intron (NM_001351215, intron 12 of 22)	intron (NM_001351215, intron 12 of 22)	-27511	NM_001286257	246329	Hs.417595	NM_145064	ENSG00000185482	STAC3	MYPBB|NAM	SH3 and cysteine rich domain 3	protein-coding
chr8_56019616_56019855	Dm.Bm.5h-Dp.Bm.5h_peak_2344	5.48825		2.98254	Intergenic	Intergenic	54165	NR_002437	26795	NA	NR_002437	ENSG00000238650	SNORD54	RNU54|U54	small nucleolar RNA, C/D box 54	snoRNA
chr7_32304560_32304643	Dm.Bm.5h-Dp.Bm.5h_peak_2159	6.65716	2.73491	4.30596	intron (NM_001322059, intron 1 of 17)	intron (NM_001322059, intron 1 of 17)	-5274	NM_001322058	5137	Hs.143821	NM_005020	ENSG00000154678	PDE1C	DFNA74|Hcam3|cam-PDE 1C|hCam-3	phosphodiesterase 1C	protein-coding
chr11_36318144_36318274	Dm.Bm.5h-Dp.Bm.5h_peak_446	6.65716	2.73491	4.30596	intron (NM_001160167, intron 1 of 8)	Tigger3a|DNA|TcMar-Tigger	21921	NM_001160167	79899	Hs.19987	NM_024841	ENSG00000135362	PRR5L	PROTOR2	proline rich 5 like	protein-coding
chr1_201281751_201281775	Dm.Bm.5h-Dp.Bm.5h_peak_205	6.65716	2.73491	4.30596	Intergenic	MIRc|SINE|MIR	-1689	NM_000299	5317	Hs.497350	NM_000299	ENSG00000081277	PKP1	B6P	plakophilin 1	protein-coding
chr15_44719863_44719918	Dm.Bm.5h-Dp.Bm.5h_peak_823	5.37637		3.38127	Intergenic	MER57B2|LTR|ERV1	2047	NR_162102	113218500	NA	NR_162102	NA	MIR10393	-	microRNA 10393	ncRNA
chr17_9937249_9937417	Dm.Bm.5h-Dp.Bm.5h_peak_953	6.65716	2.73491	4.30596	intron (NM_003644, intron 4 of 9)	intron (NM_003644, intron 4 of 9)	22162	NM_003644	8522	Hs.462214	NM_003644	ENSG00000007237	GAS7	-	growth arrest specific 7	protein-coding
chr11_130103126_130103154	Dm.Bm.5h-Dp.Bm.5h_peak_537	6.65716	2.73491	4.30596	intron (NM_001243299, intron 1 of 16)	intron (NM_001243299, intron 1 of 16)	32572	NM_001243299	334	Hs.370247	NM_001642	ENSG00000084234	APLP2	APLP-2|APPH|APPL2|CDEBP	amyloid beta precursor like protein 2	protein-coding
chr4_165433719_165433760	Dm.Bm.5h-Dp.Bm.5h_peak_1735	5.53322		4.07749	intron (NM_001873, intron 1 of 8)	intron (NM_001873, intron 1 of 8)	47498	NR_030304	693163	NA	NR_030304	ENSG00000207559	MIR578	MIRN578|hsa-mir-578	microRNA 578	ncRNA
chr12_42012179_42012296	Dm.Bm.5h-Dp.Bm.5h_peak_572	6.65716	2.73491	4.30596	Intergenic	Intergenic	132636	NM_001099650	283464	Hs.259347	NM_173601	ENSG00000151233	GXYLT1	GLT8D3	glucoside xylosyltransferase 1	protein-coding
chr2_33574371_33574392	Dm.Bm.5h-Dp.Bm.5h_peak_1151	3.87734		2.66641	Intergenic	MIR|SINE|MIR	-4952	NR_146505	105374454	NA	NR_146505	NA	LOC105374454	-	uncharacterized LOC105374454	ncRNA
chr9_129656978_129657005	Dm.Bm.5h-Dp.Bm.5h_peak_2545	6.65608	2.73467	6.51556	Intergenic	Intergenic	-8655	NM_016307	51450	Hs.660115	NM_016307	ENSG00000167157	PRRX2	PMX2|PRX2	paired related homeobox 2	protein-coding
chr8_100465893_100465940	Dm.Bm.5h-Dp.Bm.5h_peak_2394	5.32573		2.61778	Intergenic	MamTip2|DNA|hAT-Tip100	83154	NR_039681	100616451	NA	NR_039681	ENSG00000265599	MIR4471	-	microRNA 4471	ncRNA
chr5_14777346_14777367	Dm.Bm.5h-Dp.Bm.5h_peak_1770	4.6563		2.78708	intron (NM_054027, intron 1 of 11)	intron (NM_054027, intron 1 of 11)	48655	NR_039780	100616271	NA	NR_039780	ENSG00000264792	MIR4637	-	microRNA 4637	ncRNA
chr9_14700552_14700787	Dm.Bm.5h-Dp.Bm.5h_peak_2449	6.64941	2.73323	6.45752	Intergenic	L2c|LINE|L2	-7124	NR_148714	340481	Hs.649522	NM_178566	ENSG00000175893	ZDHHC21	DHHC-21|DHHC21|DNZ1|HSPC097	zinc finger DHHC-type containing 21	protein-coding
chr1_23084981_23085069	Dm.Bm.5h-Dp.Bm.5h_peak_19	4.61102		2.66641	3' UTR (NM_033631, exon 5 of 5)	3' UTR (NM_033631, exon 5 of 5)	40720	NR_036057	100422866	NA	NR_036057	ENSG00000263793	MIR3115	mir-3115	microRNA 3115	ncRNA
chr4_90465663_90465762	Dm.Bm.5h-Dp.Bm.5h_peak_1678	6.64941	2.73323	6.45752	intron (NM_207491, intron 4 of 7)	Tigger6b|DNA|TcMar-Tigger	230682	NM_207491	401145	Hs.654735	NM_207491	ENSG00000184305	CCSER1	FAM190A	coiled-coil serine rich protein 1	protein-coding
chr10_17625197_17625273	Dm.Bm.5h-Dp.Bm.5h_peak_289	6.64941	2.73323	6.45752	Intergenic	MER45A|DNA|hAT-Tip100	-7861	NM_014241	9200	Hs.114062	NM_014241	ENSG00000165996	HACD1	CAP|PTPLA	3-hydroxyacyl-CoA dehydratase 1	protein-coding
chr5_177999061_177999303	Dm.Bm.5h-Dp.Bm.5h_peak_1948	6.64941	2.73323	6.45752	Intergenic	Intergenic	-2940	NM_006261	5626	Hs.158301	NM_006261	ENSG00000175325	PROP1	CPHD2|PROP-1	PROP paired-like homeobox 1	protein-coding
chr4_131662589_131662631	Dm.Bm.5h-Dp.Bm.5h_peak_1704	5.99145		3.36383	Intergenic	MER70A|LTR|ERVL	-102228	NR_125883	101927305	Hs.507924	NR_125883	NA	SNHG27	-	small nucleolar RNA host gene 27	ncRNA
chr10_32693565_32693724	Dm.Bm.5h-Dp.Bm.5h_peak_302	8.63575		10.5576	intron (NM_001321115, intron 24 of 43)	MER6|DNA|TcMar-Tigger	207827	NR_132768	106633814	NA	NR_132768	NA	SNORA86	-	small nucleolar RNA, H/ACA box 86	snoRNA
chr5_164610547_164610597	Dm.Bm.5h-Dp.Bm.5h_peak_1932	5.81601		5.93143	Intergenic	L2b|LINE|L2	140293	NR_105065	102546299	Hs.437730	NR_105065	ENSG00000241956	LOC102546299	-	uncharacterized LOC102546299	ncRNA
chr5_120053308_120053543	Dm.Bm.5h-Dp.Bm.5h_peak_1882	6.64941	2.73323	6.45752	Intergenic	Intergenic	-410852	NM_016644	51334	Hs.157461	NM_016644	ENSG00000184838	PRR16	DSC54|LARGEN	proline rich 16	protein-coding
chr17_39818041_39818107	Dm.Bm.5h-Dp.Bm.5h_peak_978	6.64941	2.73323	6.45752	intron (NM_001257409, intron 2 of 5)	Tigger3a|DNA|TcMar-Tigger	-39849	NM_001284516	22806	Hs.371680	NM_012481	ENSG00000161405	IKZF3	AIO|AIOLOS|ZNFN1A3	IKAROS family zinc finger 3	protein-coding
chr11_95537797_95537848	Dm.Bm.5h-Dp.Bm.5h_peak_501	6.64941	2.73323	6.45752	Intergenic	Intergenic	251959	NM_144664	143684	Hs.288304	NM_144664	ENSG00000077458	FAM76B	-	family with sequence similarity 76 member B	protein-coding
chr9_38495550_38495571	Dm.Bm.5h-Dp.Bm.5h_peak_2472	5.64297		4.46108	Intergenic	MLT2B4|LTR|ERVL	49811	NR_047651	100289137	Hs.644630	NR_047651	ENSG00000283486	FAM95C	-	family with sequence similarity 95 member C	ncRNA
chr14_33838117_33838158	Dm.Bm.5h-Dp.Bm.5h_peak_736	6.64941	2.73323	6.45752	Intergenic	Intergenic	112936	NM_001308103	112399	Hs.135507	NM_022073	ENSG00000129521	EGLN3	HIFP4H3|HIFPH3|PHD3	egl-9 family hypoxia inducible factor 3	protein-coding
chr12_117803189_117803221	Dm.Bm.5h-Dp.Bm.5h_peak_654	6.64941	2.73323	6.45752	intron (NM_173598, intron 3 of 19)	intron (NM_173598, intron 3 of 19)	165785	NM_173598	283455	Hs.375836	NM_173598	ENSG00000171435	KSR2	-	kinase suppressor of ras 2	protein-coding
chr2_147487968_147488021	Dm.Bm.5h-Dp.Bm.5h_peak_1221	6.64941	2.73323	6.45752	Intergenic	Intergenic	-356522	NM_001278579	92	Hs.470174	NM_001616	ENSG00000121989	ACVR2A	ACTRII|ACVR2	activin A receptor type 2A	protein-coding
chr4_24236610_24236719	Dm.Bm.5h-Dp.Bm.5h_peak_1624	6.64941	2.73323	6.45752	intron (NR_148982, intron 1 of 13)	intron (NR_148982, intron 1 of 13)	236240	NR_148987	10891	Hs.527078	NM_013261	ENSG00000109819	PPARGC1A	LEM6|PGC-1(alpha)|PGC-1alpha|PGC-1v|PGC1|PGC1A|PPARGC1	PPARG coactivator 1 alpha	protein-coding
chr5_36285929_36286153	Dm.Bm.5h-Dp.Bm.5h_peak_1781	6.64941	2.73323	6.45752	intron (NM_001323279, intron 1 of 12)	LTR82A|LTR|ERVL	15861	NM_001323274	202151	Hs.199777	NM_145000	ENSG00000164188	RANBP3L	-	RAN binding protein 3 like	protein-coding
chr3_144104793_144104940	Dm.Bm.5h-Dp.Bm.5h_peak_1557	6.64276	2.73178	6.45503	Intergenic	Intergenic	131786	NM_001134470	205428	Hs.288954	NM_173552	ENSG00000181744	DIPK2A	C3orf58|DIA1|GoPro49|HASF	divergent protein kinase domain 2A	protein-coding
chr2_81283163_81283184	Dm.Bm.5h-Dp.Bm.5h_peak_1172	5.83751		6.08675	Intergenic	L1MEd|LINE|L1	183772	NR_110161	100507201	Hs.98589	NR_110161	ENSG00000235519	LINC01815	-	long intergenic non-protein coding RNA 1815	ncRNA
chr9_123679770_123679791	Dm.Bm.5h-Dp.Bm.5h_peak_2540	5.54941		4.16963	intron (NM_001352968, intron 4 of 18)	intron (NM_001352968, intron 4 of 18)	-194159	NR_106972	102465688	NA	NR_106972	ENSG00000274932	MIR7150	hsa-mir-7150	microRNA 7150	ncRNA
chr11_38185286_38185323	Dm.Bm.5h-Dp.Bm.5h_peak_447	4.66001		1.64047	Intergenic	L1MC1|LINE|L1	246704	NR_135110	105376633	Hs.135690	NR_135110	ENSG00000254516	LINC02760	-	long intergenic non-protein coding RNA 2760	ncRNA
chr15_27398807_27398909	Dm.Bm.5h-Dp.Bm.5h_peak_805	6.27243		4.66545	intron (NM_001270873, intron 5 of 5)	intron (NM_001270873, intron 5 of 5)	-237539	NR_120343	101928869	Hs.585699	NR_120343	ENSG00000228740	GABRG3-AS1	-	GABRG3 antisense RNA 1	ncRNA
chr8_98117876_98117992	Dm.Bm.5h-Dp.Bm.5h_peak_2390	6.60666	2.72392	4.48018	promoter-TSS (NM_005836)	promoter-TSS (NM_005836)	94	NM_015029	10940	Hs.252828	NM_015029	ENSG00000104356	POP1	ANXD2	POP1 homolog, ribonuclease P/MRP subunit	protein-coding
chr22_20495908_20495933	Dm.Bm.5h-Dp.Bm.5h_peak_1393	6.59325	2.72099	4.3033	promoter-TSS (NM_032775)	promoter-TSS (NM_032775)	-126	NM_032775	84861	Hs.517419	NM_032775	ENSG00000099910	KLHL22	KELCHL	kelch like family member 22	protein-coding
chr8_47735225_47735313	Dm.Bm.5h-Dp.Bm.5h_peak_2335	6.59325	2.72099	4.3033	intron (NM_001080394, intron 19 of 19)	intron (NM_001080394, intron 19 of 19)	2895	NM_005195	1052	Hs.440829	NM_005195	ENSG00000221869	CEBPD	C/EBP-delta|CELF|CRP3|NF-IL6-beta	CCAAT enhancer binding protein delta	protein-coding
chr16_8987514_8987655	Dm.Bm.5h-Dp.Bm.5h_peak_897	6.58347	2.71885	6.08675	Intergenic	MIRc|SINE|MIR	-23679	NM_003470	7874	Hs.386939	NM_003470	ENSG00000187555	USP7	HAUSP|TEF1	ubiquitin specific peptidase 7	protein-coding
chr5_123397556_123397707	Dm.Bm.5h-Dp.Bm.5h_peak_1887	6.58347	2.71885	6.08675	intron (NM_153223, intron 6 of 20)	intron (NM_153223, intron 6 of 20)	25960	NM_153223	153241	Hs.483209	NM_153223	ENSG00000168944	CEP120	CCDC100|JBTS31|SRTD13	centrosomal protein 120	protein-coding
chr7_89960302_89960378	Dm.Bm.5h-Dp.Bm.5h_peak_2205	4.86459		4.30596	intron (NR_110029, intron 2 of 2)	Tigger3a|DNA|TcMar-Tigger	-159060	NR_003551	442523	Hs.406964	NR_003551	ENSG00000235436	DPY19L2P4	-	DPY19L2 pseudogene 4	pseudo
chr4_89411128_89411159	Dm.Bm.5h-Dp.Bm.5h_peak_1677	6.58347	2.71885	6.08675	Intergenic	Intergenic	-103344	NM_198281	285513	Hs.100912	NM_198281	ENSG00000185477	GPRIN3	GRIN3	GPRIN family member 3	protein-coding
chr5_71748483_71748747	Dm.Bm.5h-Dp.Bm.5h_peak_1818	6.58347	2.71885	6.08675	Intergenic	Intergenic	29340	NM_004291	9607	Hs.1707	NM_004291	ENSG00000164326	CARTPT	CART	CART prepropeptide	protein-coding
chr5_39188263_39188325	Dm.Bm.5h-Dp.Bm.5h_peak_1787	6.58347	2.71885	6.08675	intron (NM_001243093, intron 2 of 18)	intron (NM_001243093, intron 2 of 18)	31269	NM_018594	2533	Hs.370503	NM_001465	ENSG00000082074	FYB1	ADAP|FYB|PRO0823|SLAP-130|SLAP130|THC3	FYN binding protein 1	protein-coding
chr12_80585385_80585562	Dm.Bm.5h-Dp.Bm.5h_peak_614	6.58347	2.71885	6.08675	intron (NM_001145026, intron 25 of 44)	L2a|LINE|L2	-122160	NM_002469	4618	Hs.35937	NM_002469	ENSG00000111046	MYF6	CNM3|MRF4|bHLHc4|myf-6	myogenic factor 6	protein-coding
chr16_20439862_20439890	Dm.Bm.5h-Dp.Bm.5h_peak_906	6.58347	2.71885	6.08675	exon (NM_001324371, exon 13 of 14)	exon (NM_001324371, exon 13 of 14)	-11645	NM_001308172	123876	Hs.298252	NM_001010845	ENSG00000183747	ACSM2A	A-923A4.1|ACSM2	acyl-CoA synthetase medium chain family member 2A	protein-coding
chr4_185350306_185350459	Dm.Bm.5h-Dp.Bm.5h_peak_1750	6.58347	2.71885	6.08675	intron (NM_001317781, intron 13 of 18)	intron (NM_001317781, intron 13 of 18)	28615	NM_018409	55805	Hs.558513	NM_018409	ENSG00000109771	LRP2BP	-	LRP2 binding protein	protein-coding
chr3_98784220_98784279	Dm.Bm.5h-Dp.Bm.5h_peak_1514	6.58347	2.71885	6.08675	intron (NM_001323359, intron 6 of 10)	intron (NM_001323359, intron 6 of 10)	20943	NM_001323367	10402	Hs.148716	NM_006100	ENSG00000064225	ST3GAL6	SIAT10|ST3GALVI	ST3 beta-galactoside alpha-2,3-sialyltransferase 6	protein-coding
chr7_101942001_101942067	Dm.Bm.5h-Dp.Bm.5h_peak_2219	6.54962	2.71141	4.36678	intron (NM_001202544, intron 2 of 21)	intron (NM_001202544, intron 2 of 21)	124408	NM_181552	1523	Hs.191482	NM_001913	ENSG00000257923	CUX1	CASP|CDP|CDP/Cut|CDP1|COY1|CUTL1|CUX|Clox|Cux/CDP|GDDI|GOLIM6|Nbla10317|p100|p110|p200|p75	cut like homeobox 1	protein-coding
chr4_163110047_163110142	Dm.Bm.5h-Dp.Bm.5h_peak_1732	5.27665		3.05479	Intergenic	Intergenic	-16467	NR_039659	100616234	NA	NR_039659	ENSG00000283468	MIR4454	-	microRNA 4454	ncRNA
chr11_128881342_128881545	Dm.Bm.5h-Dp.Bm.5h_peak_531	6.51882	2.70461	5.79012	Intergenic	MamRep605|LTR?|LTR?	-9912	NM_000890	3762	Hs.444595	NM_000890	ENSG00000120457	KCNJ5	CIR|GIRK4|KATP1|KIR3.4|LQT13	potassium voltage-gated channel subfamily J member 5	protein-coding
chr12_92030783_92030835	Dm.Bm.5h-Dp.Bm.5h_peak_626	4.84668		4.26379	intron (NR_132341, intron 1 of 4)	intron (NR_132341, intron 1 of 4)	110904	NR_046159	256021	Hs.651357	NM_001256373	ENSG00000257242	LINC01619	C12orf79	long intergenic non-protein coding RNA 1619	ncRNA
chr1_211180244_211180386	Dm.Bm.5h-Dp.Bm.5h_peak_220	6.51882	2.70461	5.79012	Intergenic	L1MC2|LINE|L1	-46167	NM_002238	3756	Hs.553187	NM_002238	ENSG00000143473	KCNH1	EAG|EAG1|Kv10.1|TMBTS|ZLS1|h-eag|hEAG1	potassium voltage-gated channel subfamily H member 1	protein-coding
chr18_41751280_41751487	Dm.Bm.5h-Dp.Bm.5h_peak_1066	6.51882	2.70461	5.79012	Intergenic	MamSINE1|SINE|tRNA-RTE	-203850	NM_002647	5289	Hs.464971	NM_002647	ENSG00000078142	PIK3C3	VPS34|Vps34|hVps34	phosphatidylinositol 3-kinase catalytic subunit type 3	protein-coding
chr10_92758685_92758795	Dm.Bm.5h-Dp.Bm.5h_peak_369	6.51882	2.70461	5.79012	Intergenic	L1ME4b|LINE|L1	-68091	NM_001013848	54536	Hs.655657	NM_019053	ENSG00000138190	EXOC6	EXOC6A|SEC15|SEC15L|SEC15L1|SEC15L3|Sec15p	exocyst complex component 6	protein-coding
chr8_41610178_41610313	Dm.Bm.5h-Dp.Bm.5h_peak_2328	6.51882	2.70461	5.79012	intron (NM_178819, intron 4 of 12)	intron (NM_178819, intron 4 of 12)	31730	NM_001363197	137964	Hs.355753	NM_178819	ENSG00000158669	GPAT4	1-AGPAT 6|AGPAT6|LPAAT-zeta|LPAATZ|TSARG7	glycerol-3-phosphate acyltransferase 4	protein-coding
chr17_78085110_78085171	Dm.Bm.5h-Dp.Bm.5h_peak_1017	3.72504		1.63059	intron (NM_018996, intron 12 of 20)	intron (NM_018996, intron 12 of 20)	26658	NR_040071	100131096	Hs.635442	NR_040071	ENSG00000204282	TNRC6C-AS1	TMC6|lnc	TNRC6C antisense RNA 1	ncRNA
chr13_85521835_85521856	Dm.Bm.5h-Dp.Bm.5h_peak_697	4.61102		2.66641	intron (NR_046989, intron 1 of 3)	intron (NR_046989, intron 1 of 3)	158243	NR_046989	100874137	Hs.742643	NR_046989	ENSG00000226317	LINC00351	-	long intergenic non-protein coding RNA 351	ncRNA
chr2_227462808_227462855	Dm.Bm.5h-Dp.Bm.5h_peak_1301	3.68881		1.44683	Intergenic	Intergenic	-9300	NR_049888	100847081	NA	NR_049888	ENSG00000284092	MIR5703	mir-5703	microRNA 5703	ncRNA
chr3_42424175_42424302	Dm.Bm.5h-Dp.Bm.5h_peak_1465	6.51882	2.70461	5.79012	Intergenic	MER89|LTR|ERV1	-13629	NM_144634	131375	Hs.234895	NM_144634	ENSG00000157093	LYZL4	LYC4|LYZA	lysozyme like 4	protein-coding
chr16_14424800_14424877	Dm.Bm.5h-Dp.Bm.5h_peak_901	4.70248		3.05479	Intergenic	Intergenic	-54573	NR_131191	105447648	Hs.554151	NR_131191	ENSG00000260009	LINC02130	-	long intergenic non-protein coding RNA 2130	ncRNA
chr4_94338896_94339040	Dm.Bm.5h-Dp.Bm.5h_peak_1680	6.51881	2.70461	5.79012	intron (NM_014485, intron 1 of 5)	L1M5|LINE|L1	3868	NM_014485	27306	Hs.128433	NM_014485	ENSG00000163106	HPGDS	GSTS|GSTS1|GSTS1-1|PGD2|PGDS	hematopoietic prostaglandin D synthase	protein-coding
chr7_42090205_42090296	Dm.Bm.5h-Dp.Bm.5h_peak_2171	6.50604	2.70178	5.72348	intron (NM_000168, intron 3 of 14)	Tigger3c|DNA|TcMar-Tigger	146958	NM_000168	2737	Hs.21509	NM_000168	ENSG00000106571	GLI3	ACLS|GCPS|GLI3-190|GLI3FL|PAP-A|PAPA|PAPA1|PAPB|PHS|PPDIV	GLI family zinc finger 3	protein-coding
chr9_89664962_89665056	Dm.Bm.5h-Dp.Bm.5h_peak_2507	4.32099		2.2017	non-coding (NR_024280, exon 2 of 6)	non-coding (NR_024280, exon 2 of 6)	25226	NR_024280	100129066	Hs.125947	NR_024280	ENSG00000237372	UNQ6494	-	uncharacterized LOC100129066	ncRNA
chr15_52250706_52250731	Dm.Bm.5h-Dp.Bm.5h_peak_834	6.98504		5.49257	intron (NM_018728, intron 13 of 40)	intron (NM_018728, intron 13 of 40)	26481	NR_031670	100302202	NA	NR_031670	ENSG00000221052	MIR1266	MIRN1266|hsa-mir-1266|mir-1266	microRNA 1266	ncRNA
chr14_49645017_49645163	Dm.Bm.5h-Dp.Bm.5h_peak_749	6.48696	2.69754	5.61128	intron (NM_001348385, intron 18 of 18)	L1ME4b|LINE|L1	-9860	NM_001083908	55172	Hs.231761	NM_018139	ENSG00000165506	DNAAF2	C14orf104|CILD10|KTU|PF13	dynein axonemal assembly factor 2	protein-coding
chr20_31664264_31664291	Dm.Bm.5h-Dp.Bm.5h_peak_1337	6.48611	2.69735	4.5555	TTS (NM_001191)	TTS (NM_001191)	26366	NM_032609	84701	Hs.277101	NM_032609	ENSG00000131055	COX4I2	COX4|COX4-2|COX4B|COX4L2|COXIV-2|dJ857M17.2	cytochrome c oxidase subunit 4I2	protein-coding
chr3_81554489_81554538	Dm.Bm.5h-Dp.Bm.5h_peak_1509	6.48611	2.69735	4.5555	intron (NM_000158, intron 12 of 15)	intron (NM_000158, intron 12 of 15)	207131	NM_000158	2632	Hs.436062	NM_000158	ENSG00000114480	GBE1	APBD|GBE|GSD4	1,4-alpha-glucan branching enzyme 1	protein-coding
chr3_72763598_72763722	Dm.Bm.5h-Dp.Bm.5h_peak_1502	6.45542	2.69051	5.4307	intron (NM_018130, intron 10 of 10)	MLT1C|LTR|ERVL-MaLR	84785	NM_018130	55164	Hs.606584	NM_018130	ENSG00000144736	SHQ1	GRIM-1|Shq1p	SHQ1, H/ACA ribonucleoprotein assembly factor	protein-coding
chr9_33658639_33658781	Dm.Bm.5h-Dp.Bm.5h_peak_2462	3.62366		2.59676	Intergenic	LSU-rRNA_Hsa|rRNA|rRNA	-18558	NR_103745	101243555	Hs.598470	NR_103745	ENSG00000281128	PTENP1-AS	PTENP1as|PTENpg1-asRNA	PTENP1 antisense RNA	ncRNA
chr12_80031974_80032005	Dm.Bm.5h-Dp.Bm.5h_peak_613	6.45542	2.69051	5.4307	Intergenic	Intergenic	-67547	NM_001368062	283310	Hs.723594	NM_173591	ENSG00000165899	OTOGL	C12orf64|DFNB84B	otogelin like	protein-coding
chr6_129859560_129859587	Dm.Bm.5h-Dp.Bm.5h_peak_2064	6.45542	2.69051	5.4307	intron (NM_001010876, intron 1 of 4)	intron (NM_001010876, intron 1 of 4)	1741	NM_001010876	253582	NA	NM_001010876	ENSG00000203756	TMEM244	C6orf191|bA174C7.4	transmembrane protein 244	protein-coding
chr5_107917553_107917609	Dm.Bm.5h-Dp.Bm.5h_peak_1873	6.45542	2.69051	5.4307	intron (NM_001163315, intron 7 of 8)	intron (NM_001163315, intron 7 of 8)	-246644	NM_001962	1946	Hs.288741	NM_001962	ENSG00000184349	EFNA5	AF1|EFL5|EPLG7|GLC1M|LERK7|RAGS	ephrin A5	protein-coding
chr9_89862827_89862968	Dm.Bm.5h-Dp.Bm.5h_peak_2508	4.70248		3.05479	Intergenic	L2b|LINE|L2	-106518	NR_109791	101927847	Hs.584312	NR_109791	NA	LOC101927847	-	uncharacterized LOC101927847	ncRNA
chr3_183370898_183370999	Dm.Bm.5h-Dp.Bm.5h_peak_1597	6.45542	2.69051	5.4307	intron (NM_015078, intron 3 of 29)	intron (NM_015078, intron 3 of 29)	57320	NM_015078	23101	Hs.208267	NM_015078	ENSG00000053524	MCF2L2	ARHGEF22	MCF.2 cell line derived transforming sequence-like 2	protein-coding
chr15_89264084_89264163	Dm.Bm.5h-Dp.Bm.5h_peak_880	6.45542	2.69051	5.4307	intron (NM_001113378, intron 8 of 37)	intron (NM_001113378, intron 8 of 37)	20145	NM_018193	55215	Hs.513126	NM_018193	ENSG00000140525	FANCI	KIAA1794	FA complementation group I	protein-coding
chr22_47292580_47292732	Dm.Bm.5h-Dp.Bm.5h_peak_1416	5.53322		4.07749	Intergenic	Intergenic	-52915	NR_144462	339685	Hs.434351	NR_038922	ENSG00000224715	LOC339685	-	uncharacterized LOC339685	ncRNA
chr19_12991375_12991545	Dm.Bm.5h-Dp.Bm.5h_peak_1104	6.45542	2.69051	5.4307	Intergenic	Intergenic	-4015	NM_001365902	4784	Hs.257970	NM_002501	ENSG00000008441	NFIX	CTF|MRSHSS|NF-I/X|NF1-X|NF1A|SOTOS2	nuclear factor I X	protein-coding
chr5_30499096_30499231	Dm.Bm.5h-Dp.Bm.5h_peak_1777	5.22817		2.91154	Intergenic	L1PA6|LINE|L1	618604	NR_134264	105374704	Hs.151157	NR_134264	NA	LOC105374704	-	uncharacterized LOC105374704	ncRNA
chr9_20566477_20566502	Dm.Bm.5h-Dp.Bm.5h_peak_2454	6.42532	2.68377	4.05215	intron (NM_001286691, intron 2 of 10)	intron (NM_001286691, intron 2 of 10)	55448	NM_001286691	4300	Hs.317248	NM_004529	ENSG00000171843	MLLT3	AF9|YEATS3	MLLT3 super elongation complex subunit	protein-coding
chr17_68297002_68297077	Dm.Bm.5h-Dp.Bm.5h_peak_1008	6.41485	2.68142	4.06686	intron (NM_001352902, intron 1 of 12)	L2a|LINE|L2	4905	NM_001352901	22901	Hs.437249	NM_014960	ENSG00000141337	ARSG	USH4	arylsulfatase G	protein-coding
chr5_180873637_180873659	Dm.Bm.5h-Dp.Bm.5h_peak_1954	6.39325	2.67655	5.18326	Intergenic	Intergenic	-12362	NM_152283	643836	Hs.509227	NM_152283	ENSG00000196670	ZFP62	ZET|ZNF755	ZFP62 zinc finger protein	protein-coding
chr14_67763576_67763597	Dm.Bm.5h-Dp.Bm.5h_peak_761	6.39325	2.67655	5.18326	intron (NM_015346, intron 32 of 41)	Tigger3a|DNA|TcMar-Tigger	53003	NM_015346	23503	Hs.98041	NM_015346	ENSG00000072121	ZFYVE26	FYVE-CENT|SPG15	zinc finger FYVE-type containing 26	protein-coding
chr3_157540781_157540878	Dm.Bm.5h-Dp.Bm.5h_peak_1571	6.39325	2.67655	5.18326	Intergenic	Intergenic	-2482	NR_024016	152078	Hs.259046	NM_001099777	ENSG00000174899	SLC66A1L	C3orf55|PQLC2L|SLC66A2L	solute carrier family 66 member 1 like	protein-coding
chr17_17406404_17406486	Dm.Bm.5h-Dp.Bm.5h_peak_966	6.39325	2.67655	5.18326	Intergenic	Intergenic	-70555	NM_018019	55090	Hs.244595	NM_018019	ENSG00000141026	MED9	MED25	mediator complex subunit 9	protein-coding
chr10_61124803_61124874	Dm.Bm.5h-Dp.Bm.5h_peak_325	5.42766		3.60819	Intergenic	Intergenic	108564	NR_108052	100507058	Hs.145227	NR_108052	ENSG00000227244	LINC00845	-	long intergenic non-protein coding RNA 845	ncRNA
chr5_80763309_80763388	Dm.Bm.5h-Dp.Bm.5h_peak_1838	6.39325	2.67655	5.18326	intron (NM_002439, intron 13 of 23)	intron (NM_002439, intron 13 of 23)	-108366	NR_110936	1719	Hs.592364	NM_000791	ENSG00000228716	DHFR	DHFRP1|DYR	dihydrofolate reductase	protein-coding
chr2_175606676_175606757	Dm.Bm.5h-Dp.Bm.5h_peak_1247	6.39325	2.67655	5.18326	Intergenic	Intergenic	395550	NM_030650	80856	Hs.209561	NM_030650	ENSG00000144320	LNPK	KIAA1715|LNP|LNP1|NEDEHCC|Ul|ulnaless	lunapark, ER junction formation factor	protein-coding
chr6_25284107_25284356	Dm.Bm.5h-Dp.Bm.5h_peak_1978	6.35652	2.66824	5.01016	intron (NM_001173977, intron 1 of 36)	intron (NM_001173977, intron 1 of 36)	4858	NM_001173977	55604	Hs.649550	NM_017640	ENSG00000079691	CARMIL1	CARMIL|CARMIL1a|LRRC16|LRRC16A|dJ501N12.1|dJ501N12.5	capping protein regulator and myosin 1 linker 1	protein-coding
chr7_54540827_54540935	Dm.Bm.5h-Dp.Bm.5h_peak_2182	6.33226	2.66272	4.8907	Intergenic	Intergenic	-1444	NM_182546	222008	Hs.335933	NM_182546	ENSG00000170419	VSTM2A	VSTM2	V-set and transmembrane domain containing 2A	protein-coding
chr11_113340032_113340213	Dm.Bm.5h-Dp.Bm.5h_peak_514	6.33226	2.66272	4.8907	intron (NM_001318533, intron 10 of 21)	intron (NM_001318533, intron 10 of 21)	25540	NM_001352037	54970	Hs.288772	NM_017868	ENSG00000149292	TTC12	TPARM	tetratricopeptide repeat domain 12	protein-coding
chr20_49895744_49895765	Dm.Bm.5h-Dp.Bm.5h_peak_1358	6.33226	2.66272	4.8907	Intergenic	Intergenic	17984	NM_001135773	9825	Hs.48513	NM_006038	ENSG00000158480	SPATA2	PD1|PPP1R145|tamo	spermatogenesis associated 2	protein-coding
chr9_37700999_37701141	Dm.Bm.5h-Dp.Bm.5h_peak_2470	4.98931		2.4089	intron (NM_001371225, intron 2 of 15)	intron (NM_001371225, intron 2 of 15)	33061	NM_001371223	NA	NA	NA	NA	NA	NA	NA	NA
chr2_193475225_193475343	Dm.Bm.5h-Dp.Bm.5h_peak_1268	5.32573		2.61778	Intergenic	Intergenic	725439	NR_002769	64002	Hs.546994	NR_002769	ENSG00000227418	PCGEM1	LINC00071|NCRNA00071|PCAT9	PCGEM1 prostate-specific transcript	ncRNA
chr5_121737222_121737285	Dm.Bm.5h-Dp.Bm.5h_peak_1884	6.33226	2.66272	4.8907	Intergenic	Tigger17c|DNA|TcMar-Tigger	-114628	NM_177478	94033	Hs.105324	NM_177478	ENSG00000181867	FTMT	MTF	ferritin mitochondrial	protein-coding
chr8_85146631_85146822	Dm.Bm.5h-Dp.Bm.5h_peak_2375	7.67622		8.75463	TTS (NM_001349638)	TTS (NM_001349638)	30314	NR_134311	102723322	Hs.535913	NR_134311	ENSG00000260493	LOC102723322	-	uncharacterized LOC102723322	ncRNA
chr14_52003381_52003477	Dm.Bm.5h-Dp.Bm.5h_peak_750	6.33226	2.66272	4.8907	intron (NM_016039, intron 6 of 7)	intron (NM_016039, intron 6 of 7)	13883	NM_016039	51637	Hs.534457	NM_016039	ENSG00000087302	RTRAF	C14orf166|CGI-99|CGI99|CLE|CLE7|LCRP369|RLLM1|hCLE|hCLE1	RNA transcription, translation and transport factor	protein-coding
chr8_66531340_66531401	Dm.Bm.5h-Dp.Bm.5h_peak_2355	6.33226	2.66272	4.8907	Intergenic	Intergenic	37805	NM_152765	254778	Hs.268869	NM_152765	ENSG00000169085	VXN	C8orf46	vexin	protein-coding
chr2_226169062_226169131	Dm.Bm.5h-Dp.Bm.5h_peak_1297	4.70248		3.05479	intron (NR_046102, intron 4 of 6)	L2c|LINE|L2	26303	NR_046102	646736	Hs.712836	NR_046102	NA	LOC646736	-	uncharacterized LOC646736	ncRNA
chr2_85215706_85215752	Dm.Bm.5h-Dp.Bm.5h_peak_1174	3.83811		2.37391	intron (NR_136323, intron 1 of 2)	intron (NR_136323, intron 1 of 2)	2077	NR_136323	102724579	Hs.669216	NR_136323	NA	LOC102724579	-	uncharacterized LOC102724579	ncRNA
chr1_121109203_121109224	Dm.Bm.5h-Dp.Bm.5h_peak_135	3.83811		2.37391	intron (NR_160940, intron 2 of 2)	intron (NR_160940, intron 2 of 2)	8078	NR_027337	337875	Hs.742189	NR_027337	NA	HIST2H2BA	-	histone cluster 2 H2B family member a (pseudogene)	pseudo
chr1_163617058_163617165	Dm.Bm.5h-Dp.Bm.5h_peak_161	4.70248		3.05479	Intergenic	L2a|LINE|L2	-193921	NR_104294	100422212	Hs.556898	NR_104294	NA	LOC100422212	-	eukaryotic translation initiation factor 3 subunit J pseudogene	pseudo
chr6_51352645_51352744	Dm.Bm.5h-Dp.Bm.5h_peak_2000	4.86459		4.30596	Intergenic	L2a|LINE|L2	-269175	NR_125840	101927082	Hs.730296	NR_125840	NA	LOC101927082	-	uncharacterized LOC101927082	ncRNA
chr8_116552328_116552438	Dm.Bm.5h-Dp.Bm.5h_peak_2409	3.72504		1.63059	Intergenic	MIR3|SINE|MIR	-99717	NR_136278	105375713	NA	NR_136278	NA	LOC105375713	-	uncharacterized LOC105375713	ncRNA
chr15_44097564_44097692	Dm.Bm.5h-Dp.Bm.5h_peak_821	6.33226	2.66272	4.8907	intron (NM_032892, intron 1 of 13)	intron (NM_032892, intron 1 of 13)	96818	NM_001286490	84978	Hs.578544	NM_032892	ENSG00000171877	FRMD5	-	FERM domain containing 5	protein-coding
chr9_105065468_105065518	Dm.Bm.5h-Dp.Bm.5h_peak_2522	6.27243	2.64902	4.66545	Intergenic	MIRc|SINE|MIR	-137338	NM_005502	19	Hs.659274	NM_005502	ENSG00000165029	ABCA1	ABC-1|ABC1|CERP|HDLDT1|TGD	ATP binding cassette subfamily A member 1	protein-coding
chr9_312634_312666	Dm.Bm.5h-Dp.Bm.5h_peak_2437	6.27243	2.64902	4.66545	intron (NM_001193536, intron 5 of 46)	L4_B_Mam|LINE|RTE-X	39602	NM_001193536	81704	Hs.132599	NM_203447	ENSG00000107099	DOCK8	HEL-205|MRD2|ZIR8	dedicator of cytokinesis 8	protein-coding
chr15_61702815_61703036	Dm.Bm.5h-Dp.Bm.5h_peak_851	7.37762		6.96524	Intergenic	Intergenic	-26992	NR_146448	100506530	Hs.42265	NR_146448	ENSG00000259284	LINC02349	-	long intergenic non-protein coding RNA 2349	ncRNA
chr3_72298407_72298428	Dm.Bm.5h-Dp.Bm.5h_peak_1500	5.18057		2.76907	Intergenic	MamGypLTR3a|LTR|Gypsy	147161	NR_038221	201617	Hs.382623	NR_038221	ENSG00000243083	LINC00870	-	long intergenic non-protein coding RNA 870	ncRNA
chr10_5652283_5652315	Dm.Bm.5h-Dp.Bm.5h_peak_283	6.27243	2.64902	4.66545	intron (NR_037164, intron 2 of 6)	intron (NR_037164, intron 2 of 6)	14296	NM_024701	79754	Hs.445899	NM_024701	ENSG00000196372	ASB13	-	ankyrin repeat and SOCS box containing 13	protein-coding
chr22_47475154_47475182	Dm.Bm.5h-Dp.Bm.5h_peak_1417	3.87734		2.66641	intron (NR_109967, intron 1 of 2)	L1MC3|LINE|L1	11943	NR_109967	101927722	Hs.589927	NR_109967	ENSG00000218357	LINC01644	LL22NC03-75H12.2	long intergenic non-protein coding RNA 1644	ncRNA
chr7_99949911_99950041	Dm.Bm.5h-Dp.Bm.5h_peak_2216	6.27243	2.64902	4.66545	Intergenic	L1PA14|LINE|L1	-20356	NM_181538	349149	Hs.647524	NM_181538	ENSG00000176402	GJC3	CX29|CX30.2|CX31.3|GJE1	gap junction protein gamma 3	protein-coding
chr1_85534686_85534719	Dm.Bm.5h-Dp.Bm.5h_peak_90	6.21372	2.63546	4.46108	intron (NM_001134445, intron 1 of 6)	intron (NM_001134445, intron 1 of 6)	43497	NM_001134445	23576	Hs.713411	NM_012137	ENSG00000153904	DDAH1	DDAH|DDAH-1|DDAHI|HEL-S-16	dimethylarginine dimethylaminohydrolase 1	protein-coding
chr7_3520337_3520425	Dm.Bm.5h-Dp.Bm.5h_peak_2120	6.21372	2.63546	4.46108	intron (NM_152744, intron 1 of 44)	MamSINE1|SINE|tRNA-RTE	219129	NM_152744	221935	Hs.653013	NM_152744	ENSG00000146555	SDK1	-	sidekick cell adhesion molecule 1	protein-coding
chr6_92686582_92686661	Dm.Bm.5h-Dp.Bm.5h_peak_2018	6.21372	2.63546	4.46108	Intergenic	Intergenic	732937	NM_001288629	2045	Hs.73962	NM_004440	ENSG00000135333	EPHA7	EHK-3|EHK3|EK11|HEK11	EPH receptor A7	protein-coding
chr17_71910226_71910253	Dm.Bm.5h-Dp.Bm.5h_peak_1014	4.49038		1.63059	Intergenic	Intergenic	115739	NR_110876	102723505	Hs.547482	NR_110876	NA	ROCR	LINC02095	regulator of chondrogenesis RNA	ncRNA
chr18_65216079_65216103	Dm.Bm.5h-Dp.Bm.5h_peak_1093	6.21372	2.63546	4.46108	Intergenic	Intergenic	-534161	NM_033646	1005	Hs.541003	NM_004361	ENSG00000081138	CDH7	CDH7L1	cadherin 7	protein-coding
chr1_63487521_63487621	Dm.Bm.5h-Dp.Bm.5h_peak_58	6.17637	2.62676	3.76148	intron (NM_001347145, intron 3 of 7)	Tigger3a|DNA|TcMar-Tigger	35702	NM_001206739	23421	Hs.166539	NM_014288	ENSG00000142856	ITGB3BP	CENP-R|CENPR|HSU37139|NRIF3|TAP20	integrin subunit beta 3 binding protein	protein-coding
chr17_37315698_37315719	Dm.Bm.5h-Dp.Bm.5h_peak_975	6.15609	2.62201	4.30596	intron (NM_198839, intron 7 of 59).2	MER21C|LTR|ERVL	-15942	NM_198838	31	Hs.160556	NM_000664	ENSG00000278540	ACACA	ACAC|ACACAD|ACC|ACC1|ACCA	acetyl-CoA carboxylase alpha	protein-coding
chr9_100466308_100466373	Dm.Bm.5h-Dp.Bm.5h_peak_2520	6.15609	2.62201	4.30596	intron (NM_001198812, intron 1 of 9)	intron (NM_001198812, intron 1 of 9)	-6808	NM_003692	8577	Hs.598100	NM_003692	ENSG00000241697	TMEFF1	C9orf2|CT120.1|H7365|TR-1	transmembrane protein with EGF like and two follistatin like domains 1	protein-coding
chr4_24496782_24496819	Dm.Bm.5h-Dp.Bm.5h_peak_1625	5.81601		5.93143	Intergenic	Intergenic	23489	NR_030299	693158	NA	NR_030299	ENSG00000207697	MIR573	MIRN573|hsa-mir-573|mir-573	microRNA 573	ncRNA
chr12_123231462_123231565	Dm.Bm.5h-Dp.Bm.5h_peak_656	6.15039	2.62068	4.30596	intron (NR_103517, intron 1 of 23)	intron (NR_103517, intron 1 of 23)	1627	NM_022782	10198	Hs.577404	NM_022782	ENSG00000051825	MPHOSPH9	MPP-9|MPP9	M-phase phosphoprotein 9	protein-coding
chr19_55676597_55676643	Dm.Bm.5h-Dp.Bm.5h_peak_1126	6.11639	2.61268	4.30596	promoter-TSS (NM_001130071)	promoter-TSS (NM_001130071)	-5	NM_001130071	29924	Hs.279953	NM_013333	ENSG00000063245	EPN1	-	epsin 1	protein-coding
chr2_191263104_191263325	Dm.Bm.5h-Dp.Bm.5h_peak_1264	6.09953	2.6087	4.26379	intron (NM_012223, intron 1 of 28)	intron (NM_012223, intron 1 of 28)	17811	NM_001161819	4430	Hs.439620	NM_012223	ENSG00000128641	MYO1B	MMI-alpha|MMIa|MYH-1c|myr1	myosin IB	protein-coding
chr15_77870574_77870595	Dm.Bm.5h-Dp.Bm.5h_peak_868	6.09953	2.6087	4.26379	Intergenic	Intergenic	-49685	NM_001301186	84894	Hs.656765	NM_032808	ENSG00000169783	LINGO1	LERN1|LRRN6A|MRT64|UNQ201	leucine rich repeat and Ig domain containing 1	protein-coding
chr18_48476438_48476471	Dm.Bm.5h-Dp.Bm.5h_peak_1075	6.09953	2.6087	4.26379	Intergenic	MIR|SINE|MIR	-62576	NM_014772	9811	Hs.145230	NM_014772	ENSG00000134030	CTIF	Gm672|KIAA0427	cap binding complex dependent translation initiation factor	protein-coding
chr5_154092489_154092514	Dm.Bm.5h-Dp.Bm.5h_peak_1924	6.09953	2.6087	4.26379	Intergenic	Intergenic	53535	NM_005927	4238	Hs.432818	NM_005927	ENSG00000037749	MFAP3	-	microfibril associated protein 3	protein-coding
chr1_202380144_202380252	Dm.Bm.5h-Dp.Bm.5h_peak_208	6.00841	2.58698	3.46338	intron (NM_002481, intron 1 of 23)	L2c|LINE|L2	31496	NM_001167857	4660	Hs.444403	NM_002481	ENSG00000077157	PPP1R12B	MYPT2|PP1bp55	protein phosphatase 1 regulatory subunit 12B	protein-coding
chr18_59972131_59972313	Dm.Bm.5h-Dp.Bm.5h_peak_1087	5.99145	2.58291	3.36383	Intergenic	Intergenic	72226	NM_021127	5366	Hs.96	NM_021127	ENSG00000141682	PMAIP1	APR|NOXA	phorbol-12-myristate-13-acetate-induced protein 1	protein-coding
chr15_54627173_54627208	Dm.Bm.5h-Dp.Bm.5h_peak_839	3.68881		1.44683	3' UTR (NM_001080534, exon 31 of 31)	3' UTR (NM_001080534, exon 31 of 31)	-429556	NR_135679	105370829	Hs.174934	NR_135679	ENSG00000260937	LOC105370829	-	uncharacterized LOC105370829	ncRNA
chr3_182825115_182825281	Dm.Bm.5h-Dp.Bm.5h_peak_1596	5.99145	2.58291	3.36383	intron (NM_014616, intron 2 of 29)	L2c|LINE|L2	31694	NM_014616	23200	Hs.478429	NM_014616	ENSG00000058063	ATP11B	ATPIF|ATPIR	ATPase phospholipid transporting 11B (putative)	protein-coding
chr9_34575935_34576014	Dm.Bm.5h-Dp.Bm.5h_peak_2466	3.72504		1.63059	intron (NM_001842, intron 1 of 8)	intron (NM_001842, intron 1 of 8)	7963	NR_024369	415056	Hs.734229	NR_024369	NA	CNTFR-AS1	-	CNTFR antisense RNA 1	ncRNA
chr6_102918279_102918483	Dm.Bm.5h-Dp.Bm.5h_peak_2029	5.99145	2.58291	3.36383	Intergenic	Intergenic	1519396	NM_021956	2898	Hs.98262	NM_021956	ENSG00000164418	GRIK2	EAA4|GLR6|GLUK6|GLUR6|GluK2|MRT6	glutamate ionotropic receptor kainate type subunit 2	protein-coding
chr11_121300384_121300544	Dm.Bm.5h-Dp.Bm.5h_peak_523	5.99145	2.58291	3.36383	intron (NM_001024956, intron 1 of 4)	L1M4|LINE|L1	7596	NM_001024956	6309	Hs.287749	NM_006918	ENSG00000109929	SC5D	ERG3|S5DES|SC5DL	sterol-C5-desaturase	protein-coding
chr10_99513257_99513290	Dm.Bm.5h-Dp.Bm.5h_peak_375	3.76198		1.80717	Intergenic	MIRb|SINE|MIR	17903	NR_120618	101927324	Hs.642588	NR_120618	ENSG00000257582	LINC01475	-	long intergenic non-protein coding RNA 1475	ncRNA
chr15_66650572_66650666	Dm.Bm.5h-Dp.Bm.5h_peak_858	5.99145	2.58291	3.36383	intron (NR_110372, intron 1 of 4)	intron (NR_110372, intron 1 of 4)	-51617	NR_027654	4091	Hs.153863	NM_005585	ENSG00000137834	SMAD6	AOVD2|HsT17432|MADH6|MADH7	SMAD family member 6	protein-coding
chr7_146992445_146992504	Dm.Bm.5h-Dp.Bm.5h_peak_2287	4.79764		3.76148	intron (NM_014141, intron 2 of 22)	MER61A|LTR|ERV1	105134	NR_110829	101928700	Hs.571218	NR_110829	ENSG00000236795	LOC101928700	-	uncharacterized LOC101928700	ncRNA
chr12_94592145_94592218	Dm.Bm.5h-Dp.Bm.5h_peak_629	7.32288		5.32292	intron (NM_020698, intron 1 of 3)	intron (NM_020698, intron 1 of 3)	-20830	NR_106998	102465834	NA	NR_106998	ENSG00000283818	MIR7844	hsa-mir-7844	microRNA 7844	ncRNA
chr17_14053099_14053134	Dm.Bm.5h-Dp.Bm.5h_peak_960	3.68881		1.44683	intron (NR_049718, intron 1 of 2)	intron (NR_049718, intron 1 of 2)	16341	NR_049718	100874058	Hs.720411	NR_049718	ENSG00000236088	COX10-AS1	COX10-AS|COX10AS	COX10 antisense RNA 1	ncRNA
chr1_39133234_39133386	Dm.Bm.5h-Dp.Bm.5h_peak_35	5.99145	2.58291	3.36383	intron (NM_012090, intron 1 of 92)	intron (NM_012090, intron 1 of 92)	49143	NM_012090	23499	Hs.472475	NM_012090	ENSG00000127603	MACF1	ABP620|ACF7|LIS9|MACF|OFC4	microtubule actin crosslinking factor 1	protein-coding
chr3_7038543_7038698	Dm.Bm.5h-Dp.Bm.5h_peak_1426	4.61102		2.66641	intron (NM_000844, intron 1 of 9)	intron (NM_000844, intron 1 of 9)	-144604	NR_131906	105376946	Hs.616038	NR_131906	ENSG00000237665	GRM7-AS2	-	GRM7 antisense RNA 2	ncRNA
chr5_127236416_127236528	Dm.Bm.5h-Dp.Bm.5h_peak_1890	5.99145	2.58291	3.36383	Intergenic	MER58A|DNA|hAT-Charlie	-54292	NM_001308119	84466	Hs.438709	NM_032446	ENSG00000145794	MEGF10	EMARDD	multiple EGF like domains 10	protein-coding
chr1_91016311_91016426	Dm.Bm.5h-Dp.Bm.5h_peak_93	5.99145	2.58291	3.36383	intron (NM_201269, intron 1 of 5)	Tigger3a|DNA|TcMar-Tigger	5139	NM_016620	84146	Hs.173001	NM_016620	ENSG00000122482	ZNF644	BM-005|MYP21|NatF|ZEP-2	zinc finger protein 644	protein-coding
chrX_29542987_29543039	Dm.Bm.5h-Dp.Bm.5h_peak_2560	3.79966		2.06146	intron (NM_014271, intron 5 of 10)	intron (NM_014271, intron 5 of 10)	-31265	NR_049877	100847047	NA	NR_049877	ENSG00000264090	MIR4666B	-	microRNA 4666b	ncRNA
chr3_48885907_48885947	Dm.Bm.5h-Dp.Bm.5h_peak_1477	5.99145	2.58291	3.36383	intron (NM_000387, intron 2 of 8)	HAL1|LINE|L1	12955	NM_000387	788	Hs.13845	NM_000387	ENSG00000178537	SLC25A20	CAC|CACT	solute carrier family 25 member 20	protein-coding
chrX_10048875_10048928	Dm.Bm.5h-Dp.Bm.5h_peak_2553	5.99145	2.58291	3.36383	intron (NM_015691, intron 1 of 22)	MIR|SINE|MIR	33147	NM_015691	55841	Hs.527524	NM_015691	ENSG00000047644	WWC3	BM042	WWC family member 3	protein-coding
chr19_18328584_18328605	Dm.Bm.5h-Dp.Bm.5h_peak_1105	5.99145	2.58291	3.36383	Intergenic	MLT1K|LTR|ERVL-MaLR	-5519	NM_012321	25804	Hs.515255	NM_012321	ENSG00000130520	LSM4	GRP|YER112W	LSM4 homolog, U6 small nuclear RNA and mRNA degradation associated	protein-coding
chr2_176556538_176556607	Dm.Bm.5h-Dp.Bm.5h_peak_1249	3.84979		2.48771	Intergenic	MIR3|SINE|MIR	44479	NR_031648	100302142	NA	NR_031648	ENSG00000283203	MIR1246	MIRN1246|hsa-mir-1246	microRNA 1246	ncRNA
chr1_193108619_193108684	Dm.Bm.5h-Dp.Bm.5h_peak_202	5.99145	2.58291	3.36383	Intergenic	MER89|LTR|ERV1	-2538	NM_016066	51022	Hs.458283	NM_016066	ENSG00000023572	GLRX2	CGI-133|GRX2	glutaredoxin 2	protein-coding
chr20_5766202_5766233	Dm.Bm.5h-Dp.Bm.5h_peak_1316	5.99145	2.58291	3.36383	intron (NM_001303477, intron 2 of 3)	intron (NM_001303477, intron 2 of 3)	15817	NM_152504	149840	Hs.529340	NM_152504	ENSG00000171984	SHLD1	C20orf196|RINN3	shieldin complex subunit 1	protein-coding
chr15_81388482_81388531	Dm.Bm.5h-Dp.Bm.5h_peak_872	5.99145	2.58291	3.36383	intron (NR_120365, intron 6 of 6)	intron (NR_120365, intron 6 of 6)	-14294	NM_001080532	342125	Hs.253489	NM_181841	ENSG00000188869	TMC3	-	transmembrane channel like 3	protein-coding
chr5_17077965_17077986	Dm.Bm.5h-Dp.Bm.5h_peak_1772	5.83751		6.08675	Intergenic	Intergenic	78016	NR_162112	113218490	NA	NR_162112	NA	MIR10522	-	microRNA 10522	ncRNA
chr19_21569321_21569351	Dm.Bm.5h-Dp.Bm.5h_peak_1109	5.99145	2.58291	3.36383	Intergenic	Intergenic	63734	NM_001346912	353088	Hs.572567	NM_001001415	ENSG00000197013	ZNF429	-	zinc finger protein 429	protein-coding
chr6_138086648_138086792	Dm.Bm.5h-Dp.Bm.5h_peak_2085	5.99145	2.58291	3.36383	Intergenic	Intergenic	20699	NM_022121	64065	Hs.201446	NM_022121	ENSG00000112378	PERP	KCP1|KRTCAP1|PIGPC1|THW|dJ496H19.1	p53 apoptosis effector related to PMP22	protein-coding
chr9_14179591_14179666	Dm.Bm.5h-Dp.Bm.5h_peak_2447	5.99145	2.58291	3.36383	intron (NM_001369477, intron 2 of 7)	intron (NM_001369477, intron 2 of 7)	1173	NM_001282787	4781	Hs.644095	NM_005596	ENSG00000147862	NFIB	CTF|HMGIC/NFIB|MACID|NF-I/B|NF1-B|NFI-B|NFI-RED|NFIB2|NFIB3	nuclear factor I B	protein-coding
chr1_54904761_54904929	Dm.Bm.5h-Dp.Bm.5h_peak_45	5.99145	2.58291	3.36383	Intergenic	Intergenic	-17650	NM_014762	1718	Hs.498727	NM_014762	ENSG00000116133	DHCR24	DCE|Nbla03646|SELADIN1|seladin-1	24-dehydrocholesterol reductase	protein-coding
chr3_120556179_120556351	Dm.Bm.5h-Dp.Bm.5h_peak_1534	5.99145	2.58291	3.36383	Intergenic	Intergenic	-40071	NM_001168331	4710	Hs.304613	NM_004547	ENSG00000065518	NDUFB4	B15|CI-B15	NADH:ubiquinone oxidoreductase subunit B4	protein-coding
chr10_110458331_110458513	Dm.Bm.5h-Dp.Bm.5h_peak_382	5.99145	2.58291	3.36383	Intergenic	L1ME3G|LINE|L1	-39485	NM_004419	1847	Hs.2128	NM_004419	ENSG00000138166	DUSP5	DUSP|HVH3	dual specificity phosphatase 5	protein-coding
chr5_88306432_88306606	Dm.Bm.5h-Dp.Bm.5h_peak_1842	4.61102		2.66641	intron (NR_105019, intron 6 of 7)	L1P2|LINE|L1	37503	NR_039994	100505894	Hs.559426	NR_039993	ENSG00000247828	TMEM161B-AS1	linc-POLR3G-8	TMEM161B antisense RNA 1	ncRNA
chr10_43194852_43194912	Dm.Bm.5h-Dp.Bm.5h_peak_308	5.99145	2.58291	3.36383	3' UTR (NM_001282862, exon 13 of 13)	3' UTR (NM_001282862, exon 13 of 13)	34857	NM_001282862	221002	Hs.125293	NM_145313	ENSG00000198915	RASGEF1A	CG4853	RasGEF domain family member 1A	protein-coding
chr16_72024058_72024081	Dm.Bm.5h-Dp.Bm.5h_peak_930	5.99145	2.58291	3.36383	intron (NM_001361, intron 8 of 8)	intron (NM_001361, intron 8 of 8)	15326	NM_001361	1723	Hs.654427	NM_001361	ENSG00000102967	DHODH	DHOdehase|POADS|URA1	dihydroorotate dehydrogenase (quinone)	protein-coding
chr11_95087368_95087395	Dm.Bm.5h-Dp.Bm.5h_peak_499	5.99145	2.58291	3.36383	Intergenic	Intergenic	-2464	NM_015036	23052	Hs.167115	NM_015036	ENSG00000149218	ENDOD1	-	endonuclease domain containing 1	protein-coding
chr4_85046337_85046500	Dm.Bm.5h-Dp.Bm.5h_peak_1672	3.88131		2.66641	Intergenic	L1PA7|LINE|L1	78935	NR_152782	404201	Hs.46730	NM_205857	ENSG00000180769	WDFY3-AS2	C4orf12|FBI4|NCRNA00247	WDFY3 antisense RNA 2	ncRNA
chr18_35470547_35470679	Dm.Bm.5h-Dp.Bm.5h_peak_1055	5.99145	2.58291	3.36383	intron (NM_194281, intron 4 of 4)	intron (NM_194281, intron 4 of 4)	26995	NM_001308064	125476	Hs.464903	NM_194281	ENSG00000153391	INO80C	C18orf37|IES6|hIes6	INO80 complex subunit C	protein-coding
chr10_69386190_69386229	Dm.Bm.5h-Dp.Bm.5h_peak_336	5.99145	2.58291	3.36383	intron (NM_033496, intron 12 of 17)	intron (NM_033496, intron 12 of 17)	30708	NM_001057	6865	Hs.88372	NM_001057	ENSG00000075073	TACR2	NK2R|NKNAR|SKR|TAC2R	tachykinin receptor 2	protein-coding
chr11_74806396_74806488	Dm.Bm.5h-Dp.Bm.5h_peak_474	5.99145	2.58291	3.36383	intron (NM_001098638, intron 2 of 5)	L1ME3A|LINE|L1	57593	NM_001098638	254225	Hs.370145	NM_001098638	ENSG00000166439	RNF169	-	ring finger protein 169	protein-coding
chr12_102061277_102061438	Dm.Bm.5h-Dp.Bm.5h_peak_637	5.99145	2.58291	3.36383	intron (NM_016053, intron 1 of 6)	intron (NM_016053, intron 1 of 6)	633	NM_016053	51019	Hs.405692	NM_016053	ENSG00000120860	WASHC3	CCDC53|CGI-116	WASH complex subunit 3	protein-coding
chr14_24954344_24954542	Dm.Bm.5h-Dp.Bm.5h_peak_730	5.99145	2.58291	3.36383	intron (NM_001351943, intron 3 of 6)	intron (NM_001351943, intron 3 of 6)	94557	NM_001304477	29091	Hs.508958	NM_014178	ENSG00000168952	STXBP6	HSPC156|amisyn	syntaxin binding protein 6	protein-coding
chr22_10840666_10840772	Dm.Bm.5h-Dp.Bm.5h_peak_1387	6.04399		4.11022	Intergenic	HAL1M8|LINE|L1	120810	NR_132320	102723780	NA	NR_132320	NA	FRG1FP	-	FSHD region gene 1 family member F, pseudogene	pseudo
chr3_190709693_190709939	Dm.Bm.5h-Dp.Bm.5h_peak_1607	5.99145	2.58291	3.36383	Intergenic	Intergenic	152878	NM_001146686	647309	Hs.518490	NM_001146686	ENSG00000205835	GMNC	GEMC1	geminin coiled-coil domain containing	protein-coding
chr3_42225182_42225220	Dm.Bm.5h-Dp.Bm.5h_peak_1464	5.99145	2.58291	3.36383	non-coding (NR_146089, exon 17 of 17)	non-coding (NR_146089, exon 17 of 17)	38746	NM_001174138	885	Hs.458426	NM_000729	ENSG00000187094	CCK	-	cholecystokinin	protein-coding
chrX_146615102_146615151	Dm.Bm.5h-Dp.Bm.5h_peak_2602	5.99145	2.58291	3.36383	Intergenic	Tigger3|DNA|TcMar-Tigger	-194644	NM_001244892	100133053	NA	NM_001244892	ENSG00000235699	CXorf51B	CXorf51A	chromosome X open reading frame 51B	protein-coding
chr7_157777350_157777566	Dm.Bm.5h-Dp.Bm.5h_peak_2294	5.64297		4.46108	intron (NM_130843, intron 11 of 21)	intron (NM_130843, intron 11 of 21)	-77127	NR_038966	100506585	Hs.661265	NR_038966	NA	LOC100506585	-	uncharacterized LOC100506585	ncRNA
chr7_82464329_82464350	Dm.Bm.5h-Dp.Bm.5h_peak_2198	5.99145	2.58291	3.36383	Intergenic	L1MEg|LINE|L1	-20384	NM_001366867	781	Hs.282151	NM_000722	ENSG00000153956	CACNA2D1	CACNA2|CACNL2A|CCHL2A|LINC01112|lncRNA-N3	calcium voltage-gated channel auxiliary subunit alpha2delta 1	protein-coding
chr14_84420367_84420458	Dm.Bm.5h-Dp.Bm.5h_peak_782	4.86459		4.30596	Intergenic	Intergenic	-851519	NR_145983	26843	NA	NR_145983	NA	SNORD3P3	RNU3P3|U3|U3.5|u3.7	small nucleolar RNA, C/D box 3 pseudogene 3	snoRNA
chr10_21142305_21142473	Dm.Bm.5h-Dp.Bm.5h_peak_290	4.70248		3.05479	intron (NM_001173484, intron 2 of 6)	intron (NM_001173484, intron 2 of 6)	-31601	NR_046283	100128511	Hs.635827	NR_046283	ENSG00000231920	NEBL-AS1	-	NEBL antisense RNA 1	ncRNA
chr4_77564316_77564510	Dm.Bm.5h-Dp.Bm.5h_peak_1666	5.99145	2.58291	3.36383	intron (NM_006419, intron 1 of 4)	intron (NM_006419, intron 1 of 4)	52660	NM_006419	10563	Hs.100431	NM_006419	ENSG00000156234	CXCL13	ANGIE|ANGIE2|BCA-1|BCA1|BLC|BLR1L|SCYB13	C-X-C motif chemokine ligand 13	protein-coding
chr1_23377608_23377629	Dm.Bm.5h-Dp.Bm.5h_peak_20	5.98946	2.58243	3.94207	Intergenic	Intergenic	-7783	NM_001370652	80818	Hs.293798	NM_030634	ENSG00000125945	ZNF436	ZNF|Zfp46	zinc finger protein 436	protein-coding
chr2_79792143_79792236	Dm.Bm.5h-Dp.Bm.5h_peak_1171	5.48825		2.98254	intron (NM_001282598, intron 3 of 17)	LTR40b|LTR|ERVL	74393	NR_107047	102465877	NA	NR_107047	ENSG00000276917	MIR8080	hsa-mir-8080	microRNA 8080	ncRNA
chr6_113669821_113669917	Dm.Bm.5h-Dp.Bm.5h_peak_2046	7.73097		9.36977	Intergenic	Intergenic	-19794	NR_125844	101927686	Hs.402044	NR_125844	ENSG00000230943	LINC02541	-	long intergenic non-protein coding RNA 2541	ncRNA
chr10_77507501_77507624	Dm.Bm.5h-Dp.Bm.5h_peak_351	5.98718	2.58188	3.8289	intron (NM_001271519, intron 1 of 28)	intron (NM_001271519, intron 1 of 28)	130245	NM_001322839	3778	Hs.144795	NM_002247	ENSG00000156113	KCNMA1	BKTM|CADEDS|KCa1.1|MaxiK|PNKD3|SAKCA|SLO|SLO-ALPHA|SLO1|bA205K10.1|hSlo|mSLO1	potassium calcium-activated channel subfamily M alpha 1	protein-coding
chr6_110665793_110665818	Dm.Bm.5h-Dp.Bm.5h_peak_2041	5.98718	2.58188	3.8289	intron (NM_001300963, intron 5 of 13)	AluJb|SINE|Alu	-148815	NM_001287215	262	Hs.159118	NM_001634	ENSG00000123505	AMD1	ADOMETDC|AMD|SAMDC	adenosylmethionine decarboxylase 1	protein-coding
chr5_14589160_14589325	Dm.Bm.5h-Dp.Bm.5h_peak_1767	5.98718	2.58188	3.8289	intron (NM_019018, intron 1 of 7)	L2c|LINE|L2	7451	NM_019018	54491	Hs.155085	NM_019018	ENSG00000145569	OTULINL	FAM105A|NET20	OTU deubiquitinase with linear linkage specificity like	protein-coding
chr9_21392421_21392491	Dm.Bm.5h-Dp.Bm.5h_peak_2455	5.98718	2.58188	3.8289	Intergenic	Intergenic	-7058	NM_000605	3440	Hs.211575	NM_000605	ENSG00000188379	IFNA2	IFN-alphaA|IFNA|IFNA2B|INFA2	interferon alpha 2	protein-coding
chr1_216902784_216902950	Dm.Bm.5h-Dp.Bm.5h_peak_228	5.98718	2.58188	3.8289	intron (NM_001243507, intron 2 of 7)	intron (NM_001243507, intron 2 of 7)	36806	NM_001243512	2104	Hs.444225	NM_001438	ENSG00000196482	ESRRG	ERR-gamma|ERR3|ERRg|ERRgamma|NR3B3	estrogen related receptor gamma	protein-coding
chr5_132302058_132302167	Dm.Bm.5h-Dp.Bm.5h_peak_1895	5.98718	2.58188	3.8289	intron (NM_003059, intron 1 of 9)	intron (NM_003059, intron 1 of 9)	7719	NM_003059	6583	Hs.310591	NM_003059	ENSG00000197208	SLC22A4	DFNB60|OCTN1	solute carrier family 22 member 4	protein-coding
chr1_232707324_232707381	Dm.Bm.5h-Dp.Bm.5h_peak_255	3.83811		2.37391	Intergenic	Intergenic	-10718	NR_146922	105373199	Hs.254475	NR_146922	ENSG00000225919	LINC01745	-	long intergenic non-protein coding RNA 1745	ncRNA
chr15_49620982_49621082	Dm.Bm.5h-Dp.Bm.5h_peak_828	5.98718	2.58188	3.8289	promoter-TSS (NM_152647)	promoter-TSS (NM_152647)	-16	NM_020234	56986	Hs.127432	NM_020234	ENSG00000104047	DTWD1	MDS009	DTW domain containing 1	protein-coding
chr8_123405590_123405772	Dm.Bm.5h-Dp.Bm.5h_peak_2416	5.98462	2.58126	4.46108	Intergenic	L1ME4b|LINE|L1	-9234	NM_014109	29028	Hs.370834	NM_014109	ENSG00000156802	ATAD2	ANCCA|CT137|PRO2000	ATPase family AAA domain containing 2	protein-coding
chr13_88189872_88189985	Dm.Bm.5h-Dp.Bm.5h_peak_698	5.83751		6.08675	intron (NR_131919, intron 1 of 4)	intron (NR_131919, intron 1 of 4)	47062	NR_131919	105370306	Hs.560133	NR_131919	ENSG00000231019	LINC00373	-	long intergenic non-protein coding RNA 373	ncRNA
chr7_6028718_6028876	Dm.Bm.5h-Dp.Bm.5h_peak_2125	5.98158	2.58053	3.38127	intron (NM_001134335, intron 12 of 14)	intron (NM_001134335, intron 12 of 14)	-2579	NM_001271700	100310846	Hs.744468	NM_001271700	ENSG00000157999	ANKRD61	-	ankyrin repeat domain 61	protein-coding
chr16_19131561_19131628	Dm.Bm.5h-Dp.Bm.5h_peak_903	5.9359	2.56947	3.78612	Intergenic	L2a|LINE|L2	17631	NR_028028	162073	Hs.530899	NM_001034841	ENSG00000205730	ITPRIPL2	-	ITPRIP like 2	protein-coding
chr9_109903548_109903682	Dm.Bm.5h-Dp.Bm.5h_peak_2527	5.9359	2.56947	3.78612	intron (NM_053016, intron 3 of 6)	intron (NM_053016, intron 3 of 6)	123417	NM_053016	445815	Hs.591908	NM_007203	ENSG00000157654	PALM2-AKAP2	AKAP-2|AKAP-KL|AKAP2|AKAPKL|MISP2|PALM2|PRKA2	PALM2-AKAP2 fusion	protein-coding
chr5_50710930_50710978	Dm.Bm.5h-Dp.Bm.5h_peak_1794	5.9359	2.56947	3.78612	intron (NM_024615, intron 2 of 25)	(TATCTA)n|Simple_repeat|Simple_repeat	43540	NM_001331028	79668	Hs.369581	NM_024615	ENSG00000151883	PARP8	ARTD16|pART16	poly(ADP-ribose) polymerase family member 8	protein-coding
chr16_76859134_76859155	Dm.Bm.5h-Dp.Bm.5h_peak_935	4.74958		3.36383	Intergenic	L1PBa|LINE|L1	-9791	NR_039870	100616172	NA	NR_039870	ENSG00000266426	MIR4719	-	microRNA 4719	ncRNA
chr7_90067285_90067493	Dm.Bm.5h-Dp.Bm.5h_peak_2206	4.6563		2.78708	intron (NR_110029, intron 2 of 2)	intron (NR_110029, intron 2 of 2)	-52011	NR_003551	442523	Hs.406964	NR_003551	ENSG00000235436	DPY19L2P4	-	DPY19L2 pseudogene 4	pseudo
chr5_170597207_170597270	Dm.Bm.5h-Dp.Bm.5h_peak_1939	3.76198		1.80717	intron (NM_001278339, intron 1 of 7)	intron (NM_001278339, intron 1 of 7)	84231	NR_136214	105377716	Hs.570880	NR_136214	ENSG00000253591	LOC105377716	-	uncharacterized LOC105377716	ncRNA
chr16_20587719_20587849	Dm.Bm.5h-Dp.Bm.5h_peak_907	5.9359	2.56947	3.78612	Intergenic	Intergenic	-11417	NM_182617	348158	Hs.298252	NM_182617	ENSG00000066813	ACSM2B	ACSM2|HXMA|HYST1046	acyl-CoA synthetase medium chain family member 2B	protein-coding
chr17_82134199_82134387	Dm.Bm.5h-Dp.Bm.5h_peak_1020	5.9359	2.56947	3.78612	intron (NM_001367828, intron 13 of 16)	MER92-int|LTR|ERV1	-36057	NM_004104	2194	Hs.83190	NM_004104	ENSG00000169710	FASN	FAS|OA-519|SDR27X1	fatty acid synthase	protein-coding
chr1_9435346_9435427	Dm.Bm.5h-Dp.Bm.5h_peak_8	3.79966		2.06146	Intergenic	CR1-3_Croc|LINE|CR1	-6391	NR_104622	100506022	Hs.131775	NR_104622	ENSG00000284693	LINC02606	-	long intergenic non-protein coding RNA 2606	ncRNA
chr4_41077883_41077904	Dm.Bm.5h-Dp.Bm.5h_peak_1638	5.9359	2.56947	3.78612	intron (NM_173075, intron 3 of 16)	HAL1|LINE|L1	136648	NM_001330658	323	Hs.479602	NM_004307	ENSG00000163697	APBB2	FE65L|FE65L1	amyloid beta precursor protein binding family B member 2	protein-coding
chr10_125892645_125892677	Dm.Bm.5h-Dp.Bm.5h_peak_397	5.92531	2.56689	3.76148	Intergenic	Intergenic	-3874	NM_145235	92565	Hs.352591	NM_145235	ENSG00000203780	FANK1	HSD13	fibronectin type III and ankyrin repeat domains 1	protein-coding
chr15_89136914_89137056	Dm.Bm.5h-Dp.Bm.5h_peak_879	5.88329	2.55662	3.67182	intron (NM_007011, intron 7 of 14)	intron (NM_007011, intron 7 of 14)	48529	NM_152924	11057	Hs.122337	NM_007011	ENSG00000140526	ABHD2	HS1-2|LABH2|PHPS1-2	abhydrolase domain containing 2	protein-coding
chr2_168243268_168243324	Dm.Bm.5h-Dp.Bm.5h_peak_1237	5.88329	2.55662	3.67182	intron (NM_013233, intron 1 of 17)	intron (NM_013233, intron 1 of 17)	4299	NM_013233	27347	Hs.276271	NM_013233	ENSG00000198648	STK39	DCHT|PASK|SPAK	serine/threonine kinase 39	protein-coding
chr5_91381037_91381111	Dm.Bm.5h-Dp.Bm.5h_peak_1847	4.49038		1.63059	promoter-TSS (NM_001329670)	promoter-TSS (NM_001329670)	727	NR_027435	100129716	Hs.116364	NR_027435	ENSG00000281357	ARRDC3-AS1	-	ARRDC3 antisense RNA 1	ncRNA
chr5_178749667_178749706	Dm.Bm.5h-Dp.Bm.5h_peak_1952	5.83751	2.54535	6.08675	Intergenic	Intergenic	-19028	NM_001324339	6940	Hs.484324	NM_005649	ENSG00000169131	ZNF354A	EZNF|HEL104|HKL1|KID-1|KID1|TCF17	zinc finger protein 354A	protein-coding
chr4_125655379_125655445	Dm.Bm.5h-Dp.Bm.5h_peak_1701	4.86459		4.30596	Intergenic	MLT1J1|LTR|ERVL-MaLR	148153	NR_031746	100302267	NA	NR_031746	ENSG00000283550	MIR2054	hsa-mir-2054	microRNA 2054	ncRNA
chr5_8333603_8333650	Dm.Bm.5h-Dp.Bm.5h_peak_1756	3.87734		2.66641	non-coding (NR_039984, exon 6 of 6)	non-coding (NR_039984, exon 6 of 6)	123937	NR_039984	729506	Hs.566412	NR_039984	ENSG00000245729	LINC02226	-	long intergenic non-protein coding RNA 2226	ncRNA
chr14_65662025_65662173	Dm.Bm.5h-Dp.Bm.5h_peak_760	4.6563		2.78708	intron (NM_004480, intron 5 of 9)	intron (NM_004480, intron 5 of 9)	190997	NR_030355	693210	NA	NR_030355	ENSG00000207781	MIR625	MIRN625|hsa-mir-625	microRNA 625	ncRNA
chr4_107787677_107787712	Dm.Bm.5h-Dp.Bm.5h_peak_1692	5.83751	2.54535	6.08675	Intergenic	MER52A|LTR|ERV1	-36870	NM_001136258	166929	Hs.595423	NM_152621	ENSG00000164023	SGMS2	SMS2	sphingomyelin synthase 2	protein-coding
chr3_195380121_195380153	Dm.Bm.5h-Dp.Bm.5h_peak_1610	5.83751	2.54535	6.08675	intron (NM_012287, intron 4 of 22)	L1M4|LINE|L1	62883	NM_012287	23527	Hs.593373	NM_012287	ENSG00000114331	ACAP2	CENTB2|CNT-B2	ArfGAP with coiled-coil, ankyrin repeat and PH domains 2	protein-coding
chr17_6316834_6316858	Dm.Bm.5h-Dp.Bm.5h_peak_948	5.83751	2.54535	6.08675	Intergenic	AluY|SINE|Alu	118275	NM_001033054	23746	Hs.279887	NM_014336	ENSG00000129221	AIPL1	AIPL2|LCA4	aryl hydrocarbon receptor interacting protein like 1	protein-coding
chr5_127700525_127700651	Dm.Bm.5h-Dp.Bm.5h_peak_1892	5.83751	2.54535	6.08675	Intergenic	Intergenic	-2801	NM_001317938	728586	Hs.582532	NM_001317938	ENSG00000230561	CCDC192	LINC01183	coiled-coil domain containing 192	protein-coding
chr18_58103039_58103060	Dm.Bm.5h-Dp.Bm.5h_peak_1082	5.83751	2.54535	6.08675	intron (NM_001144964, intron 1 of 30)	intron (NM_001144964, intron 1 of 30)	-46270	NM_001144969	23327	Hs.185677	NM_015277	ENSG00000049759	NEDD4L	NEDD4-2|NEDD4.2|PVNH7|RSP5|hNEDD4-2	NEDD4 like E3 ubiquitin protein ligase	protein-coding
chr20_11409727_11409810	Dm.Bm.5h-Dp.Bm.5h_peak_1326	6.64941		6.45752	Intergenic	Intergenic	-136386	NR_038972	339593	Hs.434320	NR_038972	NA	LOC339593	-	uncharacterized LOC339593	ncRNA
chr7_12788357_12788393	Dm.Bm.5h-Dp.Bm.5h_peak_2133	5.83751	2.54535	6.08675	Intergenic	Intergenic	100742	NM_005738	10124	Hs.245540	NM_005738	ENSG00000122644	ARL4A	ARL4	ADP ribosylation factor like GTPase 4A	protein-coding
chr2_221610781_221610910	Dm.Bm.5h-Dp.Bm.5h_peak_1292	5.83751	2.54535	6.08675	Intergenic	Intergenic	-36644	NM_001304536	2043	Hs.371218	NM_004438	ENSG00000116106	EPHA4	EK8|HEK8|SEK|TYRO1	EPH receptor A4	protein-coding
chr10_86095114_86095135	Dm.Bm.5h-Dp.Bm.5h_peak_360	4.86459		4.30596	intron (NM_017551, intron 4 of 15)	L1PB1|LINE|L1	169663	NR_029907	442911	NA	NR_029907	ENSG00000199104	MIR346	MIRN346|hsa-mir-346|miR-346|miRNA346	microRNA 346	ncRNA
chr1_220553216_220553239	Dm.Bm.5h-Dp.Bm.5h_peak_236	5.83751	2.54535	6.08675	intron (NM_018650, intron 1 of 17)	ERVL-int|LTR|ERVL	25045	NM_001286126	4139	Hs.497806	NM_018650	ENSG00000116141	MARK1	MARK|Par-1c|Par1c	microtubule affinity regulating kinase 1	protein-coding
chr1_218570687_218570885	Dm.Bm.5h-Dp.Bm.5h_peak_231	4.66001		1.64047	intron (NR_031644, intron 2 of 6)	intron (NR_031644, intron 2 of 6)	60691	NR_146760	440714	Hs.146774	NR_146760	ENSG00000228208	C1orf143	-	chromosome 1 open reading frame 143 (putative)	ncRNA
chr10_89475768_89475807	Dm.Bm.5h-Dp.Bm.5h_peak_365	4.84668		4.26379	intron (NM_213606, intron 2 of 7)	intron (NM_213606, intron 2 of 7)	19797	NR_120614	101926906	Hs.568874	NR_120614	ENSG00000234452	SLC16A12-AS1	-	SLC16A12 antisense RNA 1	ncRNA
chr1_82685621_82685762	Dm.Bm.5h-Dp.Bm.5h_peak_80	5.64297		4.46108	Intergenic	Tigger2|DNA|TcMar-Tigger	-217491	NR_147074	103283057	Hs.551280	NR_147074	ENSG00000230817	LINC01362	-	long intergenic non-protein coding RNA 1362	ncRNA
chr5_143561452_143561512	Dm.Bm.5h-Dp.Bm.5h_peak_1913	9.85668		10.5576	Intergenic	Intergenic	-118378	NR_049829	100846991	NA	NR_049829	ENSG00000266478	MIR5197	-	microRNA 5197	ncRNA
chr10_126250245_126250266	Dm.Bm.5h-Dp.Bm.5h_peak_399	5.83751	2.54535	6.08675	intron (NM_001288974, intron 3 of 18)	intron (NM_001288974, intron 3 of 18)	138221	NM_001288974	8038	Hs.594351	NM_003474	ENSG00000148848	ADAM12	ADAM12-OT1|CAR10|MCMP|MCMPMltna|MLTN|MLTNA	ADAM metallopeptidase domain 12	protein-coding
chr13_41720876_41720926	Dm.Bm.5h-Dp.Bm.5h_peak_677	5.42766		3.60819	intron (NM_001009814, intron 25 of 25)	intron (NM_001009814, intron 25 of 25)	-152506	NR_049803	100847026	NA	NR_049803	ENSG00000284584	MIR5006	-	microRNA 5006	ncRNA
chr4_185695968_185695989	Dm.Bm.5h-Dp.Bm.5h_peak_1751	5.83751	2.54535	6.08675	intron (NM_001145672, intron 1 of 20)	intron (NM_001145672, intron 1 of 20)	-39010	NM_001145674	8470	Hs.481342	NM_003603	ENSG00000154556	SORBS2	ARGBP2|PRO0618	sorbin and SH3 domain containing 2	protein-coding
chr8_107614686_107614729	Dm.Bm.5h-Dp.Bm.5h_peak_2402	5.83751	2.54535	6.08675	Intergenic	Intergenic	-116790	NM_001199859	284	Hs.369675	NM_001146	ENSG00000154188	ANGPT1	AGP1|AGPT|ANG1	angiopoietin 1	protein-coding
chr3_188077250_188077271	Dm.Bm.5h-Dp.Bm.5h_peak_1599	5.83751	2.54535	6.08675	Intergenic	L2c|LINE|L2	-76637	NM_001167672	4026	Hs.720220	NM_005578	ENSG00000145012	LPP	-	LIM domain containing preferred translocation partner in lipoma	protein-coding
chr8_82976795_82976856	Dm.Bm.5h-Dp.Bm.5h_peak_2371	3.76198		1.80717	Intergenic	L1MC2|LINE|L1	64722	NR_134295	101927141	Hs.128557	NR_134295	ENSG00000254394	LOC101927141	-	uncharacterized LOC101927141	ncRNA
chr1_232704941_232704962	Dm.Bm.5h-Dp.Bm.5h_peak_254	4.79764		3.76148	Intergenic	Intergenic	-13119	NR_146922	105373199	Hs.254475	NR_146922	ENSG00000225919	LINC01745	-	long intergenic non-protein coding RNA 1745	ncRNA
chr7_37926945_37926969	Dm.Bm.5h-Dp.Bm.5h_peak_2167	5.83751	2.54535	6.08675	intron (NM_001242948, intron 1 of 2)	L1MC4|LINE|L1	5638	NM_001242948	54749	Hs.563491	NM_017549	ENSG00000086289	EPDR1	EPDR|MERP-1|MERP1|UCC1	ependymin related 1	protein-coding
chr17_434737_434846	Dm.Bm.5h-Dp.Bm.5h_peak_944	5.83751	2.54535	6.08675	Intergenic	L1M5|LINE|L1	11148	NM_182705	359845	Hs.345588	NM_182705	ENSG00000183688	RFLNB	CFM1|FAM101B	refilin B	protein-coding
chr2_216857244_216857317	Dm.Bm.5h-Dp.Bm.5h_peak_1286	5.83751	2.54535	6.08675	Intergenic	Intergenic	2783	NM_003284	7141	Hs.3017	NM_003284	ENSG00000118245	TNP1	TP1	transition protein 1	protein-coding
chrY_20708398_20708419	Dm.Bm.5h-Dp.Bm.5h_peak_2613	5.83751	2.54535	6.08675	Intergenic	L1MA2|LINE|L1	-47699	NM_001039567	140032	Hs.367761	NM_001039567	ENSG00000280969	RPS4Y2	RPS4Y2P	ribosomal protein S4 Y-linked 2	protein-coding
chr7_108280329_108280511	Dm.Bm.5h-Dp.Bm.5h_peak_2232	4.66001		1.64047	intron (NM_001371171, intron 3 of 28)	intron (NM_001371171, intron 3 of 28)	-37035	NM_001371182	NA	NA	NA	NA	NA	NA	NA	NA
chr3_119982046_119982122	Dm.Bm.5h-Dp.Bm.5h_peak_1533	7.10139		5.93143	intron (NM_002093, intron 2 of 11)	L1PA6|LINE|L1	102564	NR_162125	113839522	NA	NR_162125	NA	MIR6529	-	microRNA 6529	ncRNA
chr1_180560644_180560715	Dm.Bm.5h-Dp.Bm.5h_peak_182	4.61102		2.66641	intron (NR_125716, intron 1 of 2)	MamGypsy2-I|LTR|Gypsy	1706	NR_125716	148756	NA	NR_125716	ENSG00000236719	OVAAL	LINC01131|OVAL	ovarian adenocarcinoma amplified long non-coding RNA	ncRNA
chr7_107812144_107812187	Dm.Bm.5h-Dp.Bm.5h_peak_2230	5.83751	2.54535	6.08675	Intergenic	L1ME2|LINE|L1	-8933	NM_000111	1811	Hs.1650	NM_000111	ENSG00000091138	SLC26A3	CLD|DRA	solute carrier family 26 member 3	protein-coding
chr18_58417927_58417997	Dm.Bm.5h-Dp.Bm.5h_peak_1084	4.31714		1.78388	Intergenic	LTR78B|LTR|ERV1	-33112	NR_029667	406906	NA	NR_029667	ENSG00000284440	MIR122	MIR122A|MIRN122|MIRN122A|hsa-mir-122|miRNA122|miRNA122A|mir-122	microRNA 122	ncRNA
chr4_2615145_2615172	Dm.Bm.5h-Dp.Bm.5h_peak_1614	5.83751	2.54535	6.08675	intron (NM_001366316, intron 2 of 20)	HY3|scRNA|scRNA	-10273	NM_001256666	8603	Hs.652364	NM_003704	ENSG00000125386	FAM193A	C4orf8|RES4-22	family with sequence similarity 193 member A	protein-coding
chr13_95887149_95887175	Dm.Bm.5h-Dp.Bm.5h_peak_705	5.83751	2.54535	6.08675	intron (NM_020121, intron 26 of 38)	intron (NM_020121, intron 26 of 38)	166239	NM_020121	55757	Hs.193226	NM_020121	ENSG00000102595	UGGT2	HUGT2|UGCGL2|UGT2	UDP-glucose glycoprotein glucosyltransferase 2	protein-coding
chr15_38895420_38895441	Dm.Bm.5h-Dp.Bm.5h_peak_815	4.61102		2.66641	Intergenic	L2a|LINE|L2	198833	NR_160786	NA	NA	NA	NA	NA	NA	NA	NA
chr11_30370361_30370423	Dm.Bm.5h-Dp.Bm.5h_peak_437	5.83751	2.54535	6.08675	Intergenic	L1MC4a|LINE|L1	47288	NM_152316	120534	Hs.502208	NM_152316	ENSG00000152219	ARL14EP	ARF7EP|C11orf46|dJ299F11.1	ADP ribosylation factor like GTPase 14 effector protein	protein-coding
chr17_68443829_68443850	Dm.Bm.5h-Dp.Bm.5h_peak_1009	5.83751	2.54535	6.08675	intron (NM_001352910, intron 12 of 12)	intron (NM_001352910, intron 12 of 12)	13656	NM_017983	55062	Hs.463964	NM_017983	ENSG00000070540	WIPI1	ATG18|ATG18A|WIPI49	WD repeat domain, phosphoinositide interacting 1	protein-coding
chr6_136652822_136652865	Dm.Bm.5h-Dp.Bm.5h_peak_2079	4.6563		2.78708	intron (NM_005923, intron 10 of 29)	intron (NM_005923, intron 10 of 29)	23730	NR_125858	101928461	Hs.666518	NR_125858	NA	LOC101928461	-	uncharacterized LOC101928461	ncRNA
chr5_90172804_90172839	Dm.Bm.5h-Dp.Bm.5h_peak_1844	5.69949		4.86558	intron (NR_120601, intron 4 of 5)	LTR101_Mam|LTR|ERVL	117249	NR_120601	101929495	Hs.346679	NR_120601	NA	LINC01339	-	long intergenic non-protein coding RNA 1339	ncRNA
chr9_108789975_108790060	Dm.Bm.5h-Dp.Bm.5h_peak_2525	5.83751	2.54535	6.08675	Intergenic	L2a|LINE|L2	65968	NM_006686	10880	Hs.534390	NM_006686	ENSG00000148156	ACTL7B	Tact1	actin like 7B	protein-coding
chr10_67956728_67957027	Dm.Bm.5h-Dp.Bm.5h_peak_334	6.81043		7.94632	exon (NM_015601, exon 17 of 25)	exon (NM_015601, exon 17 of 25)	54005	NR_131184	100009667	NA	NR_131184	NA	POU5F1P5	Oct4-pg5	POU class 5 homeobox 1 pseudogene 5	pseudo
chr17_60468545_60468610	Dm.Bm.5h-Dp.Bm.5h_peak_998	5.83751	2.54535	6.08675	intron (NM_006380, intron 4 of 12)	intron (NM_006380, intron 4 of 12)	46089	NM_181707	124773	Hs.129312	NM_181707	ENSG00000141371	C17orf64	-	chromosome 17 open reading frame 64	protein-coding
chr8_74061860_74061881	Dm.Bm.5h-Dp.Bm.5h_peak_2360	5.83751	2.54535	6.08675	Intergenic	Intergenic	70479	NM_015364	23643	Hs.726603	NM_015364	ENSG00000154589	LY96	ESOP-1|MD-2|MD2|ly-96	lymphocyte antigen 96	protein-coding
chr6_57284212_57284270	Dm.Bm.5h-Dp.Bm.5h_peak_2004	3.76198		1.80717	Intergenic	Intergenic	-20895	NR_109774	100506188	Hs.485640	NR_109774	NA	LOC100506188	-	uncharacterized LOC100506188	ncRNA
chr18_8704270_8704349	Dm.Bm.5h-Dp.Bm.5h_peak_1032	5.8599		3.29431	intron (NR_120598, intron 1 of 1)	MIRc|SINE|MIR	3311	NR_120598	100287082	Hs.439434	NR_120598	ENSG00000265962	GACAT2	MTCL1-AS1|MTCL1AS1	gastric cancer associated transcript 2	ncRNA
chr5_180259244_180259374	Dm.Bm.5h-Dp.Bm.5h_peak_1953	5.83751	2.54535	6.08675	intron (NM_001364608, intron 6 of 12)	intron (NM_001364608, intron 6 of 12)	21299	NM_001308244	5601	Hs.484371	NM_002752	ENSG00000050748	MAPK9	JNK-55|JNK2|JNK2A|JNK2ALPHA|JNK2B|JNK2BETA|PRKM9|SAPK|SAPK1a|p54a|p54aSAPK	mitogen-activated protein kinase 9	protein-coding
chr1_146543575_146543608	Dm.Bm.5h-Dp.Bm.5h_peak_137	5.75716		5.32292	intron (NR_103556, intron 10 of 55)	L2a|LINE|L2	57260	NR_103556	100288805	Hs.648712	NR_049745	NA	HYDIN2	HYDINP1	HYDIN axonemal central pair apparatus protein 2 (pseudogene)	pseudo
chr13_83065359_83065403	Dm.Bm.5h-Dp.Bm.5h_peak_695	5.83751	2.54535	6.08675	Intergenic	Intergenic	817012	NM_052910	114798	Hs.415478	NM_052910	ENSG00000178235	SLITRK1	LRRC12|TTM	SLIT and NTRK like family member 1	protein-coding
chr1_232467853_232467874	Dm.Bm.5h-Dp.Bm.5h_peak_253	5.83751	2.54535	6.08675	intron (NM_020808, intron 6 of 20)	intron (NM_020808, intron 6 of 20)	47744	NM_020808	57568	Hs.745009	NM_020808	ENSG00000116991	SIPA1L2	SPAL2|SPAR2	signal induced proliferation associated 1 like 2	protein-coding
chr2_187092608_187092708	Dm.Bm.5h-Dp.Bm.5h_peak_1262	5.83751	2.54535	6.08675	Intergenic	Intergenic	-243488	NM_182521	151112	Hs.375054	NM_182521	ENSG00000163012	ZSWIM2	MEX|ZZZ2	zinc finger SWIM-type containing 2	protein-coding
chr2_46025217_46025399	Dm.Bm.5h-Dp.Bm.5h_peak_1157	5.83751	2.54535	6.08675	intron (NM_005400, intron 10 of 14)	intron (NM_005400, intron 10 of 14)	-272099	NM_001430	2034	Hs.468410	NM_001430	ENSG00000116016	EPAS1	ECYT4|HIF2A|HLF|MOP2|PASD2|bHLHe73	endothelial PAS domain protein 1	protein-coding
chr10_31574706_31574732	Dm.Bm.5h-Dp.Bm.5h_peak_301	5.83751	2.54535	6.08675	Intergenic	Tigger17c|DNA|TcMar-Tigger	-174964	NM_001368169	100505502	Hs.730227	NM_001368169	NA	LOC100505502	-	putative UPF0607 protein FLJ37424	protein-coding
chr3_80234728_80234808	Dm.Bm.5h-Dp.Bm.5h_peak_1508	5.83751	2.54535	6.08675	Intergenic	L2c|LINE|L2	-466770	NM_002941	6091	Hs.744218	NM_002941	ENSG00000169855	ROBO1	DUTT1|SAX3	roundabout guidance receptor 1	protein-coding
chr1_6902884_6902953	Dm.Bm.5h-Dp.Bm.5h_peak_4	5.83751	2.54535	6.08675	intron (NM_001349608, intron 2 of 21)	L1ME2|LINE|L1	117465	NM_001349627	23261	Hs.397705	NM_015215	ENSG00000171735	CAMTA1	CANPMR	calmodulin binding transcription activator 1	protein-coding
chr8_39089693_39089762	Dm.Bm.5h-Dp.Bm.5h_peak_2326	5.83751	2.54535	6.08675	intron (NR_027638, intron 18 of 20)	L1ME4b|LINE|L1	-17801	NM_001313994	203102	Hs.521545	NM_145004	ENSG00000197140	ADAM32	-	ADAM metallopeptidase domain 32	protein-coding
chr5_77328970_77329170	Dm.Bm.5h-Dp.Bm.5h_peak_1831	5.83751	2.54535	6.08675	intron (NM_001029851, intron 4 of 18)	intron (NM_001029851, intron 4 of 18)	118390	NM_001029854	8622	Hs.584830	NM_003719	ENSG00000113231	PDE8B	ADSD|PPNAD3	phosphodiesterase 8B	protein-coding
chr6_64461016_64461071	Dm.Bm.5h-Dp.Bm.5h_peak_2006	4.49038		1.63059	intron (NM_001292009, intron 26 of 43)	intron (NM_001292009, intron 26 of 43)	654208	NR_157848	112935969	NA	NR_157848	NA	SCAT8	EYS-AS1	S-phase cancer associated transcript 8	ncRNA
chr20_16740837_16740949	Dm.Bm.5h-Dp.Bm.5h_peak_1328	5.83751	2.54535	6.08675	exon (NM_003092, exon 7 of 7)	exon (NM_003092, exon 7 of 7)	-7460	NM_020157	56914	Hs.41119	NM_020157	ENSG00000125879	OTOR	FDP|MIAL1	otoraplin	protein-coding
chr15_36420214_36420235	Dm.Bm.5h-Dp.Bm.5h_peak_812	5.83751	2.54535	6.08675	Intergenic	Intergenic	-159401	NM_001130010	84529	Hs.48348	NM_032499	ENSG00000186073	C15orf41	HH114	chromosome 15 open reading frame 41	protein-coding
chr7_140932025_140932125	Dm.Bm.5h-Dp.Bm.5h_peak_2272	5.83751	2.54535	6.08675	Intergenic	L2a|LINE|L2	-7146	NM_004333	673	Hs.324250	NM_004333	ENSG00000157764	BRAF	B-RAF1|B-raf|BRAF1|NS7|RAFB1	B-Raf proto-oncogene, serine/threonine kinase	protein-coding
chr8_48833468_48833498	Dm.Bm.5h-Dp.Bm.5h_peak_2339	5.83751	2.54535	6.08675	Intergenic	Intergenic	87946	NM_003068	6591	Hs.360174	NM_003068	ENSG00000019549	SNAI2	SLUG|SLUGH|SLUGH1|SNAIL2|WS2D	snail family transcriptional repressor 2	protein-coding
chr4_138398423_138398528	Dm.Bm.5h-Dp.Bm.5h_peak_1707	5.32573		2.61778	intron (NR_051987, intron 2 of 2)	intron (NR_051987, intron 2 of 2)	88765	NR_051987	100874047	Hs.570848	NR_051987	ENSG00000251372	LINC00499	-	long intergenic non-protein coding RNA 499	ncRNA
chr18_38796895_38796963	Dm.Bm.5h-Dp.Bm.5h_peak_1059	5.75716		5.32292	Intergenic	MER20|DNA|hAT-Charlie	825246	NR_030628	100126323	NA	NR_030628	ENSG00000283615	MIR924	MIRN924|hsa-mir-924	microRNA 924	ncRNA
chr20_22961483_22961518	Dm.Bm.5h-Dp.Bm.5h_peak_1335	5.8339	2.54446	6.08675	Intergenic	Intergenic	-73919	NM_001052	6754	Hs.673846	NM_001052	ENSG00000132671	SSTR4	SS-4-R|SS4-R|SS4R	somatostatin receptor 4	protein-coding
chr12_95578880_95578901	Dm.Bm.5h-Dp.Bm.5h_peak_630	5.8339	2.54446	6.08675	Intergenic	L2b|LINE|L2	-27415	NM_032147	84101	Hs.646421	NM_032147	ENSG00000136014	USP44	-	ubiquitin specific peptidase 44	protein-coding
chr18_73756382_73756611	Dm.Bm.5h-Dp.Bm.5h_peak_1097	5.83161	2.54389	3.52894	Intergenic	L2a|LINE|L2	391337	NM_152676	201456	Hs.664011	NM_152676	ENSG00000141665	FBXO15	FBX15	F-box protein 15	protein-coding
chrY_19645022_19645043	Dm.Bm.5h-Dp.Bm.5h_peak_2612	7.23687		6.32409	Intergenic	L1PA6|LINE|L1	77675	NR_045129	246126	Hs.522863	NM_001005852	ENSG00000131002	TXLNGY	CYorf15A|CYorf15B|TXLNG2P	taxilin gamma pseudogene, Y-linked	pseudo
chr17_20202113_20202286	Dm.Bm.5h-Dp.Bm.5h_peak_970	5.83161	2.54389	3.52894	intron (NM_001033554, intron 1 of 5)	Tigger2b_Pri|DNA|TcMar-Tigger	46128	NM_001033554	92521	Hs.431045	NM_152904	ENSG00000128487	SPECC1	CYTSB|HCMOGT-1|HCMOGT1|NSP	sperm antigen with calponin homology and coiled-coil domains 1	protein-coding
chr6_49665002_49665095	Dm.Bm.5h-Dp.Bm.5h_peak_1999	5.82793	2.54298	6.08675	Intergenic	Intergenic	-28175	NM_000324	6005	Hs.120950	NM_000324	ENSG00000112077	RHAG	CD241|OHS|OHST|RH2|RH50A|RHNR|Rh50|Rh50GP|SLC42A1	Rh associated glycoprotein	protein-coding
chr22_17647587_17647676	Dm.Bm.5h-Dp.Bm.5h_peak_1391	5.81601	2.54003	5.93143	intron (NM_001270730, intron 1 of 4)	intron (NM_001270730, intron 1 of 4)	-8030	NR_073069	23786	Hs.631672	NM_015367	ENSG00000099968	BCL2L13	BCL-RAMBO|Bcl2-L-13|MIL1	BCL2 like 13	protein-coding
chr8_128275969_128276070	Dm.Bm.5h-Dp.Bm.5h_peak_2423	4.84668		4.26379	Intergenic	Intergenic	125904	NR_031613	100302281	NA	NR_031613	ENSG00000221261	MIR1208	MIRN1208|hsa-mir-1208	microRNA 1208	ncRNA
chr10_111137123_111137238	Dm.Bm.5h-Dp.Bm.5h_peak_383	5.32573		2.61778	Intergenic	Intergenic	22890	NR_159949	113633881	NA	NR_159949	NA	HEAT2	lnc-ADRA2A-1:1	HEart disease Associated Transcript 2	ncRNA
chr4_10492438_10492620	Dm.Bm.5h-Dp.Bm.5h_peak_1617	5.81601	2.54003	5.93143	intron (NM_052964, intron 18 of 18)	intron (NM_052964, intron 18 of 18)	-35103	NM_053042	85460	Hs.455089	NM_053042	ENSG00000178163	ZNF518B	-	zinc finger protein 518B	protein-coding
chr1_219213926_219213970	Dm.Bm.5h-Dp.Bm.5h_peak_233	5.81601	2.54003	5.93143	Intergenic	L1MEc|LINE|L1	38979	NM_001300772	127018	Hs.657617	NM_138794	ENSG00000143353	LYPLAL1	Q96AV0	lysophospholipase like 1	protein-coding
chr5_11712081_11712175	Dm.Bm.5h-Dp.Bm.5h_peak_1763	5.81601	2.54003	5.93143	intron (NM_001288717, intron 2 of 20)	MIRc|SINE|MIR	-123062	NM_001364128	1501	Hs.314543	NM_001332	ENSG00000169862	CTNND2	GT24|NPRAP	catenin delta 2	protein-coding
chr16_4669492_4669551	Dm.Bm.5h-Dp.Bm.5h_peak_895	3.98861		1.58018	intron (NM_001142290, intron 8 of 16)	intron (NM_001142290, intron 8 of 16)	-1796	NR_106827	102466731	NA	NR_106827	ENSG00000276641	MIR6769A	hsa-mir-6769a	microRNA 6769a	ncRNA
chr12_115491960_115492098	Dm.Bm.5h-Dp.Bm.5h_peak_649	4.70248		3.05479	Intergenic	L2c|LINE|L2	656625	NR_030351	693205	NA	NR_030351	ENSG00000207967	MIR620	MIRN620|hsa-mir-620	microRNA 620	ncRNA
chr7_11444158_11444179	Dm.Bm.5h-Dp.Bm.5h_peak_2130	5.81601	2.54003	5.93143	intron (NM_015204, intron 13 of 26)	L1PA6|LINE|L1	388029	NM_015204	221981	Hs.120855	NM_015204	ENSG00000005108	THSD7A	-	thrombospondin type 1 domain containing 7A	protein-coding
chr4_27322286_27322374	Dm.Bm.5h-Dp.Bm.5h_peak_1632	4.66001		1.64047	Intergenic	Intergenic	104851	NR_125921	101929199	Hs.570815	NR_125921	ENSG00000249699	LINC02261	-	long intergenic non-protein coding RNA 2261	ncRNA
chr1_59941499_59941520	Dm.Bm.5h-Dp.Bm.5h_peak_51	5.81601	2.54003	5.93143	Intergenic	Tigger3b|DNA|TcMar-Tigger	-14712	NR_134981	1573	Hs.152096	NM_000775	ENSG00000134716	CYP2J2	CPJ2|CYPIIJ2	cytochrome P450 family 2 subfamily J member 2	protein-coding
chr18_61504782_61504803	Dm.Bm.5h-Dp.Bm.5h_peak_1088	5.81601	2.54003	5.93143	intron (NM_031891, intron 5 of 11)	intron (NM_031891, intron 5 of 11)	171363	NM_031891	28316	Hs.671510	NM_031891	ENSG00000101542	CDH20	CDH7L3|Cdh7	cadherin 20	protein-coding
chr6_110633843_110633864	Dm.Bm.5h-Dp.Bm.5h_peak_2040	5.81601	2.54003	5.93143	intron (NM_001300963, intron 6 of 13)	MIRc|SINE|MIR	-157241	NM_033125	85413	Hs.520319	NM_033125	ENSG00000004809	SLC22A16	CT2|FLIPT2|HEL-S-18|OAT6|OCT6|OKB1|dJ261K5.1	solute carrier family 22 member 16	protein-coding
chr9_121090629_121090765	Dm.Bm.5h-Dp.Bm.5h_peak_2537	5.81601	2.54003	5.93143	intron (NM_001369895, intron 4 of 31)	MER58A|DNA|hAT-Charlie	2401	NM_007018	11064	Hs.653263	NM_007018	ENSG00000119397	CNTRL	CEP1|CEP110|FAN|bA165P4.1	centriolin	protein-coding
chr20_21278975_21279075	Dm.Bm.5h-Dp.Bm.5h_peak_1334	5.81601	2.54003	5.93143	Intergenic	L1MC4|LINE|L1	-24306	NM_012255	22803	Hs.255932	NM_012255	ENSG00000088930	XRN2	-	5'-3' exoribonuclease 2	protein-coding
chr10_89891528_89891696	Dm.Bm.5h-Dp.Bm.5h_peak_366	4.6563		2.78708	intron (NR_149079, intron 1 of 1)	intron (NR_149079, intron 1 of 1)	3478	NR_149079	105378425	Hs.559891	NR_149079	ENSG00000280560	LINC01374	TCONS_00018278	long intergenic non-protein coding RNA 1374	ncRNA
chr1_239883739_239883842	Dm.Bm.5h-Dp.Bm.5h_peak_263	4.6563		2.78708	intron (NM_001347716, intron 7 of 7)	intron (NM_001347716, intron 7 of 7)	16081	NR_046582	100873984	Hs.199475	NR_046582	ENSG00000234601	CHRM3-AS1	-	CHRM3 antisense RNA 1	ncRNA
chr7_120547657_120547742	Dm.Bm.5h-Dp.Bm.5h_peak_2249	5.81601	2.54003	5.93143	intron (NM_012281, intron 1 of 5)	intron (NM_012281, intron 1 of 5)	274525	NM_012281	3751	Hs.654739	NM_012281	ENSG00000184408	KCND2	KV4.2|RK5	potassium voltage-gated channel subfamily D member 2	protein-coding
chr9_104529866_104529887	Dm.Bm.5h-Dp.Bm.5h_peak_2521	5.81601	2.54003	5.93143	Intergenic	Intergenic	-2668	NM_001001919	138804	Hs.553601	NM_001001919	ENSG00000148136	OR13C4	HSHTPCRX17|HTPCRX17|OR2K1|OR37F|OR9-7	olfactory receptor family 13 subfamily C member 4	protein-coding
chr10_74786290_74786366	Dm.Bm.5h-Dp.Bm.5h_peak_347	5.81601	2.54003	5.93143	Intergenic	MER57B2|LTR|ERV1	-38927	NM_001370139	23522	Hs.35758	NM_012330	ENSG00000156650	KAT6B	GTPTS|MORF|MOZ2|MYST4|ZC2HC6B|qkf|querkopf	lysine acetyltransferase 6B	protein-coding
chrX_108720423_108720532	Dm.Bm.5h-Dp.Bm.5h_peak_2583	5.81601	2.54003	5.93143	Intergenic	Intergenic	15899	NM_003604	8471	Hs.407141	NM_003604	ENSG00000133124	IRS4	IRS-4|PY160	insulin receptor substrate 4	protein-coding
chr4_146873223_146873245	Dm.Bm.5h-Dp.Bm.5h_peak_1714	5.81601	2.54003	5.93143	intron (NR_133922, intron 7 of 13)	intron (NR_133922, intron 7 of 13)	72630	NR_133922	83894	Hs.378893	NM_031956	ENSG00000137473	TTC29	NYD-SP14|TBPP2A	tetratricopeptide repeat domain 29	protein-coding
chr11_21368850_21368960	Dm.Bm.5h-Dp.Bm.5h_peak_429	5.81601	2.54003	5.93143	intron (NM_201551, intron 14 of 18)	MIR|SINE|MIR	699319	NM_006157	4745	Hs.657172	NM_006157	ENSG00000165973	NELL1	IDH3GL|NRP1	neural EGFL like 1	protein-coding
chr8_130673168_130673276	Dm.Bm.5h-Dp.Bm.5h_peak_2425	5.81601	2.54003	5.93143	Intergenic	Intergenic	-229548	NM_001362925	50807	Hs.655552	NM_018482	ENSG00000153317	ASAP1	AMAP1|CENTB4|DDEF1|PAG2|PAP|ZG14P	ArfGAP with SH3 domain, ankyrin repeat and PH domain 1	protein-coding
chrX_50318773_50318904	Dm.Bm.5h-Dp.Bm.5h_peak_2565	5.81601	2.54003	5.93143	intron (NM_033031, intron 8 of 12)	MER68|LTR|ERVL	34297	NM_033670	85417	Hs.130310	NM_033031	ENSG00000147082	CCNB3	-	cyclin B3	protein-coding
chr4_47772317_47772344	Dm.Bm.5h-Dp.Bm.5h_peak_1642	3.39892		3.52779	intron (NM_001278585, intron 2 of 19)	intron (NM_001278585, intron 2 of 19)	-59014	NR_125881	101927179	Hs.570822	NR_125880	NA	LOC101927179	-	uncharacterized LOC101927179	ncRNA
chr10_29687080_29687140	Dm.Bm.5h-Dp.Bm.5h_peak_297	5.81601	2.54003	5.93143	intron (NM_001323599, intron 1 of 38)	LTR34|LTR|ERV1	48691	NM_003174	6840	Hs.499209	NM_003174	ENSG00000197321	SVIL	-	supervillin	protein-coding
chr6_160553489_160553592	Dm.Bm.5h-Dp.Bm.5h_peak_2107	4.86459		4.30596	intron (NM_005577, intron 30 of 38)	L1ME2|LINE|L1	-42417	NR_028092	80350	Hs.654503	NM_024492	ENSG00000213071	LPAL2	APOA2|APOAL|APOARGC|apo(a)rg-C	lipoprotein(a) like 2, pseudogene	pseudo
chr9_16267924_16268082	Dm.Bm.5h-Dp.Bm.5h_peak_2451	5.81601	2.54003	5.93143	intron (NM_001364979, intron 1 of 3)	intron (NM_001364979, intron 1 of 3)	8310	NM_001364979	100129385	Hs.586441	NM_001271829	ENSG00000205549	C9orf92	Em:AL513424.1	chromosome 9 open reading frame 92	protein-coding
chr19_40921489_40921517	Dm.Bm.5h-Dp.Bm.5h_peak_1119	4.49038		1.63059	Intergenic	Intergenic	-2762	NR_001278	1556	Hs.529117	NR_001278	ENSG00000256612	CYP2B7P	CYP2B|CYP2B7|CYP2B7P1	cytochrome P450 family 2 subfamily B member 7, pseudogene	pseudo
chr7_148173480_148173535	Dm.Bm.5h-Dp.Bm.5h_peak_2288	5.81601	2.54003	5.93143	intron (NM_014141, intron 17 of 22)	intron (NM_014141, intron 17 of 22)	-417258	NM_145304	202865	Hs.352212	NM_145304	ENSG00000170279	C7orf33	-	chromosome 7 open reading frame 33	protein-coding
chr14_29385495_29385516	Dm.Bm.5h-Dp.Bm.5h_peak_734	5.81601	2.54003	5.93143	Intergenic	Intergenic	541590	NM_001348390	5587	Hs.508999	NM_002742	ENSG00000184304	PRKD1	CHDED|PKC-MU|PKCM|PKD|PRKCM	protein kinase D1	protein-coding
chr3_166171680_166171773	Dm.Bm.5h-Dp.Bm.5h_peak_1578	5.81601	2.54003	5.93143	Intergenic	Intergenic	-334304	NR_137635	590	Hs.420483	NM_000055	ENSG00000114200	BCHE	BCHED|CHE1|CHE2|E1	butyrylcholinesterase	protein-coding
chr14_46900813_46900834	Dm.Bm.5h-Dp.Bm.5h_peak_746	5.81601	2.54003	5.93143	intron (NM_001113498, intron 10 of 16)	L1MD2|LINE|L1	-249043	NM_080746	140801	Hs.308332	NM_080746	ENSG00000165496	RPL10L	RPL10_5_1358	ribosomal protein L10 like	protein-coding
chr12_15729883_15729904	Dm.Bm.5h-Dp.Bm.5h_peak_554	5.81601	2.54003	5.93143	intron (NM_004447, intron 1 of 20)	intron (NM_004447, intron 1 of 20)	59494	NM_004447	2059	Hs.591160	NM_004447	ENSG00000151491	EPS8	DFNB102	epidermal growth factor receptor pathway substrate 8	protein-coding
chrX_15358401_15358490	Dm.Bm.5h-Dp.Bm.5h_peak_2556	5.81601	2.54003	5.93143	intron (NR_037859, intron 10 of 14)	intron (NR_037859, intron 10 of 14)	-22892	NR_033836	5277	Hs.137154	NM_002641	ENSG00000165195	PIGA	GPI3|MCAHS2|PIG-A|PNH1	phosphatidylinositol glycan anchor biosynthesis class A	protein-coding
chr11_80921455_80921649	Dm.Bm.5h-Dp.Bm.5h_peak_482	4.66001		1.64047	Intergenic	LTR10C|LTR|ERV1	-158749	NR_120570	101928944	Hs.547927	NR_120570	ENSG00000255178	LINC02720	-	long intergenic non-protein coding RNA 2720	ncRNA
chr8_120392665_120392686	Dm.Bm.5h-Dp.Bm.5h_peak_2413	5.81601	2.54003	5.93143	Intergenic	L1M2|LINE|L1	52474	NM_014078	28998	Hs.333823	NM_014078	ENSG00000172172	MRPL13	L13|L13A|L13mt|RPL13|RPML13	mitochondrial ribosomal protein L13	protein-coding
chr13_95560358_95560391	Dm.Bm.5h-Dp.Bm.5h_peak_704	5.81007	2.53856	5.91371	intron (NM_001160100, intron 2 of 4)	intron (NM_001160100, intron 2 of 4)	7655	NM_006984	9071	Hs.534377	NM_006984	ENSG00000134873	CLDN10	CPETRL3|HELIX|OSP-L|OSPL	claudin 10	protein-coding
chr18_74620605_74620688	Dm.Bm.5h-Dp.Bm.5h_peak_1098	5.81007	2.53856	5.91371	Intergenic	Intergenic	-10316	NM_017757	55628	Hs.536490	NM_017757	ENSG00000215421	ZNF407	-	zinc finger protein 407	protein-coding
chr22_21265354_21265413	Dm.Bm.5h-Dp.Bm.5h_peak_1395	5.78083	2.53128	3.38127	intron (NM_001351304, intron 1 of 16)	intron (NM_001351304, intron 1 of 16)	12478	NM_001351304	728441	Hs.568255	NM_001351304	ENSG00000133475	GGT2	GGT|GGT 2	gamma-glutamyltransferase 2	protein-coding
chr1_206337216_206337237	Dm.Bm.5h-Dp.Bm.5h_peak_214	5.78083	2.53128	3.38127	intron (NM_015326, intron 2 of 21)	intron (NM_015326, intron 2 of 21)	131798	NM_001170637	23380	Hs.497575	NM_015326	ENSG00000266028	SRGAP2	ARHGAP34|FNBP2|SRGAP2A|SRGAP3	SLIT-ROBO Rho GTPase activating protein 2	protein-coding
chr8_135526140_135526161	Dm.Bm.5h-Dp.Bm.5h_peak_2432	5.78083	2.53128	3.38127	intron (NM_006558, intron 2 of 8)	Tigger3a|DNA|TcMar-Tigger	68695	NM_006558	10656	Hs.444558	NM_006558	ENSG00000131773	KHDRBS3	Etle|SALP|SLM-2|SLM2|T-STAR|TSTAR|etoile	KH RNA binding domain containing, signal transduction associated 3	protein-coding
chr8_17467187_17467319	Dm.Bm.5h-Dp.Bm.5h_peak_2306	5.75716	2.52536	5.32292	Intergenic	L1M3b|LINE|L1	-29835	NM_001008539	6542	Hs.448520	NM_003046	ENSG00000003989	SLC7A2	ATRC2|CAT2|HCAT2	solute carrier family 7 member 2	protein-coding
chr5_60886292_60886329	Dm.Bm.5h-Dp.Bm.5h_peak_1809	5.75716	2.52536	5.32292	intron (NM_001007233, intron 12 of 12)	intron (NM_001007233, intron 12 of 12)	-42037	NM_001104558	79993	Hs.274256	NM_024930	ENSG00000164181	ELOVL7	-	ELOVL fatty acid elongase 7	protein-coding
chr15_20761936_20762000	Dm.Bm.5h-Dp.Bm.5h_peak_803	3.76198		1.80717	Intergenic	Intergenic	-5817	NR_027992	606	Hs.657985	NR_027992	NA	NBEAP1	BCL8|BCL8A	neurobeachin pseudogene 1	pseudo
chr6_132931900_132931984	Dm.Bm.5h-Dp.Bm.5h_peak_2073	6.45542		5.4307	Intergenic	Intergenic	114723	NR_002436	594839	Hs.671378	NR_002436	ENSG00000200534	SNORA33	ACA33	small nucleolar RNA, H/ACA box 33	snoRNA
chr1_9027462_9027526	Dm.Bm.5h-Dp.Bm.5h_peak_6	5.75716	2.52536	5.32292	Intergenic	L1PA14|LINE|L1	-1149	NM_207420	155184	Hs.531239	NM_207420	ENSG00000197241	SLC2A7	GLUT-7|GLUT7	solute carrier family 2 member 7	protein-coding
chr6_3473842_3473875	Dm.Bm.5h-Dp.Bm.5h_peak_1958	5.75716	2.52536	5.32292	Intergenic	AluSc8|SINE|Alu	-17300	NM_001286456	63027	Hs.713588	NM_015482	ENSG00000137266	SLC22A23	C6orf85	solute carrier family 22 member 23	protein-coding
chr2_75322075_75322096	Dm.Bm.5h-Dp.Bm.5h_peak_1167	5.75716	2.52536	5.32292	Intergenic	Intergenic	-122566	NM_015727	6869	Hs.633301	NM_001058	ENSG00000115353	TACR1	NK1R|NKIR|SPR|TAC1R	tachykinin receptor 1	protein-coding
chr2_162084823_162084881	Dm.Bm.5h-Dp.Bm.5h_peak_1234	4.49038		1.63059	Intergenic	MER34-int|LTR|ERV1	9995	NR_147697	100131604	NA	NR_147697	NA	LOC100131604	-	uncharacterized LOC100131604	ncRNA
chr5_25606434_25606455	Dm.Bm.5h-Dp.Bm.5h_peak_1774	3.83811		2.37391	Intergenic	Intergenic	415492	NR_136209	105374693	Hs.628714	NR_136209	NA	LINC02211	-	long intergenic non-protein coding RNA 2211	ncRNA
chr18_24421595_24421619	Dm.Bm.5h-Dp.Bm.5h_peak_1047	5.75716	2.52536	5.32292	Intergenic	Intergenic	-5063	NM_018439	55364	Hs.515317	NM_018439	ENSG00000154059	IMPACT	RWDD5	impact RWD domain protein	protein-coding
chr1_198837666_198837796	Dm.Bm.5h-Dp.Bm.5h_peak_204	4.49038		1.63059	intron (NR_040073, intron 2 of 2)	intron (NR_040073, intron 2 of 2)	21251	NR_029612	406955	NA	NR_029612	ENSG00000207975	MIR181B1	MIRN181B1|mir-181b-1	microRNA 181b-1	ncRNA
chr14_69922337_69922487	Dm.Bm.5h-Dp.Bm.5h_peak_765	5.75716	2.52536	5.32292	intron (NM_001034852, intron 1 of 11)	intron (NM_001034852, intron 1 of 11)	42996	NM_001034852	64093	Hs.497349	NM_022137	ENSG00000198732	SMOC1	OAS	SPARC related modular calcium binding 1	protein-coding
chr1_60094822_60094973	Dm.Bm.5h-Dp.Bm.5h_peak_53	5.75716	2.52536	5.32292	Intergenic	L1ME3A|LINE|L1	-21128	NM_152377	127795	Hs.47385	NM_152377	ENSG00000162598	C1orf87	CREF	chromosome 1 open reading frame 87	protein-coding
chr3_179365482_179365557	Dm.Bm.5h-Dp.Bm.5h_peak_1591	5.75716	2.52536	5.32292	intron (NM_033540, intron 7 of 17)	AluJb|SINE|Alu	17811	NM_033540	55669	Hs.478383	NM_017927	ENSG00000171109	MFN1	hfzo1|hfzo2	mitofusin 1	protein-coding
chr1_187759986_187760094	Dm.Bm.5h-Dp.Bm.5h_peak_196	6.71669		7.02105	Intergenic	Intergenic	316412	NR_132374	106144535	Hs.568709	NR_132374	NA	LINC01037	-	long intergenic non-protein coding RNA 1037	ncRNA
chr5_173011689_173011868	Dm.Bm.5h-Dp.Bm.5h_peak_1943	5.99145		3.36383	intron (NM_003945, intron 2 of 3)	intron (NM_003945, intron 2 of 3)	-8947	NR_002988	677841	Hs.692720	NR_002988	ENSG00000212402	SNORA74B	U19-2	small nucleolar RNA, H/ACA box 74B	snoRNA
chr14_61545881_61545936	Dm.Bm.5h-Dp.Bm.5h_peak_757	4.8566		4.30596	intron (NM_006255, intron 12 of 13)	intron (NM_006255, intron 12 of 13)	24285	NR_110417	101927780	Hs.254789	NR_110416	ENSG00000250548	LINC01303	-	long intergenic non-protein coding RNA 1303	ncRNA
chr14_72189028_72189116	Dm.Bm.5h-Dp.Bm.5h_peak_769	5.75716	2.52536	5.32292	intron (NM_001370288, intron 2 of 16)	MER58A|DNA|hAT-Charlie	255545	NM_001370288	9628	Hs.509872	NM_004296	ENSG00000182732	RGS6	GAP|HA117|S914	regulator of G protein signaling 6	protein-coding
chr9_64642691_64642838	Dm.Bm.5h-Dp.Bm.5h_peak_2481	4.48031		2.32697	intron (NR_160670, intron 3 of 4)	intron (NR_160670, intron 3 of 4)	3031	NR_136299	101929583	Hs.404758	NR_136299	NA	LOC101929583	-	methylenetetrahydrofolate dehydrogenase (NADP+ dependent) 1 like pseudogene	pseudo
chr18_36843590_36843611	Dm.Bm.5h-Dp.Bm.5h_peak_1058	5.75716	2.52536	5.32292	intron (NR_136305, intron 3 of 9)	MIR|SINE|MIR	-14385	NM_001271950	25941	Hs.436636	NM_015476	ENSG00000134779	TPGS2	C18orf10|HMFN0601|L17|PGs2	tubulin polyglutamylase complex subunit 2	protein-coding
chr5_164518317_164518400	Dm.Bm.5h-Dp.Bm.5h_peak_1931	6.58347		6.08675	intron (NR_105065, intron 2 of 3)	intron (NR_105065, intron 2 of 3)	48080	NR_105065	102546299	Hs.437730	NR_105065	ENSG00000241956	LOC102546299	-	uncharacterized LOC102546299	ncRNA
chr3_32133881_32134032	Dm.Bm.5h-Dp.Bm.5h_peak_1453	5.75716	2.52536	5.32292	intron (NM_015141, intron 2 of 7)	intron (NM_015141, intron 2 of 7)	27446	NM_015141	23171	Hs.82432	NM_015141	ENSG00000152642	GPD1L	GPD1-L	glycerol-3-phosphate dehydrogenase 1 like	protein-coding
chr13_52118137_52118158	Dm.Bm.5h-Dp.Bm.5h_peak_686	4.84668		4.26379	intron (NM_199289, intron 4 of 21)	intron (NM_199289, intron 4 of 21)	-10747	NR_110306	101929657	Hs.637461	NR_110306	ENSG00000273523	LOC101929657	-	uncharacterized LOC101929657	ncRNA
chr7_14687810_14688028	Dm.Bm.5h-Dp.Bm.5h_peak_2135	5.75716	2.52536	5.32292	intron (NM_001350717, intron 9 of 24)	intron (NM_001350717, intron 9 of 24)	153531	NM_145695	1607	Hs.567255	NM_004080	ENSG00000136267	DGKB	DAGK2|DGK|DGK-BETA	diacylglycerol kinase beta	protein-coding
chr15_100633831_100633914	Dm.Bm.5h-Dp.Bm.5h_peak_890	5.75716	2.52536	5.32292	intron (NM_198243, intron 5 of 5)	intron (NM_198243, intron 5 of 5)	31284	NM_198243	140460	Hs.31845	NM_024708	ENSG00000183475	ASB7	-	ankyrin repeat and SOCS box containing 7	protein-coding
chr8_133824904_133824993	Dm.Bm.5h-Dp.Bm.5h_peak_2431	5.11294		2.37391	Intergenic	MIRb|SINE|MIR	-47597	NR_125422	101927798	Hs.615036	NR_125422	ENSG00000253165	LOC101927798	-	uncharacterized LOC101927798	ncRNA
chr9_82721704_82721877	Dm.Bm.5h-Dp.Bm.5h_peak_2499	5.75716	2.52536	5.32292	Intergenic	Intergenic	341351	NM_152573	158158	Hs.129136	NM_152573	ENSG00000165105	RASEF	RAB45	RAS and EF-hand domain containing	protein-coding
chr8_48783703_48783796	Dm.Bm.5h-Dp.Bm.5h_peak_2338	5.75716	2.52536	5.32292	Intergenic	Intergenic	-48439	NR_157026	79645	Hs.23245	NM_024593	ENSG00000034239	EFCAB1	-	EF-hand calcium binding domain 1	protein-coding
chr14_70954998_70955091	Dm.Bm.5h-Dp.Bm.5h_peak_767	5.75716	2.52536	5.32292	intron (NM_014982, intron 2 of 35)	intron (NM_014982, intron 2 of 35)	47586	NM_014982	22990	Hs.446559	NM_014982	ENSG00000100731	PCNX1	PCNX|PCNXL1|pecanex	pecanex 1	protein-coding
chr10_111810558_111810682	Dm.Bm.5h-Dp.Bm.5h_peak_386	5.75716	2.52536	5.32292	Intergenic	Intergenic	373145	NM_001244949	57678	Hs.42586	NM_020918	ENSG00000119927	GPAM	GPAT|GPAT1	glycerol-3-phosphate acyltransferase, mitochondrial	protein-coding
chr6_121311085_121311109	Dm.Bm.5h-Dp.Bm.5h_peak_2054	5.75716	2.52536	5.32292	intron (NR_104452, intron 3 of 35)	intron (NR_104452, intron 3 of 35)	23383	NM_152730	221322	Hs.121396	NM_152730	ENSG00000146350	TBC1D32	BROMI|C6orf170|C6orf171	TBC1 domain family member 32	protein-coding
chrX_107536513_107536618	Dm.Bm.5h-Dp.Bm.5h_peak_2582	5.83751		6.08675	intron (NM_032428, intron 5 of 15)	L1MD2|LINE|L1	9255	NR_046750	100874122	Hs.600967	NR_046750	ENSG00000227610	FRMPD3-AS1	-	FRMPD3 antisense RNA 1	ncRNA
chr15_43561241_43561262	Dm.Bm.5h-Dp.Bm.5h_peak_818	5.75716	2.52536	5.32292	intron (NM_001354397, intron 25 of 27)	intron (NM_001354397, intron 25 of 27)	23640	NM_014659	9677	Hs.156814	NM_014659	ENSG00000168781	PPIP5K1	HISPPD2A|IP6K|IPS1|VIP1|hsVIP1	diphosphoinositol pentakisphosphate kinase 1	protein-coding
chr13_39167892_39167917	Dm.Bm.5h-Dp.Bm.5h_peak_674	5.75716	2.52536	5.32292	Intergenic	AluSq|SINE|Alu	129449	NM_001012754	387921	Hs.507783	NM_001012754	ENSG00000188811	NHLRC3	-	NHL repeat containing 3	protein-coding
chr11_35158747_35158899	Dm.Bm.5h-Dp.Bm.5h_peak_444	5.32573		2.61778	intron (NM_001001389, intron 1 of 16)	intron (NM_001001389, intron 1 of 16)	-4127	NR_145794	109623487	NA	NR_145794	NA	SNORD164	-	small nucleolar RNA, C/D box 164	snoRNA
chr5_137404073_137404245	Dm.Bm.5h-Dp.Bm.5h_peak_1904	5.75716	2.52536	5.32292	intron (NM_004598, intron 2 of 10)	MER102b|DNA|hAT-Charlie	95167	NM_004598	6695	Hs.596136	NM_004598	ENSG00000152377	SPOCK1	SPOCK|TESTICAN|TIC1	SPARC (osteonectin), cwcv and kazal like domains proteoglycan 1	protein-coding
chr8_127091331_127091453	Dm.Bm.5h-Dp.Bm.5h_peak_2419	4.66001		1.64047	non-coding (NR_109833, exon 1 of 1)	non-coding (NR_109833, exon 1 of 1)	-9171	NR_119373	103164619	Hs.571401	NR_119373	ENSG00000254166	PCAT2	CARLO4|CARLo-4|PCA2|TCONS_00015167	prostate cancer associated transcript 2	ncRNA
chr5_141366677_141366735	Dm.Bm.5h-Dp.Bm.5h_peak_1908	5.75716	2.52536	5.32292	TTS (NM_032054)	TTS (NM_032054)	2375	NM_018918	56110	Hs.368160	NM_018918	ENSG00000253485	PCDHGA5	CDH-GAMMA-A5|ME3|PCDH-GAMMA-A5	protocadherin gamma subfamily A, 5	protein-coding
chr8_114756643_114756673	Dm.Bm.5h-Dp.Bm.5h_peak_2407	5.75716	2.52536	5.32292	Intergenic	MIR1_Amn|SINE|MIR	911355	NM_001282902	7227	Hs.657018	NM_014112	ENSG00000104447	TRPS1	GC79|LGCR	transcriptional repressor GATA binding 1	protein-coding
chr11_114478281_114478349	Dm.Bm.5h-Dp.Bm.5h_peak_519	5.75716	2.52536	5.32292	Intergenic	MER67C|LTR|ERV1	38848	NM_015523	25996	Hs.677190	NM_015523	ENSG00000076043	REXO2	CGI-114|REX2|RFN|SFN	RNA exonuclease 2	protein-coding
chr22_49797941_49797962	Dm.Bm.5h-Dp.Bm.5h_peak_1419	5.73974	2.52099	5.22035	exon (NM_001349940, exon 6 of 13)	exon (NM_001349940, exon 6 of 13)	26379	NM_001349942	23774	Hs.127950	NM_014577	ENSG00000100425	BRD1	BRL|BRPF1|BRPF2	bromodomain containing 1	protein-coding
chr1_84941679_84941700	Dm.Bm.5h-Dp.Bm.5h_peak_88	5.73396	2.51953	5.17476	intron (NM_153259, intron 7 of 13)	intron (NM_153259, intron 7 of 13)	-48484	NM_012152	23566	Hs.527909	NM_012152	ENSG00000171517	LPAR3	EDG7|Edg-7|GPCR|HOFNH30|LP-A3|LPA3|RP4-678I3	lysophosphatidic acid receptor 3	protein-coding
chr1_202305348_202305471	Dm.Bm.5h-Dp.Bm.5h_peak_207	5.73396	2.51953	5.17476	intron (NM_001017403, intron 11 of 17)	intron (NM_001017403, intron 11 of 17)	36526	NM_014176	29089	Hs.5199	NM_014176	ENSG00000077152	UBE2T	FANCT|HSPC150|PIG50	ubiquitin conjugating enzyme E2 T	protein-coding
chr2_242098227_242098257	Dm.Bm.5h-Dp.Bm.5h_peak_1311	4.79764		3.76148	intron (NR_130700, intron 2 of 5)	intron (NR_130700, intron 2 of 5)	9609	NR_130700	728323	Hs.380737	NR_024437	NA	LINC01881	-	long intergenic non-protein coding RNA 1881	ncRNA
chr20_48520962_48520984	Dm.Bm.5h-Dp.Bm.5h_peak_1357	6.75084		7.38126	Intergenic	AluSx|SINE|Alu	161062	NR_026958	284749	Hs.299080	NR_026958	ENSG00000235621	LINC00494	-	long intergenic non-protein coding RNA 494	ncRNA
chr4_185086803_185086877	Dm.Bm.5h-Dp.Bm.5h_peak_1748	4.66001		1.64047	intron (NR_147059, intron 6 of 8)	intron (NR_147059, intron 6 of 8)	34944	NR_147059	101928877	Hs.246506	NR_147059	ENSG00000250754	LINC02436	-	long intergenic non-protein coding RNA 2436	ncRNA
chr3_141797623_141797644	Dm.Bm.5h-Dp.Bm.5h_peak_1553	5.73092	2.51877	3.31553	intron (NM_139209, intron 2 of 3)	CpG	19433	NM_139209	131890	Hs.680654	NM_139209	ENSG00000114124	GRK7	GPRK7	G protein-coupled receptor kinase 7	protein-coding
chr16_19860540_19860582	Dm.Bm.5h-Dp.Bm.5h_peak_905	5.73092	2.51877	3.31553	intron (NM_016235, intron 3 of 3)	intron (NM_016235, intron 3 of 3)	24287	NM_016235	51704	Hs.148685	NM_016235	ENSG00000167191	GPRC5B	RAIG-2|RAIG2	G protein-coupled receptor class C group 5 member B	protein-coding
chr5_142753263_142753474	Dm.Bm.5h-Dp.Bm.5h_peak_1909	7.91498		7.04768	intron (NR_110558, intron 1 of 3)	intron (NR_110558, intron 1 of 3)	7769	NR_110558	101926975	Hs.638583	NR_110558	ENSG00000236714	LINC01844	-	long intergenic non-protein coding RNA 1844	ncRNA
chr9_123089219_123089347	Dm.Bm.5h-Dp.Bm.5h_peak_2539	7.73886		9.39756	intron (NM_012197, intron 19 of 25)	MIR|SINE|MIR	22360	NR_030331	693185	NA	NR_030331	ENSG00000283941	MIR600	MIRN600|hsa-mir-600	microRNA 600	ncRNA
chr7_157962446_157962467	Dm.Bm.5h-Dp.Bm.5h_peak_2296	7.59933		8.10835	intron (NM_130843, intron 10 of 21)	intron (NM_130843, intron 10 of 21)	107872	NR_038966	100506585	Hs.661265	NR_038966	NA	LOC100506585	-	uncharacterized LOC100506585	ncRNA
chr2_189060269_189060327	Dm.Bm.5h-Dp.Bm.5h_peak_1263	4.66001		1.64047	intron (NM_000393, intron 31 of 53)	L2c|LINE|L2	64668	NR_037401	100500837	NA	NR_037401	ENSG00000284180	MIR3606	mir-3606	microRNA 3606	ncRNA
chr12_90858364_90858396	Dm.Bm.5h-Dp.Bm.5h_peak_624	4.84668		4.26379	Intergenic	MER61F|LTR|ERV1	-59643	NR_038868	439916	Hs.350600	NM_001039384	ENSG00000196243	LINC00615	C12orf37	long intergenic non-protein coding RNA 615	ncRNA
chr8_58286248_58286400	Dm.Bm.5h-Dp.Bm.5h_peak_2348	4.66001		1.64047	Intergenic	Intergenic	-14223	NR_105005	101929528	Hs.563551	NR_105005	ENSG00000253281	LOC101929528	-	uncharacterized LOC101929528	ncRNA
chr2_223258787_223258877	Dm.Bm.5h-Dp.Bm.5h_peak_1295	5.73092	2.51877	3.31553	Intergenic	L1P2|LINE|L1	206902	NM_080671	23704	Hs.348522	NM_080671	ENSG00000152049	KCNE4	MIRP3	potassium voltage-gated channel subfamily E regulatory subunit 4	protein-coding
chr11_32310446_32310467	Dm.Bm.5h-Dp.Bm.5h_peak_438	5.72242	2.51663	5.06491	Intergenic	Intergenic	89943	NM_001367854	7490	Hs.591980	NM_000378	ENSG00000184937	WT1	AWT1|GUD|NPHS4|WAGR|WIT-2|WT33	WT1 transcription factor	protein-coding
chr15_85293532_85293553	Dm.Bm.5h-Dp.Bm.5h_peak_876	5.71094	2.51373	4.95743	Intergenic	L2c|LINE|L2	53192	NM_001310153	100133220	Hs.454625	NM_001310153	NA	GOLGA6L3	-	golgin A6 family like 3	protein-coding
chr5_10556409_10556484	Dm.Bm.5h-Dp.Bm.5h_peak_1762	5.69949	2.51083	4.86558	Intergenic	Intergenic	-7623	NM_001164440	651746	Hs.26039	NM_001164440	ENSG00000164236	ANKRD33B	-	ankyrin repeat domain 33B	protein-coding
chr20_63198513_63198671	Dm.Bm.5h-Dp.Bm.5h_peak_1365	5.69949	2.51083	4.86558	intron (NM_017798, intron 4 of 4)	intron (NM_017798, intron 4 of 4)	17539	NM_017798	54915	Hs.744852	NM_017798	ENSG00000149658	YTHDF1	C20orf21	YTH N6-methyladenosine RNA binding protein 1	protein-coding
chr2_223220345_223220554	Dm.Bm.5h-Dp.Bm.5h_peak_1294	5.69949	2.51083	4.86558	Intergenic	Intergenic	168520	NM_080671	23704	Hs.348522	NM_080671	ENSG00000152049	KCNE4	MIRP3	potassium voltage-gated channel subfamily E regulatory subunit 4	protein-coding
chrX_77692023_77692234	Dm.Bm.5h-Dp.Bm.5h_peak_2575	5.69949	2.51083	4.86558	intron (NM_138270, intron 5 of 33)	intron (NM_138270, intron 5 of 33)	94087	NM_138270	546	Hs.533526	NM_000489	ENSG00000085224	ATRX	JMS|MRX52|RAD54|RAD54L|XH2|XNP|ZNF-HX	ATRX chromatin remodeler	protein-coding
chr1_18417398_18417430	Dm.Bm.5h-Dp.Bm.5h_peak_15	5.69949	2.51083	4.86558	Intergenic	Intergenic	-63516	NM_152375	127707	Hs.406913	NM_152375	ENSG00000179023	KLHDC7A	-	kelch domain containing 7A	protein-coding
chr14_21603709_21603799	Dm.Bm.5h-Dp.Bm.5h_peak_727	5.69949	2.51083	4.86558	Intergenic	Intergenic	31186	NM_001005466	26534	Hs.554580	NM_001005466	ENSG00000255582	OR10G2	OR14-41	olfactory receptor family 10 subfamily G member 2	protein-coding
chr7_90603473_90603522	Dm.Bm.5h-Dp.Bm.5h_peak_2208	5.69949	2.51083	4.86558	intron (NM_001287135, intron 1 of 14)	Tigger3a|DNA|TcMar-Tigger	7177	NM_001287135	5218	Hs.258576	NM_012395	ENSG00000058091	CDK14	PFTAIRE1|PFTK1	cyclin dependent kinase 14	protein-coding
chr1_115954682_115954820	Dm.Bm.5h-Dp.Bm.5h_peak_123	5.69949	2.51083	4.86558	intron (NR_125970, intron 2 of 4)	L2b|LINE|L2	-21762	NM_018420	55356	Hs.125482	NM_018420	ENSG00000163393	SLC22A15	FLIPT1|PRO34686	solute carrier family 22 member 15	protein-coding
chr19_44882943_44882965	Dm.Bm.5h-Dp.Bm.5h_peak_1120	5.69949	2.51083	4.86558	intron (NM_001042724, intron 6 of 8)	AluY|SINE|Alu	-8266	NM_001128916	10452	Hs.655909	NM_006114	ENSG00000130204	TOMM40	C19orf1|D19S1177E|PER-EC1|PEREC1|TOM40	translocase of outer mitochondrial membrane 40	protein-coding
chr7_23315364_23315511	Dm.Bm.5h-Dp.Bm.5h_peak_2146	5.69949	2.51083	4.86558	intron (NM_006547, intron 12 of 14)	intron (NM_006547, intron 12 of 14)	16099	NM_138446	115416	Hs.87385	NM_138446	ENSG00000156928	MALSU1	C7orf30|mtRsfA	mitochondrial assembly of ribosomal large subunit 1	protein-coding
chr2_77238447_77238546	Dm.Bm.5h-Dp.Bm.5h_peak_1170	5.53322		4.07749	intron (NR_146416, intron 1 of 1)	L1MB3|LINE|L1	252532	NR_110284	101927907	Hs.382185	NR_110284	ENSG00000234653	LOC101927907	-	uncharacterized LOC101927907	ncRNA
chr10_102512774_102512797	Dm.Bm.5h-Dp.Bm.5h_peak_377	5.69949	2.51083	4.86558	intron (NM_001178133, intron 2 of 10)	AluJo|SINE|Alu	8814	NM_001178133	51684	Hs.404089	NM_016169	ENSG00000107882	SUFU	JBTS32|PRO1280|SUFUH|SUFUXL	SUFU negative regulator of hedgehog signaling	protein-coding
chr4_73048021_73048165	Dm.Bm.5h-Dp.Bm.5h_peak_1660	5.69949	2.51083	4.86558	Intergenic	LTR47B3|LTR|ERVL	21623	NM_001297733	285521	Hs.356697	NM_173827	ENSG00000163626	COX18	COX18HS	cytochrome c oxidase assembly factor COX18	protein-coding
chr1_178275380_178275475	Dm.Bm.5h-Dp.Bm.5h_peak_177	5.69949	2.51083	4.86558	intron (NM_170692, intron 1 of 17)	intron (NM_170692, intron 1 of 17)	-66023	NM_004841	9462	Hs.496139	NM_004841	ENSG00000075391	RASAL2	NGAP	RAS protein activator like 2	protein-coding
chr17_60466213_60466339	Dm.Bm.5h-Dp.Bm.5h_peak_996	5.69949	2.51083	4.86558	intron (NM_006380, intron 5 of 12)	intron (NM_006380, intron 5 of 12)	43787	NM_181707	124773	Hs.129312	NM_181707	ENSG00000141371	C17orf64	-	chromosome 17 open reading frame 64	protein-coding
chr2_62425113_62425159	Dm.Bm.5h-Dp.Bm.5h_peak_1160	5.69949	2.51083	4.86558	Intergenic	Intergenic	81059	NM_198276	200728	Hs.308028	NM_198276	ENSG00000186889	TMEM17	-	transmembrane protein 17	protein-coding
chr12_131512539_131512560	Dm.Bm.5h-Dp.Bm.5h_peak_661	3.83811		2.37391	Intergenic	L2c|LINE|L2	135571	NR_146868	105370085	Hs.739274	NR_146868	NA	LINC02414	-	long intergenic non-protein coding RNA 2414	ncRNA
chrX_11257646_11257693	Dm.Bm.5h-Dp.Bm.5h_peak_2555	5.69949	2.51083	4.86558	intron (NM_006125, intron 1 of 10)	L2b|LINE|L2	8322	NM_013423	395	Hs.435291	NM_001174	ENSG00000047648	ARHGAP6	RHOGAP6|RHOGAPX-1	Rho GTPase activating protein 6	protein-coding
chr5_137515363_137515384	Dm.Bm.5h-Dp.Bm.5h_peak_1905	5.69949	2.51083	4.86558	Intergenic	Intergenic	-16048	NM_004598	6695	Hs.596136	NM_004598	ENSG00000152377	SPOCK1	SPOCK|TESTICAN|TIC1	SPARC (osteonectin), cwcv and kazal like domains proteoglycan 1	protein-coding
chr5_151282471_151282652	Dm.Bm.5h-Dp.Bm.5h_peak_1921	5.69949	2.51083	4.86558	intron (NM_181774, intron 8 of 9)	L1ME3G|LINE|L1	21204	NM_001145017	285641	Hs.720893	NM_181774	ENSG00000186334	SLC36A3	PAT3|TRAMD2|tramdorin2	solute carrier family 36 member 3	protein-coding
chr9_37870983_37871083	Dm.Bm.5h-Dp.Bm.5h_peak_2471	5.69949	2.51083	4.86558	Intergenic	AluJb|SINE|Alu	33094	NM_033412	92014	Hs.634120	NM_033412	ENSG00000122696	SLC25A51	CG7943|MCART1	solute carrier family 25 member 51	protein-coding
chr11_18224121_18224224	Dm.Bm.5h-Dp.Bm.5h_peak_426	5.69949	2.51083	4.86558	Intergenic	Intergenic	12629	NM_006512	6291	Hs.1955	NM_006512	ENSG00000148965	SAA4	C-SAA|CSAA	serum amyloid A4, constitutive	protein-coding
chr1_118059552_118059636	Dm.Bm.5h-Dp.Bm.5h_peak_128	5.69949	2.51083	4.86558	intron (NM_206996, intron 18 of 48)	L1M1|LINE|L1	125634	NM_206996	200162	Hs.528821	NM_206996	ENSG00000155761	SPAG17	CT143|PF6	sperm associated antigen 17	protein-coding
chr7_22005213_22005234	Dm.Bm.5h-Dp.Bm.5h_peak_2144	5.69949	2.51083	4.86558	Intergenic	Intergenic	-59325	NM_001127370	55536	Hs.744069	NM_018719	ENSG00000164649	CDCA7L	JPO2|R1|RAM2	cell division cycle associated 7 like	protein-coding
chr12_91718417_91718708	Dm.Bm.5h-Dp.Bm.5h_peak_625	4.70248		3.05479	Intergenic	Intergenic	423150	NR_046159	256021	Hs.651357	NM_001256373	ENSG00000257242	LINC01619	C12orf79	long intergenic non-protein coding RNA 1619	ncRNA
chr12_829307_829373	Dm.Bm.5h-Dp.Bm.5h_peak_547	5.69949	2.51083	4.86558	intron (NM_001184985, intron 3 of 27)	intron (NM_001184985, intron 3 of 27)	76417	NM_213655	65125	Hs.744906	NM_014823	ENSG00000060237	WNK1	HSAN2|HSN2|KDP|PPP1R167|PRKWNK1|PSK|p65	WNK lysine deficient protein kinase 1	protein-coding
chr9_34258427_34258578	Dm.Bm.5h-Dp.Bm.5h_peak_2465	5.69379	2.50939	4.85692	intron (NM_194313, intron 10 of 12)	intron (NM_194313, intron 10 of 12)	70765	NM_194313	347240	Hs.710246	NM_194313	ENSG00000186638	KIF24	C9orf48|bA571F15.4	kinesin family member 24	protein-coding
chr9_2298105_2298240	Dm.Bm.5h-Dp.Bm.5h_peak_2439	5.64857	2.49789	4.50292	Intergenic	L2a|LINE|L2	139717	NM_001289400	6595	Hs.298990	NM_003070	ENSG00000080503	SMARCA2	BAF190|BRM|NCBRS|SNF2|SNF2L2|SNF2LA|SWI2|Sth1p|hBRM|hSNF2a	SWI/SNF related, matrix associated, actin dependent regulator of chromatin, subfamily a, member 2	protein-coding
chr5_14428565_14428586	Dm.Bm.5h-Dp.Bm.5h_peak_1766	4.61102		2.66641	intron (NM_007118, intron 34 of 56)	intron (NM_007118, intron 34 of 56)	-35407	NR_145815	109623458	NA	NR_145815	NA	SNORD170	-	small nucleolar RNA, C/D box 170	snoRNA
chr7_135962924_135963002	Dm.Bm.5h-Dp.Bm.5h_peak_2269	5.64297	2.49645	4.46108	intron (NM_001128619, intron 1 of 3)	intron (NM_001128619, intron 1 of 3)	14396	NM_001128619	767558	Hs.602015	NM_001128619	ENSG00000267697	LUZP6	MPD6|MTPNUT	leucine zipper protein 6	protein-coding
chr3_27354946_27354974	Dm.Bm.5h-Dp.Bm.5h_peak_1448	5.64297	2.49645	4.46108	intron (NM_152534, intron 2 of 38)	LTR16A2|LTR|ERVL	14423	NM_199347	152110	Hs.506115	NM_152534	ENSG00000163491	NEK10	-	NIMA related kinase 10	protein-coding
chr6_126292416_126292480	Dm.Bm.5h-Dp.Bm.5h_peak_2061	5.64297	2.49645	4.46108	Intergenic	AluJo|SINE|Alu	-47341	NM_001286525	387103	Hs.486401	NM_001012507	ENSG00000203760	CENPW	C6orf173|CENP-W|CUG2	centromere protein W	protein-coding
chr2_125208188_125208209	Dm.Bm.5h-Dp.Bm.5h_peak_1207	4.86459		4.30596	Intergenic	Intergenic	909786	NR_146970	105373600	Hs.555059	NR_146970	ENSG00000226813	LINC01941	-	long intergenic non-protein coding RNA 1941	ncRNA
chr17_10727753_10727793	Dm.Bm.5h-Dp.Bm.5h_peak_954	5.27665		3.05479	intron (NM_001330140, intron 1 of 3)	intron (NM_001330140, intron 1 of 3)	-2004	NR_073457	101101775	Hs.569782	NR_073455	ENSG00000263400	TMEM220-AS1	-	TMEM220 antisense RNA 1	ncRNA
chr14_35379334_35379595	Dm.Bm.5h-Dp.Bm.5h_peak_740	5.64297	2.49645	4.46108	Intergenic	Intergenic	25289	NM_020529	4792	Hs.81328	NM_020529	ENSG00000100906	NFKBIA	EDAID2|IKBA|MAD-3|NFKBI	NFKB inhibitor alpha	protein-coding
chr11_107161798_107161883	Dm.Bm.5h-Dp.Bm.5h_peak_510	5.64297	2.49645	4.46108	Intergenic	L1MA7|LINE|L1	-143365	NM_000855	2977	Hs.24321	NM_000855	ENSG00000152402	GUCY1A2	GC-SA2|GUC1A2	guanylate cyclase 1 soluble subunit alpha 2	protein-coding
chr20_10658885_10659020	Dm.Bm.5h-Dp.Bm.5h_peak_1324	5.83161		3.52894	intron (NM_000214, intron 3 of 25)	intron (NM_000214, intron 3 of 25)	-9258	NR_106930	102465525	NA	NR_106930	ENSG00000273745	MIR6870	hsa-mir-6870	microRNA 6870	ncRNA
chr7_158733232_158733361	Dm.Bm.5h-Dp.Bm.5h_peak_2297	5.64297	2.49645	4.46108	3' UTR (NM_001367773, exon 23 of 23)	3' UTR (NM_001367773, exon 23 of 23)	-28493	NR_104054	54892	Hs.18616	NM_017760	ENSG00000146918	NCAPG2	3KS|CAP-G2|CAPG2|LUZP5|MTB|hCAP-G2	non-SMC condensin II complex subunit G2	protein-coding
chr8_79912961_79913037	Dm.Bm.5h-Dp.Bm.5h_peak_2365	3.81879		2.22956	Intergenic	Tigger19b|DNA|TcMar-Tigger	-41262	NR_110954	101927040	Hs.350876	NR_110954	ENSG00000249328	LOC101927040	-	uncharacterized LOC101927040	ncRNA
chr7_128785898_128786033	Dm.Bm.5h-Dp.Bm.5h_peak_2260	5.64297	2.49645	4.46108	Intergenic	L1MEd|LINE|L1	-5472	NM_001367763	64753	Hs.521178	NM_022742	ENSG00000128596	CCDC136	NAG6	coiled-coil domain containing 136	protein-coding
chr4_53799057_53799191	Dm.Bm.5h-Dp.Bm.5h_peak_1647	4.82694		4.07749	Intergenic	L2a|LINE|L2	103223	NR_125918	100506444	Hs.636176	NR_125918	ENSG00000249341	LOC100506444	-	uncharacterized LOC100506444	ncRNA
chr2_135555547_135555573	Dm.Bm.5h-Dp.Bm.5h_peak_1216	5.64297	2.49645	4.46108	intron (NM_001282799, intron 1 of 22)	L1MB8|LINE|L1	24076	NM_015361	23518	Hs.412462	NM_015361	ENSG00000048991	R3HDM1	R3HDM	R3H domain containing 1	protein-coding
chr5_52865076_52865134	Dm.Bm.5h-Dp.Bm.5h_peak_1796	5.64297	2.49645	4.46108	intron (NM_181501, intron 5 of 28)	intron (NM_181501, intron 5 of 28)	77189	NM_181501	3672	Hs.644352	NM_181501	ENSG00000213949	ITGA1	CD49a|VLA1	integrin subunit alpha 1	protein-coding
chr6_21614014_21614100	Dm.Bm.5h-Dp.Bm.5h_peak_1975	5.64297	2.49645	4.46108	Intergenic	Intergenic	20306	NM_003107	6659	Hs.643910	NM_003107	ENSG00000124766	SOX4	EVI16	SRY-box transcription factor 4	protein-coding
chr16_84698300_84698321	Dm.Bm.5h-Dp.Bm.5h_peak_941	5.64297	2.49645	4.46108	Intergenic	L1MC4|LINE|L1	-1689	NR_073577	9100	Hs.136778	NM_005153	ENSG00000103194	USP10	UBPO	ubiquitin specific peptidase 10	protein-coding
chr8_8407668_8407689	Dm.Bm.5h-Dp.Bm.5h_peak_2301	5.64297	2.49645	4.46108	Intergenic	MIRb|SINE|MIR	-21240	NR_163138	157285	Hs.583863	NM_001080826	ENSG00000275342	PRAG1	NACK|PEAK2|PRAGMIN|SGK223	PEAK1 related, kinase-activating pseudokinase 1	protein-coding
chr5_112636346_112636482	Dm.Bm.5h-Dp.Bm.5h_peak_1876	4.16544		1.40558	Intergenic	L2b|LINE|L2	7978	NR_104672	102467214	Hs.124613	NR_104672	NA	LINC02200	-	long intergenic non-protein coding RNA 2200	ncRNA
chr9_33163050_33163220	Dm.Bm.5h-Dp.Bm.5h_peak_2461	5.18667		3.05479	intron (NM_001497, intron 1 of 5)	intron (NM_001497, intron 1 of 5)	-3813	NR_108110	101929639	Hs.545818	NR_108108	ENSG00000233554	B4GALT1-AS1	-	B4GALT1 antisense RNA 1	ncRNA
chr20_17985804_17985826	Dm.Bm.5h-Dp.Bm.5h_peak_1330	5.64297	2.49645	4.46108	intron (NM_001310338, intron 4 of 5)	Tigger3b|DNA|TcMar-Tigger	16797	NM_001310339	92667	Hs.320823	NM_052865	ENSG00000125871	MGME1	C20orf72|DDK1|MTDPS11|bA504H3.4	mitochondrial genome maintenance exonuclease 1	protein-coding
chr1_165888057_165888099	Dm.Bm.5h-Dp.Bm.5h_peak_164	4.20235		1.49456	intron (NM_001363568, intron 2 of 7)	intron (NM_001363568, intron 2 of 7)	-19843	NR_037431	100500832	NA	NR_037431	ENSG00000283936	MIR3658	-	microRNA 3658	ncRNA
chrX_122087585_122087608	Dm.Bm.5h-Dp.Bm.5h_peak_2590	5.75716		5.32292	Intergenic	Intergenic	716625	NR_037444	100500869	NA	NR_037444	ENSG00000265456	MIR3672	-	microRNA 3672	ncRNA
chr14_35201299_35201436	Dm.Bm.5h-Dp.Bm.5h_peak_739	5.64297	2.49645	4.46108	intron (NM_014672, intron 5 of 7)	L1MC3|LINE|L1	-77190	NM_001282234	5687	Hs.446260	NM_002791	ENSG00000100902	PSMA6	IOTA|PROS27|p27K	proteasome subunit alpha 6	protein-coding
chr2_158993200_158993241	Dm.Bm.5h-Dp.Bm.5h_peak_1231	5.64297	2.49645	4.46108	intron (NM_001350065, intron 1 of 27)	intron (NM_001350065, intron 1 of 27)	24581	NR_146421	85461	Hs.61590	NM_033394	ENSG00000115183	TANC1	ROLSB|TANC	tetratricopeptide repeat, ankyrin repeat and coiled-coil containing 1	protein-coding
chr6_123972744_123972765	Dm.Bm.5h-Dp.Bm.5h_peak_2059	5.64297	2.49645	4.46108	intron (NM_001040214, intron 1 of 6)	intron (NM_001040214, intron 1 of 6)	168890	NM_001040214	154215	Hs.656604	NM_153355	ENSG00000188580	NKAIN2	FAM77B|NKAIP2|TCBA|TCBA1	sodium/potassium transporting ATPase interacting 2	protein-coding
chr6_131226122_131226289	Dm.Bm.5h-Dp.Bm.5h_peak_2069	5.64297	2.49645	4.46108	intron (NM_016377, intron 7 of 7)	MER102c|DNA|hAT-Charlie	-24198	NM_138633	9465	Hs.486483	NM_004842	ENSG00000118507	AKAP7	AKAP15|AKAP18	A-kinase anchoring protein 7	protein-coding
chr6_161799127_161799239	Dm.Bm.5h-Dp.Bm.5h_peak_2109	3.89167		2.66641	intron (NM_004562, intron 6 of 11)	MER58A|DNA|hAT-Charlie	328206	NR_134593	105378098	Hs.691066	NR_134593	NA	LOC105378098	-	uncharacterized LOC105378098	ncRNA
chr9_15070856_15070924	Dm.Bm.5h-Dp.Bm.5h_peak_2450	7.59933		8.10835	Intergenic	Intergenic	77563	NR_003920	389705	Hs.431257	NR_003920	NA	LOC389705	-	histone PARylation factor 1 pseudogene	pseudo
chr2_105137901_105138010	Dm.Bm.5h-Dp.Bm.5h_peak_1185	4.84668		4.26379	Intergenic	Intergenic	-6157	NR_136172	105373984	Hs.570237	NR_136172	ENSG00000226508	LINC01918	-	long intergenic non-protein coding RNA 1918	ncRNA
chr5_76326032_76326098	Dm.Bm.5h-Dp.Bm.5h_peak_1824	5.64297	2.49645	4.46108	3' UTR (NM_014979, exon 13 of 13)	3' UTR (NM_014979, exon 13 of 13)	-77220	NM_006633	10788	Hs.291030	NM_006633	ENSG00000145703	IQGAP2	-	IQ motif containing GTPase activating protein 2	protein-coding
chr10_8144602_8144799	Dm.Bm.5h-Dp.Bm.5h_peak_286	5.64297	2.49645	4.46108	Intergenic	Intergenic	90013	NM_001002295	2625	Hs.524134	NM_002051	ENSG00000107485	GATA3	HDR|HDRS	GATA binding protein 3	protein-coding
chr11_133732309_133732330	Dm.Bm.5h-Dp.Bm.5h_peak_544	4.74958		3.36383	Intergenic	Intergenic	78056	NR_120444	646522	Hs.560000	NR_120444	ENSG00000255258	LINC02743	-	long intergenic non-protein coding RNA 2743	ncRNA
chr6_104996427_104996474	Dm.Bm.5h-Dp.Bm.5h_peak_2030	5.64297	2.49645	4.46108	intron (NM_001004317, intron 2 of 3)	MER90|LTR|ERV1	39344	NM_001004317	389421	Hs.23616	NM_001004317	ENSG00000187772	LIN28B	CSDD2	lin-28 homolog B	protein-coding
chr9_90610031_90610085	Dm.Bm.5h-Dp.Bm.5h_peak_2511	3.76198		1.80717	3' UTR (NM_017594, exon 2 of 2)	3' UTR (NM_017594, exon 2 of 2)	-27312	NR_034157	340515	Hs.522284	NM_001105317	NA	LINC01501	-	long intergenic non-protein coding RNA 1501	ncRNA
chr10_7951127_7951224	Dm.Bm.5h-Dp.Bm.5h_peak_285	3.76198		1.80717	intron (NM_031923, intron 2 of 6)	Tigger17a|DNA|TcMar-Tigger	101315	NR_104329	399717	Hs.158992	NM_207423	ENSG00000197308	GATA3-AS1	-	GATA3 antisense RNA 1	ncRNA
chr12_129704675_129704696	Dm.Bm.5h-Dp.Bm.5h_peak_660	5.64297	2.49645	4.46108	intron (NM_133448, intron 1 of 8)	intron (NM_133448, intron 1 of 8)	199339	NM_133448	121256	Hs.507268	NM_133448	ENSG00000151952	TMEM132D	MOLT|PPP1R153	transmembrane protein 132D	protein-coding
chr1_81560097_81560263	Dm.Bm.5h-Dp.Bm.5h_peak_78	6.45542		5.4307	intron (NM_001366008, intron 2 of 26)	intron (NM_001366008, intron 2 of 26)	-2478	NR_125943	101927434	Hs.130394	NR_125943	ENSG00000234953	LOC101927434	-	uncharacterized LOC101927434	ncRNA
chr6_137873435_137873582	Dm.Bm.5h-Dp.Bm.5h_peak_2084	4.66001		1.64047	intron (NM_001270507, intron 2 of 8)	intron (NM_001270507, intron 2 of 8)	-5276	NR_049793	100130476	Hs.598050	NR_049793	ENSG00000237499	WAKMAR2	lnc-TNFAIP3	wound and keratinocyte migration associated lncRNA 2	ncRNA
chr11_14288435_14288478	Dm.Bm.5h-Dp.Bm.5h_peak_422	5.64297	2.49645	4.46108	intron (NM_001177314, intron 4 of 5)	intron (NM_001177314, intron 4 of 5)	70028	NM_001177315	22800	Hs.502004	NM_012250	ENSG00000133818	RRAS2	TC21	RAS related 2	protein-coding
chr3_108383519_108383545	Dm.Bm.5h-Dp.Bm.5h_peak_1524	5.64297	2.49645	4.46108	intron (NM_014981, intron 41 of 41)	intron (NM_014981, intron 41 of 41)	71747	NM_001282557	11148	Hs.225968	NM_007072	ENSG00000114455	HHLA2	B7-H5|B7-H7|B7H7|B7y	HERV-H LTR-associating 2	protein-coding
chr1_178337528_178337661	Dm.Bm.5h-Dp.Bm.5h_peak_178	5.64297	2.49645	4.46108	intron (NM_170692, intron 3 of 17)	intron (NM_170692, intron 3 of 17)	-3856	NM_004841	9462	Hs.496139	NM_004841	ENSG00000075391	RASAL2	NGAP	RAS protein activator like 2	protein-coding
chr4_53963957_53964015	Dm.Bm.5h-Dp.Bm.5h_peak_1648	4.74958		3.36383	Intergenic	Intergenic	23296	NR_027153	402176	Hs.452943	NM_001011538	NA	RPL21P44	RPL21_17_477	ribosomal protein L21 pseudogene 44	pseudo
chr12_14781739_14781760	Dm.Bm.5h-Dp.Bm.5h_peak_553	5.63738	2.49502	4.46108	Intergenic	Intergenic	7414	NM_177925	55766	Hs.524280	NM_018267	ENSG00000246705	H2AFJ	H2AJ	H2A histone family member J	protein-coding
chr1_80279119_80279206	Dm.Bm.5h-Dp.Bm.5h_peak_75	4.6563		2.78708	Intergenic	Intergenic	-256592	NR_125941	101927412	Hs.171273	NR_125940	ENSG00000234184	LINC01781	-	long intergenic non-protein coding RNA 1781	ncRNA
chr6_113129567_113129730	Dm.Bm.5h-Dp.Bm.5h_peak_2045	4.86459		4.30596	Intergenic	L2c|LINE|L2	303798	NR_149098	105377957	Hs.25088	NR_149098	ENSG00000232316	LINC02518	-	long intergenic non-protein coding RNA 2518	ncRNA
chr8_48649260_48649330	Dm.Bm.5h-Dp.Bm.5h_peak_2337	6.33226		4.8907	intron (NR_105002, intron 2 of 3)	intron (NR_105002, intron 2 of 3)	28892	NR_105004	101929217	Hs.547790	NR_105004	ENSG00000253455	LOC101929217	-	uncharacterized LOC101929217	ncRNA
chr5_14722039_14722294	Dm.Bm.5h-Dp.Bm.5h_peak_1769	6.27243		4.66545	intron (NM_054027, intron 8 of 11)	intron (NM_054027, intron 8 of 11)	9473	NR_046285	100130744	Hs.660550	NR_046285	NA	LOC100130744	-	uncharacterized LOC100130744	ncRNA
chr2_168278528_168278685	Dm.Bm.5h-Dp.Bm.5h_peak_1238	5.63365	2.49407	3.05877	Intergenic	Intergenic	-31012	NM_013233	27347	Hs.276271	NM_013233	ENSG00000198648	STK39	DCHT|PASK|SPAK	serine/threonine kinase 39	protein-coding
chr1_32502024_32502192	Dm.Bm.5h-Dp.Bm.5h_peak_26	5.59305	2.48364	4.30596	Intergenic	L1MC4|LINE|L1	37036	NM_001145720	728116	Hs.647658	NM_001145720	ENSG00000273274	ZBTB8B	ZNF916B	zinc finger and BTB domain containing 8B	protein-coding
chr10_74960792_74960936	Dm.Bm.5h-Dp.Bm.5h_peak_348	9.72919		13.2797	intron (NM_001370135, intron 4 of 9)	intron (NM_001370135, intron 4 of 9)	48078	NR_134476	101929165	Hs.670533	NR_134476	NA	LOC101929165	-	uncharacterized LOC101929165	ncRNA
chr7_77477428_77477710	Dm.Bm.5h-Dp.Bm.5h_peak_2194	5.59305	2.48364	4.30596	Intergenic	Intergenic	-59726	NM_002835	5782	Hs.61812	NM_002835	ENSG00000127947	PTPN12	PTP-PEST|PTPG1	protein tyrosine phosphatase non-receptor type 12	protein-coding
chrX_222389_222422	Dm.Bm.5h-Dp.Bm.5h_peak_2550	5.58756	2.48222	4.30596	Intergenic	(ACCCTA)n|Simple_repeat|Simple_repeat	-53950	NM_001370371	55344	Hs.522568	NM_018390	ENSG00000182378	PLCXD1	LL0XNC01-136G2.1	phosphatidylinositol specific phospholipase C X domain containing 1	protein-coding
chr1_110324808_110324870	Dm.Bm.5h-Dp.Bm.5h_peak_116	4.49038		1.63059	intron (NR_036595, intron 1 of 3)	MIRb|SINE|MIR	14332	NR_036595	440600	Hs.649375	NR_036595	ENSG00000227963	RBM15-AS1	AS-RBM15	RBM15 antisense RNA 1	ncRNA
chr6_25447444_25447593	Dm.Bm.5h-Dp.Bm.5h_peak_1980	5.58756	2.48222	4.30596	intron (NM_001173977, intron 5 of 36)	AmnSINE1|SINE|5S-Deu-L2	168145	NM_001173977	55604	Hs.649550	NM_017640	ENSG00000079691	CARMIL1	CARMIL|CARMIL1a|LRRC16|LRRC16A|dJ501N12.1|dJ501N12.5	capping protein regulator and myosin 1 linker 1	protein-coding
chr1_182707277_182707353	Dm.Bm.5h-Dp.Bm.5h_peak_188	5.58756		4.30596	Intergenic	Intergenic	-5547	NR_146548	105371644	Hs.496952	NR_146548	ENSG00000227181	LINC01688	-	long intergenic non-protein coding RNA 1688	ncRNA
chr3_16775940_16775961	Dm.Bm.5h-Dp.Bm.5h_peak_1436	5.58756	2.48222	4.30596	Intergenic	Intergenic	-109004	NM_001144382	23228	Hs.202010	NM_015184	ENSG00000154822	PLCL2	PLCE2	phospholipase C like 2	protein-coding
chr10_132967748_132967769	Dm.Bm.5h-Dp.Bm.5h_peak_404	4.6563		2.78708	intron (NR_046231, intron 1 of 2)	LTR1A2|LTR|ERV1	2225	NR_046231	399829	Hs.252872	NR_046231	ENSG00000240707	LINC01168	-	long intergenic non-protein coding RNA 1168	ncRNA
chr1_111841355_111841439	Dm.Bm.5h-Dp.Bm.5h_peak_118	7.37762		6.96524	intron (NM_172198, intron 2 of 6)	L3|LINE|CR1	15508	NR_046783	100874295	Hs.738190	NR_046783	ENSG00000232558	KCND3-IT1	-	KCND3 intronic transcript 1	ncRNA
chr7_95691595_95691678	Dm.Bm.5h-Dp.Bm.5h_peak_2214	5.58756	2.48222	4.30596	Intergenic	Intergenic	-80869	NM_004411	1780	Hs.440364	NM_004411	ENSG00000158560	DYNC1I1	DNCI1|DNCIC1	dynein cytoplasmic 1 intermediate chain 1	protein-coding
chr12_66745219_66745357	Dm.Bm.5h-Dp.Bm.5h_peak_596	5.58756	2.48222	4.30596	intron (NM_001366724, intron 1 of 23)	Mam_R4|LINE|Dong-R4	58981	NM_001366724	23426	Hs.505946	NM_021150	ENSG00000155974	GRIP1	FRASRS3|GRIP	glutamate receptor interacting protein 1	protein-coding
chr2_15360384_15360462	Dm.Bm.5h-Dp.Bm.5h_peak_1137	5.58756	2.48222	4.30596	intron (NR_052013, intron 32 of 50)	AluJr4|SINE|Alu	200911	NR_052013	51594	Hs.467759	NM_015909	ENSG00000151779	NBAS	ILFS2|NAG|SOPH	neuroblastoma amplified sequence	protein-coding
chr10_92029102_92029256	Dm.Bm.5h-Dp.Bm.5h_peak_368	5.58756	2.48222	4.30596	3' UTR (NM_003972, exon 38 of 38)	3' UTR (NM_003972, exon 38 of 38)	105409	NM_003972	9044	Hs.500526	NM_003972	ENSG00000095564	BTAF1	MOT1|TAF(II)170|TAF172|TAFII170	B-TFIID TATA-box binding protein associated factor 1	protein-coding
chr20_8219619_8219703	Dm.Bm.5h-Dp.Bm.5h_peak_1318	5.48825		2.98254	intron (NM_182734, intron 2 of 32)	intron (NM_182734, intron 2 of 32)	-29043	NR_046809	100874337	Hs.662218	NR_046809	ENSG00000225479	PLCB1-IT1	-	PLCB1 intronic transcript 1	ncRNA
chr5_100047563_100047669	Dm.Bm.5h-Dp.Bm.5h_peak_1866	3.8197		3.31933	Intergenic	Intergenic	340638	NR_027503	100133050	Hs.534796	NR_027503	NA	LOC100133050	-	glucuronidase beta pseudogene	pseudo
chr1_193269824_193269845	Dm.Bm.5h-Dp.Bm.5h_peak_203	3.89167		2.66641	Intergenic	L4_C_Mam|LINE|RTE-X	-34910	NR_125789	101929184	Hs.146728	NR_125789	ENSG00000232077	LINC01031	TCONS_00000361	long intergenic non-protein coding RNA 1031	ncRNA
chr1_107474162_107474258	Dm.Bm.5h-Dp.Bm.5h_peak_109	5.58756	2.48222	4.30596	intron (NM_001113226, intron 6 of 6)	intron (NM_001113226, intron 6 of 6)	214289	NM_001079874	10451	Hs.267659	NM_006113	ENSG00000134215	VAV3	-	vav guanine nucleotide exchange factor 3	protein-coding
chr6_116130737_116130758	Dm.Bm.5h-Dp.Bm.5h_peak_2049	5.58756	2.48222	4.30596	intron (NM_152729, intron 6 of 11)	L1MC5|LINE|L1	-4616	NM_000493	1300	Hs.520339	NM_000493	ENSG00000123500	COL10A1	-	collagen type X alpha 1 chain	protein-coding
chr16_71758374_71758543	Dm.Bm.5h-Dp.Bm.5h_peak_929	6.04399		4.11022	promoter-TSS (NR_003059)	promoter-TSS (NR_003059)	28	NR_003059	692111	NA	NR_003059	ENSG00000223224	SNORD71	HBII-239|MIRN768|hsa-mir-768	small nucleolar RNA, C/D box 71	snoRNA
chr11_32329534_32329791	Dm.Bm.5h-Dp.Bm.5h_peak_439	5.58756	2.48222	4.30596	Intergenic	MER101|LTR|ERV1	70737	NM_001367854	7490	Hs.591980	NM_000378	ENSG00000184937	WT1	AWT1|GUD|NPHS4|WAGR|WIT-2|WT33	WT1 transcription factor	protein-coding
chr7_113366938_113367024	Dm.Bm.5h-Dp.Bm.5h_peak_2240	5.58756	2.48222	4.30596	Intergenic	Intergenic	-248399	NM_001352687	401397	Hs.117929	NM_001352687	ENSG00000214194	SMIM30	LINC00998	small integral membrane protein 30	protein-coding
chr12_77457056_77457150	Dm.Bm.5h-Dp.Bm.5h_peak_609	5.58756	2.48222	4.30596	Intergenic	Intergenic	-373791	NM_001024383	89795	Hs.655301	NM_014903	ENSG00000067798	NAV3	POMFIL1|STEERIN3|unc53H3	neuron navigator 3	protein-coding
chr1_81242736_81242832	Dm.Bm.5h-Dp.Bm.5h_peak_76	5.58756	2.48222	4.30596	Intergenic	Intergenic	-63408	NM_001366003	23266	Hs.24212	NM_012302	ENSG00000117114	ADGRL2	CIRL2|CL2|LEC1|LPHH1|LPHN2	adhesion G protein-coupled receptor L2	protein-coding
chr12_62912807_62912940	Dm.Bm.5h-Dp.Bm.5h_peak_591	5.58756	2.48222	4.30596	intron (NM_020700, intron 1 of 9)	intron (NM_020700, intron 1 of 9)	22276	NM_020700	57460	Hs.435479	NM_020700	ENSG00000111110	PPM1H	ARHCL1|NERPP-2C|URCC2	protein phosphatase, Mg2+/Mn2+ dependent 1H	protein-coding
chr5_149161147_149161215	Dm.Bm.5h-Dp.Bm.5h_peak_1919	5.58756	2.48222	4.30596	intron (NM_001370418, intron 1 of 18)	intron (NM_001370418, intron 1 of 18)	19450	NM_001370418	22885	Hs.49688	NM_014945	ENSG00000173210	ABLIM3	HMFN1661	actin binding LIM protein family member 3	protein-coding
chr1_24384915_24385029	Dm.Bm.5h-Dp.Bm.5h_peak_22	5.58756	2.48222	4.30596	intron (NM_178122, intron 2 of 7)	MIRb|SINE|MIR	-28515	NM_001322854	57185	Hs.523442	NM_020448	ENSG00000001461	NIPAL3	DJ462O23.2|NPAL3	NIPA like domain containing 3	protein-coding
chr15_57529103_57529203	Dm.Bm.5h-Dp.Bm.5h_peak_845	5.58756	2.48222	4.30596	intron (NM_032866, intron 13 of 18)	intron (NM_032866, intron 13 of 18)	-62751	NM_001018090	145781	Hs.437256	NM_001018090	ENSG00000137878	GCOM1	GRINL1A|Gcom2|MYZAP|MYZAP-POLR2M|gcom	GRINL1A complex locus 1	protein-coding
chr4_73035034_73035216	Dm.Bm.5h-Dp.Bm.5h_peak_1659	5.58756	2.48222	4.30596	Intergenic	Tigger3c|DNA|TcMar-Tigger	34591	NM_001297733	285521	Hs.356697	NM_173827	ENSG00000163626	COX18	COX18HS	cytochrome c oxidase assembly factor COX18	protein-coding
chr9_67733163_67733331	Dm.Bm.5h-Dp.Bm.5h_peak_2486	7.32288		5.32292	Intergenic	MER70A|LTR|ERVL	-6504	NR_027422	100133121	Hs.744835	NR_027422	NA	FAM27B	FAM27A2	family with sequence similarity 27 member B	ncRNA
chr17_49391216_49391289	Dm.Bm.5h-Dp.Bm.5h_peak_984	5.58756	2.48222	4.30596	Intergenic	L1ME3G|LINE|L1	23605	NM_001281496	5245	Hs.514303	NM_002634	ENSG00000167085	PHB	HEL-215|HEL-S-54e|PHB1	prohibitin	protein-coding
chr1_167345121_167345152	Dm.Bm.5h-Dp.Bm.5h_peak_167	5.58756	2.48222	4.30596	intron (NM_001365849, intron 3 of 16)	L1PA8A|LINE|L1	16067	NM_001198783	5451	Hs.283402	NM_002697	ENSG00000143190	POU2F1	OCT1|OTF1|oct-1B	POU class 2 homeobox 1	protein-coding
chr7_50055551_50055664	Dm.Bm.5h-Dp.Bm.5h_peak_2177	5.58756	2.48222	4.30596	intron (NM_001159878, intron 4 of 7)	MIR|SINE|MIR	37638	NM_001159878	11055	Hs.388841	NM_007009	ENSG00000042813	ZPBP	ZPBP1	zona pellucida binding protein	protein-coding
chr21_36788260_36788372	Dm.Bm.5h-Dp.Bm.5h_peak_1379	5.58624	2.48188	2.98254	intron (NM_001352515, intron 6 of 10)	intron (NM_001352515, intron 6 of 10)	89201	NM_009586	6493	Hs.146186	NM_005069	ENSG00000159263	SIM2	HMC13F06|HMC29C01|SIM|bHLHe15	SIM bHLH transcription factor 2	protein-coding
chr4_173371955_173371976	Dm.Bm.5h-Dp.Bm.5h_peak_1744	5.58624	2.48188	2.98254	intron (NM_003864, intron 1 of 3)	CpG-21635	1012	NM_003864	8819	Hs.591715	NM_003864	ENSG00000164105	SAP30	-	Sin3A associated protein 30	protein-coding
chr11_80782732_80782914	Dm.Bm.5h-Dp.Bm.5h_peak_481	7.67622		8.75463	Intergenic	Intergenic	-20020	NR_120570	101928944	Hs.547927	NR_120570	ENSG00000255178	LINC02720	-	long intergenic non-protein coding RNA 2720	ncRNA
chr3_59606083_59606243	Dm.Bm.5h-Dp.Bm.5h_peak_1489	9.69335		12.9841	Intergenic	Intergenic	52334	NR_149028	339902	Hs.132446	NR_149028	NA	LOC339902	-	hCG1813818	ncRNA
chr9_24381297_24381480	Dm.Bm.5h-Dp.Bm.5h_peak_2457	5.58565	2.48173	3.8289	Intergenic	MER101B|LTR|ERV1	164287	NM_001271706	100129669	Hs.573530	NM_001271706	ENSG00000205442	IZUMO3	C9orf134|bA20A20.1	IZUMO family member 3	protein-coding
chr5_67698855_67698876	Dm.Bm.5h-Dp.Bm.5h_peak_1817	4.86459		4.30596	Intergenic	Charlie25|DNA|hAT-Charlie	-52077	NR_147169	105379006	NA	NR_147169	ENSG00000249736	LINC02242	-	long intergenic non-protein coding RNA 2242	ncRNA
chr7_90706426_90706492	Dm.Bm.5h-Dp.Bm.5h_peak_2209	5.58565	2.48173	3.8289	intron (NM_001287135, intron 2 of 14)	L2b|LINE|L2	-2939	NM_012395	5218	Hs.258576	NM_012395	ENSG00000058091	CDK14	PFTAIRE1|PFTK1	cyclin dependent kinase 14	protein-coding
chr15_100897873_100897947	Dm.Bm.5h-Dp.Bm.5h_peak_892	5.58448	2.48142	2.76907	intron (NR_135827, intron 1 of 1)	intron (NR_135827, intron 1 of 1)	18079	NM_000693	220	Hs.459538	NM_000693	ENSG00000184254	ALDH1A3	ALDH1A6|ALDH6|MCOP8|RALDH3	aldehyde dehydrogenase 1 family member A3	protein-coding
chr1_99662780_99662849	Dm.Bm.5h-Dp.Bm.5h_peak_103	5.544	2.47093	4.13683	intron (NM_017734, intron 2 of 7)	intron (NM_017734, intron 2 of 7)	16702	NM_017734	54873	Hs.483993	NM_017734	ENSG00000099260	PALMD	C1orf11|PALML	palmdelphin	protein-coding
chr5_108644937_108645082	Dm.Bm.5h-Dp.Bm.5h_peak_1874	3.85763		2.57864	Intergenic	Intergenic	83251	NR_046368	100652853	Hs.133009	NR_046368	ENSG00000272523	LINC01023	HP07349	long intergenic non-protein coding RNA 1023	ncRNA
chr10_77499028_77499138	Dm.Bm.5h-Dp.Bm.5h_peak_350	5.53322	2.46812	4.07749	intron (NM_001271519, intron 1 of 28)	MIR|SINE|MIR	138725	NM_001322839	3778	Hs.144795	NM_002247	ENSG00000156113	KCNMA1	BKTM|CADEDS|KCa1.1|MaxiK|PNKD3|SAKCA|SLO|SLO-ALPHA|SLO1|bA205K10.1|hSlo|mSLO1	potassium calcium-activated channel subfamily M alpha 1	protein-coding
chr1_96772614_96772653	Dm.Bm.5h-Dp.Bm.5h_peak_100	5.53322	2.46812	4.07749	intron (NM_001300985, intron 5 of 13)	L1MA7|LINE|L1	49996	NR_125356	58155	Hs.596061	NM_021190	ENSG00000117569	PTBP2	PTBLP|brPTB|nPTB	polypyrimidine tract binding protein 2	protein-coding
chr10_22980983_22981044	Dm.Bm.5h-Dp.Bm.5h_peak_293	5.53322	2.46812	4.07749	intron (NM_001282745, intron 8 of 18)	L3|LINE|CR1	52961	NM_173081	219681	Hs.659807	NM_173081	ENSG00000165309	ARMC3	CT81|KU-CT-1	armadillo repeat containing 3	protein-coding
chr1_591164_591210	Dm.Bm.5h-Dp.Bm.5h_peak_1	5.32573		2.61778	Intergenic	L1MA4|LINE|L1	37822	NR_125957	101928626	Hs.637667	NR_125957	ENSG00000230021	LOC101928626	-	uncharacterized LOC101928626	ncRNA
chr6_167211248_167211281	Dm.Bm.5h-Dp.Bm.5h_peak_2114	4.98931		2.4089	Intergenic	Intergenic	-17035	NR_157263	112590798	NA	NR_157263	NA	HPAT5	-	human pluripotency-associated transcript 5	ncRNA
chr4_161363872_161363962	Dm.Bm.5h-Dp.Bm.5h_peak_1730	3.89167		2.66641	Intergenic	Intergenic	-658816	NR_125888	101928052	Hs.647993	NR_125888	ENSG00000249419	LOC101928052	-	uncharacterized LOC101928052	ncRNA
chr2_105040770_105040820	Dm.Bm.5h-Dp.Bm.5h_peak_1184	5.34104		3.30332	intron (NM_182640, intron 1 of 10)	intron (NM_182640, intron 1 of 10)	-2299	NR_110603	102724691	Hs.606390	NR_110603	ENSG00000224509	LOC102724691	-	uncharacterized LOC102724691	ncRNA
chr17_31054873_31055005	Dm.Bm.5h-Dp.Bm.5h_peak_973	6.64941		6.45752	intron (NR_146737, intron 2 of 6)	intron (NR_146737, intron 2 of 6)	4170	NR_146737	646030	NA	NR_146737	NA	LOC646030	-	leucine rich repeat containing 37B pseudogene	pseudo
chr5_96981616_96981708	Dm.Bm.5h-Dp.Bm.5h_peak_1861	5.53322	2.46812	4.07749	intron (NM_005575, intron 2 of 17)	intron (NM_005575, intron 2 of 17)	23229	NM_175920	4012	Hs.527199	NM_005575	ENSG00000113441	LNPEP	CAP|IRAP|P-LAP|PLAP	leucyl and cystinyl aminopeptidase	protein-coding
chr19_33037202_33037322	Dm.Bm.5h-Dp.Bm.5h_peak_1112	5.53322	2.46812	4.07749	intron (NM_033103, intron 2 of 14)	LTR12C|LTR|ERV1	27626	NM_033103	85415	Hs.466435	NM_033103	ENSG00000131941	RHPN2	P76RBE|RHOBP	rhophilin Rho GTPase binding protein 2	protein-coding
chr8_6434338_6434503	Dm.Bm.5h-Dp.Bm.5h_peak_2300	5.53322	2.46812	4.07749	intron (NR_136159, intron 4 of 6)	intron (NR_136159, intron 4 of 6)	27268	NM_001322045	79648	Hs.593807	NM_024596	ENSG00000147316	MCPH1	BRIT1|MCT	microcephalin 1	protein-coding
chr22_42659008_42659067	Dm.Bm.5h-Dp.Bm.5h_peak_1410	5.53322	2.46812	4.07749	Intergenic	L1M4|LINE|L1	-9646	NM_000398	1727	Hs.561064	NM_000398	ENSG00000100243	CYB5R3	B5R|DIA1	cytochrome b5 reductase 3	protein-coding
chr1_187968216_187968383	Dm.Bm.5h-Dp.Bm.5h_peak_197	4.74958		3.36383	Intergenic	L1PA8|LINE|L1	524672	NR_132374	106144535	Hs.568709	NR_132374	NA	LINC01037	-	long intergenic non-protein coding RNA 1037	ncRNA
chr17_71638887_71638928	Dm.Bm.5h-Dp.Bm.5h_peak_1013	3.89167		2.66641	Intergenic	Intergenic	387071	NR_110876	102723505	Hs.547482	NR_110876	NA	ROCR	LINC02095	regulator of chondrogenesis RNA	ncRNA
chr6_129992847_129992884	Dm.Bm.5h-Dp.Bm.5h_peak_2066	5.53322	2.46812	4.07749	Intergenic	MIR|SINE|MIR	-25503	NM_032438	84456	Hs.658051	NM_032438	ENSG00000198945	L3MBTL3	MBT-1|MBT1	L3MBTL histone methyl-lysine binding protein 3	protein-coding
chr21_37646478_37646591	Dm.Bm.5h-Dp.Bm.5h_peak_1380	5.53322	2.46812	4.07749	intron (NM_002240, intron 3 of 3)	intron (NM_002240, intron 3 of 3)	226236	NM_130438	1859	Hs.368240	NM_001396	ENSG00000157540	DYRK1A	DYRK|DYRK1|HP86|MNB|MNBH|MRD7	dual specificity tyrosine phosphorylation regulated kinase 1A	protein-coding
chr1_245768756_245768791	Dm.Bm.5h-Dp.Bm.5h_peak_270	4.86459		4.30596	intron (NM_022743, intron 10 of 11)	MLT1A1|LTR|ERVL-MaLR	-534257	NR_151721	111216275	Hs.663694	NR_151721	ENSG00000232192	KIF26B-AS1	-	KIF26B antisense RNA 1	ncRNA
chr2_178909734_178909769	Dm.Bm.5h-Dp.Bm.5h_peak_1253	5.53322	2.46812	4.07749	intron (NM_001316745, intron 7 of 11)	intron (NM_001316745, intron 7 of 11)	-102329	NM_133432	7273	Hs.134602	NM_003319	ENSG00000155657	TTN	CMD1G|CMH9|CMPD4|EOMFC|HMERF|LGMD2J|LGMDR10|MYLK5|SALMY|TMD	titin	protein-coding
chr5_66365948_66366041	Dm.Bm.5h-Dp.Bm.5h_peak_1815	3.76198		1.80717	Intergenic	Intergenic	145609	NR_105001	101928769	Hs.97903	NR_105001	ENSG00000250313	LINC02229	-	long intergenic non-protein coding RNA 2229	ncRNA
chr6_143627024_143627088	Dm.Bm.5h-Dp.Bm.5h_peak_2090	5.53322	2.46812	4.07749	intron (NM_014721, intron 1 of 12)	intron (NM_014721, intron 1 of 12)	18876	NM_014721	9749	Hs.102471	NM_014721	ENSG00000112419	PHACTR2	C6orf56	phosphatase and actin regulator 2	protein-coding
chr4_151664491_151664578	Dm.Bm.5h-Dp.Bm.5h_peak_1720	5.53322	2.46812	4.07749	3' UTR (NM_001348694, exon 13 of 13)	3' UTR (NM_001348694, exon 13 of 13)	96472	NM_004564	5188	Hs.119316	NM_004564	ENSG00000059691	GATB	HSPC199|PET112|PET112L	glutamyl-tRNA amidotransferase subunit B	protein-coding
chr5_79668524_79668658	Dm.Bm.5h-Dp.Bm.5h_peak_1835	5.53322	2.46812	4.07749	intron (NM_001349553, intron 13 of 16)	intron (NM_001349553, intron 13 of 16)	-21245	NM_153610	202333	Hs.482625	NM_153610	ENSG00000164309	CMYA5	C5orf10|SPRYD2|TRIM76	cardiomyopathy associated 5	protein-coding
chr1_76971326_76971348	Dm.Bm.5h-Dp.Bm.5h_peak_72	8.66954		9.21755	intron (NM_001320274, intron 2 of 2)	intron (NM_001320274, intron 2 of 2)	-88806	NR_106978	102466995	NA	NR_106978	ENSG00000276081	MIR7156	hsa-mir-7156	microRNA 7156	ncRNA
chr4_165182784_165182916	Dm.Bm.5h-Dp.Bm.5h_peak_1733	5.53322	2.46812	4.07749	Intergenic	L1ME3G|LINE|L1	-24711	NM_007246	11275	Hs.388668	NM_007246	ENSG00000109466	KLHL2	ABP-KELCH|MAV|MAYVEN	kelch like family member 2	protein-coding
chr1_180528938_180529187	Dm.Bm.5h-Dp.Bm.5h_peak_181	5.53322	2.46812	4.07749	Intergenic	Intergenic	-26486	NM_032360	84320	Hs.200051	NM_032360	ENSG00000230124	ACBD6	-	acyl-CoA binding domain containing 6	protein-coding
chr5_175597853_175598004	Dm.Bm.5h-Dp.Bm.5h_peak_1945	5.53322	2.46812	4.07749	Intergenic	Intergenic	-60142	NR_160284	3274	Hs.247885	NM_022304	ENSG00000113749	HRH2	H2R|HH2R	histamine receptor H2	protein-coding
chr1_156510895_156511028	Dm.Bm.5h-Dp.Bm.5h_peak_148	5.53322	2.46812	4.07749	Intergenic	Intergenic	-10187	NM_005920	4209	Hs.314327	NM_005920	ENSG00000116604	MEF2D	-	myocyte enhancer factor 2D	protein-coding
chr2_158997712_158997771	Dm.Bm.5h-Dp.Bm.5h_peak_1232	5.53322	2.46812	4.07749	intron (NM_001350065, intron 1 of 27)	L1MC3|LINE|L1	29102	NR_146421	85461	Hs.61590	NM_033394	ENSG00000115183	TANC1	ROLSB|TANC	tetratricopeptide repeat, ankyrin repeat and coiled-coil containing 1	protein-coding
chr18_62501099_62501201	Dm.Bm.5h-Dp.Bm.5h_peak_1090	5.53322	2.46812	4.07749	Intergenic	Intergenic	-21875	NM_017742	54877	Hs.114191	NM_017742	ENSG00000141664	ZCCHC2	C18orf49	zinc finger CCHC-type containing 2	protein-coding
chr6_121839018_121839050	Dm.Bm.5h-Dp.Bm.5h_peak_2056	5.53322	2.46812	4.07749	Intergenic	Intergenic	403388	NM_000165	2697	Hs.74471	NM_000165	ENSG00000152661	GJA1	AVSD3|CMDR|CX43|EKVP|EKVP3|GJAL|HLHS1|HSS|ODDD|PPKCA	gap junction protein alpha 1	protein-coding
chr6_109002237_109002265	Dm.Bm.5h-Dp.Bm.5h_peak_2036	5.53322	2.46812	4.07749	intron (NM_001199933, intron 2 of 9)	intron (NM_001199933, intron 2 of 9)	6737	NM_001199934	27244	Hs.591336	NM_014454	ENSG00000080546	SESN1	PA26|SEST1	sestrin 1	protein-coding
chr5_148141774_148141869	Dm.Bm.5h-Dp.Bm.5h_peak_1915	5.53322	2.46812	4.07749	Intergenic	Intergenic	-26724	NM_001001325	408187	Hs.553815	NM_001001325	ENSG00000196800	SPINK14	SPINK5L2	serine peptidase inhibitor, Kazal type 14 (putative)	protein-coding
chr9_78003854_78004010	Dm.Bm.5h-Dp.Bm.5h_peak_2496	5.53322	2.46812	4.07749	intron (NM_002072, intron 1 of 6)	L2c|LINE|L2	27879	NM_002072	2776	Hs.269782	NM_002072	ENSG00000156052	GNAQ	CMC1|G-ALPHA-q|GAQ|SWS	G protein subunit alpha q	protein-coding
chr16_68834702_68834801	Dm.Bm.5h-Dp.Bm.5h_peak_926	5.53322	2.46812	4.07749	3' UTR (NM_004360, exon 16 of 16)	3' UTR (NM_004360, exon 16 of 16)	-8779	NM_024562	79613	Hs.13526	NM_024562	ENSG00000103047	TANGO6	TMCO7	transport and golgi organization 6 homolog	protein-coding
chr11_77567076_77567141	Dm.Bm.5h-Dp.Bm.5h_peak_479	3.87734		2.66641	Intergenic	L1MA3|LINE|L1	-3980	NR_130930	646029	Hs.609654	NM_001039908	NA	LOC646029	-	uncharacterized LOC646029	ncRNA
chr9_129432837_129432949	Dm.Bm.5h-Dp.Bm.5h_peak_2544	7.59933		8.10835	Intergenic	Intergenic	-55767	NR_038955	100506190	Hs.529860	NR_038955	NA	LINC00963	MetaLnc9	long intergenic non-protein coding RNA 963	ncRNA
chr7_124126379_124126430	Dm.Bm.5h-Dp.Bm.5h_peak_2256	5.53322	2.46812	4.07749	Intergenic	Intergenic	-93338	NM_001136002	730130	Hs.450249	NM_001136002	ENSG00000234224	TMEM229A	-	transmembrane protein 229A	protein-coding
chr4_173037407_173037510	Dm.Bm.5h-Dp.Bm.5h_peak_1743	5.52784	2.46672	4.06017	intron (NM_001034845, intron 12 of 12)	intron (NM_001034845, intron 12 of 12)	-131352	NM_017423	51809	Hs.548088	NM_017423	ENSG00000109586	GALNT7	GALNAC-T7|GalNAcT7	polypeptide N-acetylgalactosaminyltransferase 7	protein-coding
chr6_145968925_145968975	Dm.Bm.5h-Dp.Bm.5h_peak_2092	5.51712	2.46392	4.00013	Intergenic	Intergenic	-4592	NM_001370327	257218	Hs.723297	NM_173082	ENSG00000146414	SHPRH	bA545I5.2	SNF2 histone linker PHD RING helicase	protein-coding
chr14_58740205_58740336	Dm.Bm.5h-Dp.Bm.5h_peak_754	3.76198		1.80717	Intergenic	Intergenic	-88017	NR_110547	102723742	Hs.232734	NR_110547	ENSG00000258583	LINC01500	-	long intergenic non-protein coding RNA 1500	ncRNA
chr9_113592959_113593030	Dm.Bm.5h-Dp.Bm.5h_peak_2529	5.51712	2.46392	4.00013	promoter-TSS (NM_144489)	promoter-TSS (NM_144489)	-925	NM_144489	5998	Hs.494875	NM_017790	ENSG00000138835	RGS3	C2PA|RGP3	regulator of G protein signaling 3	protein-coding
chr5_114839113_114839327	Dm.Bm.5h-Dp.Bm.5h_peak_1878	7.52396		7.67378	Intergenic	L1MA4A|LINE|L1	-65807	NR_130785	101927078	Hs.160027	NR_130785	NA	LOC101927078	-	uncharacterized LOC101927078	ncRNA
chr3_39130554_39130645	Dm.Bm.5h-Dp.Bm.5h_peak_1460	3.72504		1.63059	intron (NR_159494, intron 17 of 28)	intron (NR_159494, intron 17 of 28)	-7606	NR_106880	102466743	NA	NR_106880	ENSG00000284158	MIR6822	hsa-mir-6822	microRNA 6822	ncRNA
chr19_5621139_5621165	Dm.Bm.5h-Dp.Bm.5h_peak_1103	5.51712	2.46392	4.00013	intron (NM_014649, intron 2 of 20)	intron (NM_014649, intron 2 of 20)	1624	NM_014649	9667	Hs.655392	NM_014649	ENSG00000130254	SAFB2	-	scaffold attachment factor B2	protein-coding
chr1_54987610_54987654	Dm.Bm.5h-Dp.Bm.5h_peak_46	5.51178	2.46252	3.97057	intron (NM_182532, intron 2 of 2)	intron (NM_182532, intron 2 of 2)	7004	NM_182532	199964	Hs.663950	NM_182532	ENSG00000143001	TMEM61	-	transmembrane protein 61	protein-coding
chr15_74779276_74779399	Dm.Bm.5h-Dp.Bm.5h_peak_866	5.50644	2.46112	3.94207	Intergenic	MER83|LTR|ERV1	-2742	NM_001127190	1445	Hs.77793	NM_004383	ENSG00000103653	CSK	-	C-terminal Src kinase	protein-coding
chr1_9553741_9553976	Dm.Bm.5h-Dp.Bm.5h_peak_9	5.48825	2.45635	2.98254	intron (NM_032315, intron 2 of 6)	intron (NM_032315, intron 2 of 6)	14394	NM_032315	84275	Hs.568613	NM_032315	ENSG00000171612	SLC25A33	BMSC-MCP|PNC1	solute carrier family 25 member 33	protein-coding
chr13_92320529_92320550	Dm.Bm.5h-Dp.Bm.5h_peak_702	4.86459		4.30596	intron (NM_004466, intron 7 of 7)	intron (NM_004466, intron 7 of 7)	31667	NR_120382	100873970	Hs.567269	NR_120382	NA	GPC5-AS2	-	GPC5 antisense RNA 2	ncRNA
chr3_157082639_157082720	Dm.Bm.5h-Dp.Bm.5h_peak_1567	4.62902		2.66641	non-coding (NR_034007, exon 4 of 4)	non-coding (NR_034007, exon 4 of 4)	839	NR_135546	105374177	Hs.634263	NR_135546	ENSG00000241544	LINC02029	-	long intergenic non-protein coding RNA 2029	ncRNA
chr1_229844958_229845015	Dm.Bm.5h-Dp.Bm.5h_peak_249	4.38872		1.84483	Intergenic	Intergenic	40831	NR_146476	101927504	NA	NR_146473	ENSG00000227043	LINC01682	-	long intergenic non-protein coding RNA 1682	ncRNA
chr13_59678410_59678431	Dm.Bm.5h-Dp.Bm.5h_peak_687	5.81601		5.93143	intron (NM_001258366, intron 26 of 26)	intron (NM_001258366, intron 26 of 26)	-334297	NR_046539	100874195	Hs.664101	NR_046539	ENSG00000227528	DIAPH3-AS1	-	DIAPH3 antisense RNA 1	ncRNA
chr6_165552454_165552610	Dm.Bm.5h-Dp.Bm.5h_peak_2112	5.48825	2.45635	2.98254	intron (NM_001130690, intron 1 of 21)	MER68|LTR|ERVL	109568	NM_001130690	10846	Hs.348762	NM_006661	ENSG00000112541	PDE10A	ADSD2|HSPDE10A|IOLOD|LINC00473|PDE10A19	phosphodiesterase 10A	protein-coding
chr14_90501337_90501358	Dm.Bm.5h-Dp.Bm.5h_peak_789	5.83751		6.08675	Intergenic	L2a|LINE|L2	15861	NR_135274	105370619	Hs.525530	NR_135274	NA	LOC105370619	-	uncharacterized LOC105370619	ncRNA
chr6_3506919_3506980	Dm.Bm.5h-Dp.Bm.5h_peak_1959	5.48825	2.45635	2.98254	Intergenic	MIRb|SINE|MIR	-50391	NM_001286456	63027	Hs.713588	NM_015482	ENSG00000137266	SLC22A23	C6orf85	solute carrier family 22 member 23	protein-coding
chr1_162732779_162732913	Dm.Bm.5h-Dp.Bm.5h_peak_160	5.48825	2.45635	2.98254	intron (NM_006182, intron 3 of 17)	intron (NM_006182, intron 3 of 17)	-57856	NM_001304513	51478	Hs.492925	NM_016371	ENSG00000132196	HSD17B7	PRAP|SDR37C1	hydroxysteroid 17-beta dehydrogenase 7	protein-coding
chr8_140209288_140209429	Dm.Bm.5h-Dp.Bm.5h_peak_2435	4.49038		1.63059	intron (NM_001160372, intron 17 of 22)	intron (NM_001160372, intron 17 of 22)	-108824	NR_144431	359809	Hs.26814	NR_144431	ENSG00000282164	PEG13	-	paternally expressed 13	ncRNA
chr3_155233364_155233499	Dm.Bm.5h-Dp.Bm.5h_peak_1565	5.58756		4.30596	Intergenic	Intergenic	-7513	NR_125399	101928190	Hs.121410	NR_125399	ENSG00000241336	LINC01487	-	long intergenic non-protein coding RNA 1487	ncRNA
chr9_65376545_65376675	Dm.Bm.5h-Dp.Bm.5h_peak_2483	5.48825	2.45635	2.98254	Intergenic	MER70A|LTR|ERVL	-91401	NM_001126334	653427	Hs.714683	NM_001126334	ENSG00000204779	FOXD4L5	bA15J10.2	forkhead box D4 like 5	protein-coding
chr9_33878712_33878898	Dm.Bm.5h-Dp.Bm.5h_peak_2463	5.48825	2.45635	2.98254	intron (NM_017811, intron 1 of 4)	MER83|LTR|ERV1	55559	NM_001282530	55833	Hs.493739	NM_018449	ENSG00000137073	UBAP2	UBAP-2	ubiquitin associated protein 2	protein-coding
chr14_76652009_76652095	Dm.Bm.5h-Dp.Bm.5h_peak_775	5.48521	2.45555	3.8289	Intergenic	LTR16C|LTR|ERVL	-109416	NM_014909	22846	Hs.525479	NM_014909	ENSG00000071246	VASH1	KIAA1036|TTCP 1	vasohibin 1	protein-coding
chr1_236320807_236320886	Dm.Bm.5h-Dp.Bm.5h_peak_258	5.47993	2.45416	3.80468	Intergenic	Intergenic	-38889	NM_019891	56605	Hs.558519	NM_019891	ENSG00000086619	ERO1B	ERO1LB|Ero1beta	endoplasmic reticulum oxidoreductase 1 beta	protein-coding
chr9_26783057_26783171	Dm.Bm.5h-Dp.Bm.5h_peak_2459	5.47993	2.45416	3.80468	Intergenic	Intergenic	109688	NM_024828	79886	Hs.178357	NM_024828	ENSG00000120159	CAAP1	C9orf82|CAAP	caspase activity and apoptosis inhibitor 1	protein-coding
chr2_148656654_148656738	Dm.Bm.5h-Dp.Bm.5h_peak_1223	5.47993	2.45416	3.80468	intron (NM_015630, intron 1 of 13)	L2c|LINE|L2	11945	NM_015630	26122	Hs.23270	NM_015630	ENSG00000135999	EPC2	EPC-LIKE	enhancer of polycomb homolog 2	protein-coding
chr9_14478080_14478138	Dm.Bm.5h-Dp.Bm.5h_peak_2448	5.47993	2.45416	3.80468	intron (NM_001369458, intron 1 of 11)	LTR85a|LTR|Gypsy?	53968	NM_001369459	4781	Hs.644095	NM_005596	ENSG00000147862	NFIB	CTF|HMGIC/NFIB|MACID|NF-I/B|NF1-B|NFI-B|NFI-RED|NFIB2|NFIB3	nuclear factor I B	protein-coding
chr22_42963164_42963263	Dm.Bm.5h-Dp.Bm.5h_peak_1411	5.47993	2.45416	3.80468	intron (NM_001184970, intron 1 of 10)	L2b|LINE|L2	-2878	NM_001349970	11252	Hs.162877	NM_007229	ENSG00000100266	PACSIN2	SDPII	protein kinase C and casein kinase substrate in neurons 2	protein-coding
chr7_157260222_157260267	Dm.Bm.5h-Dp.Bm.5h_peak_2293	5.47993	2.45416	3.80468	intron (NM_014671, intron 22 of 22)	intron (NM_014671, intron 22 of 22)	-76759	NM_005494	10049	Hs.490745	NM_005494	ENSG00000105993	DNAJB6	DJ4|DnaJ|HHDJ1|HSJ-2|HSJ2|LGMD1D|LGMD1E|LGMDD1|MRJ|MSJ-1	DnaJ heat shock protein family (Hsp40) member B6	protein-coding
chr6_148257999_148258078	Dm.Bm.5h-Dp.Bm.5h_peak_2093	5.47993	2.45416	3.80468	Intergenic	L2c|LINE|L2	-14289	NM_001346505	23328	Hs.193133	NM_015278	ENSG00000111961	SASH1	CAPOK|DUH1|SH3D6A|dJ323M4.1	SAM and SH3 domain containing 1	protein-coding
chr6_41728747_41728773	Dm.Bm.5h-Dp.Bm.5h_peak_1993	4.79764		3.76148	intron (NM_001167827, intron 1 of 8)	intron (NM_001167827, intron 1 of 8)	4850	NR_162107	113218489	NA	NR_162107	NA	MIR10398	-	microRNA 10398	ncRNA
chr5_67636208_67636252	Dm.Bm.5h-Dp.Bm.5h_peak_1816	5.27665		3.05479	intron (NR_147169, intron 1 of 2)	intron (NR_147169, intron 1 of 2)	10559	NR_147169	105379006	NA	NR_147169	ENSG00000249736	LINC02242	-	long intergenic non-protein coding RNA 2242	ncRNA
chr7_143244373_143244606	Dm.Bm.5h-Dp.Bm.5h_peak_2279	5.47993	2.45416	3.80468	intron (NM_001130026, intron 8 of 10)	UCON99|DNA|DNA	-18939	NM_001143680	373156	Hs.390667	NM_015917	ENSG00000197448	GSTK1	GST|GST 13-13|GST13|GST13-13|GSTK1-1|hGSTK1	glutathione S-transferase kappa 1	protein-coding
chr5_171908778_171908904	Dm.Bm.5h-Dp.Bm.5h_peak_1941	5.47993	2.45416	3.80468	intron (NM_012300, intron 3 of 12)	intron (NM_012300, intron 3 of 12)	98032	NM_033644	23291	Hs.484138	NM_012300	ENSG00000072803	FBXW11	BTRC2|BTRCP2|FBW1B|FBXW1B|Fbw11|Hos	F-box and WD repeat domain containing 11	protein-coding
chr2_225861924_225861981	Dm.Bm.5h-Dp.Bm.5h_peak_1296	3.89167		2.66641	Intergenic	L1MC3|LINE|L1	-280841	NR_046102	646736	Hs.712836	NR_046102	NA	LOC646736	-	uncharacterized LOC646736	ncRNA
chr10_34152582_34152735	Dm.Bm.5h-Dp.Bm.5h_peak_304	5.64297		4.46108	intron (NM_001184789, intron 20 of 22)	intron (NM_001184789, intron 20 of 22)	-379979	NR_038932	100505583	Hs.568804	NR_038932	ENSG00000261683	LINC00838	-	long intergenic non-protein coding RNA 838	ncRNA
chr10_131908411_131908475	Dm.Bm.5h-Dp.Bm.5h_peak_402	5.47993	2.45416	3.80468	intron (NM_018461, intron 2 of 8)	intron (NM_018461, intron 2 of 8)	7435	NM_001291310	55844	Hs.380372	NM_018461	ENSG00000175470	PPP2R2D	B55D|B55delta|MDS026	protein phosphatase 2 regulatory subunit Bdelta	protein-coding
chr1_42176984_42177055	Dm.Bm.5h-Dp.Bm.5h_peak_39	5.47993	2.45416	3.80468	3' UTR (NM_001198852, exon 12 of 12)	3' UTR (NM_001198852, exon 12 of 12)	-12275	NM_033553	2980	Hs.778	NM_033553	ENSG00000197273	GUCA2A	GCAP-I|GUCA2|STARA	guanylate cyclase activator 2A	protein-coding
chr6_109470917_109470938	Dm.Bm.5h-Dp.Bm.5h_peak_2039	5.47993	2.45416	3.80468	intron (NM_014797, intron 5 of 6)	L1ME4b|LINE|L1	-4960	NM_001286613	64780	Hs.33476	NM_022765	ENSG00000135596	MICAL1	MICAL|MICAL-1|NICAL	microtubule associated monooxygenase, calponin and LIM domain containing 1	protein-coding
chr5_59361715_59361745	Dm.Bm.5h-Dp.Bm.5h_peak_1806	5.47993	2.45416	3.80468	intron (NM_001165899, intron 3 of 16)	L2c|LINE|L2	-4760	NM_001197219	5144	Hs.117545	NM_006203	ENSG00000113448	PDE4D	ACRDYS2|DPDE3|HSPDE4D|PDE43|PDE4DN2|STRK1	phosphodiesterase 4D	protein-coding
chr6_43146146_43146277	Dm.Bm.5h-Dp.Bm.5h_peak_1996	5.47466	2.45277	3.79034	intron (NM_152882, intron 15 of 18)	intron (NM_152882, intron 15 of 18)	-25057	NM_003131	6722	Hs.520140	NM_003131	ENSG00000112658	SRF	MCM1	serum response factor	protein-coding
chr22_48878772_48878851	Dm.Bm.5h-Dp.Bm.5h_peak_1418	5.81601		5.93143	intron (NR_038944, intron 1 of 6)	L1ME1|LINE|L1	12042	NR_038944	100128946	Hs.535676	NR_038944	ENSG00000205632	LINC01310	WI2-81516E3.1	long intergenic non-protein coding RNA 1310	ncRNA
chr4_60872621_60872735	Dm.Bm.5h-Dp.Bm.5h_peak_1652	6.58347		6.08675	Intergenic	LTR16E2|LTR|ERVL	-49941	NR_039652	100616450	NA	NR_039652	ENSG00000265829	MIR548AG1	-	microRNA 548ag-1	ncRNA
chr3_124841630_124841674	Dm.Bm.5h-Dp.Bm.5h_peak_1540	5.43803	2.44308	3.6584	intron (NM_001354766, intron 4 of 13)	L2b|LINE|L2	45713	NM_002213	3693	Hs.13155	NM_002213	ENSG00000082781	ITGB5	-	integrin subunit beta 5	protein-coding
chr12_103839176_103839228	Dm.Bm.5h-Dp.Bm.5h_peak_640	5.42766	2.44033	3.60819	intron (NM_001031701, intron 1 of 13)	L1MD2|LINE|L1	2032	NM_001031701	51559	Hs.48428	NM_016575	ENSG00000111696	NT5DC3	TU12B1-TY|TU12B1TY	5'-nucleotidase domain containing 3	protein-coding
chr4_174396614_174396866	Dm.Bm.5h-Dp.Bm.5h_peak_1746	4.6563		2.78708	Intergenic	(ATAT)n|Simple_repeat|Simple_repeat	-27055	NR_036236	100423042	NA	NR_036236	ENSG00000265846	MIR4276	-	microRNA 4276	ncRNA
chr18_54236000_54236110	Dm.Bm.5h-Dp.Bm.5h_peak_1080	5.42766	2.44033	3.60819	Intergenic	Intergenic	-11386	NM_003927	8932	Hs.25674	NM_003927	ENSG00000134046	MBD2	DMTase|NY-CO-41	methyl-CpG binding domain protein 2	protein-coding
chr6_6749127_6749273	Dm.Bm.5h-Dp.Bm.5h_peak_1962	10.7527		11.9111	Intergenic	Intergenic	-126374	NR_026970	285780	Hs.655737	NM_173675	ENSG00000216863	LY86-AS1	LY86-AS|LY86AS	LY86 antisense RNA 1	ncRNA
chrY_5871064_5871247	Dm.Bm.5h-Dp.Bm.5h_peak_2604	4.6563		2.78708	Intergenic	L1PA13|LINE|L1	372454	NR_003593	100101121	Hs.522846	NR_003593	ENSG00000250204	TTTY23B	TTTY23	testis-specific transcript, Y-linked 23B	ncRNA
chr14_75566399_75566446	Dm.Bm.5h-Dp.Bm.5h_peak_774	5.42766	2.44033	3.60819	Intergenic	Intergenic	-12197	NM_017791	55640	Hs.509966	NM_017791	ENSG00000119686	FLVCR2	C14orf58|CCT|EPV|FLVCRL14q|MFSD7C|PVHH|SLC49A2	feline leukemia virus subgroup C cellular receptor family member 2	protein-coding
chr20_12947009_12947041	Dm.Bm.5h-Dp.Bm.5h_peak_1327	4.56661		2.642	intron (NR_109868, intron 2 of 11)	intron (NR_109868, intron 2 of 11)	-3315	NR_109870	100505515	Hs.407172	NR_109870	ENSG00000234265	LINC01723	-	long intergenic non-protein coding RNA 1723	ncRNA
chr10_60295582_60295603	Dm.Bm.5h-Dp.Bm.5h_peak_324	5.42766	2.44033	3.60819	intron (NM_001204403, intron 2 of 43)	MamSINE1|SINE|tRNA-RTE	94282	NM_020987	288	Hs.499725	NM_001149	ENSG00000151150	ANK3	ANKYRIN-G|MRT37	ankyrin 3	protein-coding
chr2_235053081_235053227	Dm.Bm.5h-Dp.Bm.5h_peak_1309	8.29983		8.47035	intron (NM_001371302, intron 5 of 5)	intron (NM_001371302, intron 5 of 5)	25419	NM_001371306	NA	NA	NA	NA	NA	NA	NA	NA
chr11_78954390_78954627	Dm.Bm.5h-Dp.Bm.5h_peak_480	5.42766	2.44033	3.60819	intron (NM_001098816, intron 6 of 33)	MER113|DNA|hAT-Charlie	-379645	NM_001243251	79731	Hs.503389	NM_024678	ENSG00000137513	NARS2	DFNB94|SLM5|asnRS	asparaginyl-tRNA synthetase 2, mitochondrial	protein-coding
chr5_15009618_15009674	Dm.Bm.5h-Dp.Bm.5h_peak_1771	5.42766	2.44033	3.60819	Intergenic	Intergenic	-137868	NM_054027	56172	Hs.156727	NM_054027	ENSG00000154122	ANKH	ANK|CCAL2|CMDJ|CPPDD|HANK|MANK|SLC62A1	ANKH inorganic pyrophosphate transport regulator	protein-coding
chr7_67470520_67470667	Dm.Bm.5h-Dp.Bm.5h_peak_2187	8.65431		7.50308	Intergenic	Intergenic	134618	NR_108104	101929736	Hs.634050	NR_108104	ENSG00000106610	LINC01372	-	long intergenic non-protein coding RNA 1372	ncRNA
chr8_18066881_18067017	Dm.Bm.5h-Dp.Bm.5h_peak_2307	5.40432	2.43411	2.66641	intron (NM_004315, intron 5 of 13)	L1ME3|LINE|L1	16247	NM_001363743	427	Hs.527412	NM_004315	ENSG00000104763	ASAH1	AC|ACDase|ASAH|PHP|PHP32|SMAPME	N-acylsphingosine amidohydrolase 1	protein-coding
chr16_35239214_35239280	Dm.Bm.5h-Dp.Bm.5h_peak_910	3.79966		2.06146	Intergenic	Intergenic	43488	NR_157261	112268173	Hs.369226	NR_157261	NA	LOC112268173	-	uncharacterized LOC112268173	ncRNA
chr1_245582149_245582220	Dm.Bm.5h-Dp.Bm.5h_peak_269	5.73396		5.17476	intron (NM_018012, intron 5 of 14)	intron (NM_018012, intron 5 of 14)	-347668	NR_151721	111216275	Hs.663694	NR_151721	ENSG00000232192	KIF26B-AS1	-	KIF26B antisense RNA 1	ncRNA
chr15_72733997_72734255	Dm.Bm.5h-Dp.Bm.5h_peak_864	5.37637	2.42663	3.38127	intron (NM_033028, intron 12 of 15)	L1PREC2|LINE|L1	47919	NM_033028	585	Hs.208681	NM_033028	ENSG00000140463	BBS4	-	Bardet-Biedl syndrome 4	protein-coding
chr5_172999729_172999755	Dm.Bm.5h-Dp.Bm.5h_peak_1942	5.37637	2.42663	3.38127	intron (NM_003945, intron 2 of 3)	intron (NM_003945, intron 2 of 3)	15971	NM_003945	8992	Hs.484188	NM_003945	ENSG00000113732	ATP6V0E1	ATP6H|ATP6V0E|M9.2|Vma21|Vma21p	ATPase H+ transporting V0 subunit e1	protein-coding
chr17_61511617_61511743	Dm.Bm.5h-Dp.Bm.5h_peak_1001	5.37637	2.42663	3.38127	Intergenic	Intergenic	55192	NM_018488	9496	Hs.143907	NM_018488	ENSG00000121075	TBX4	ICPPS|SPS	T-box transcription factor 4	protein-coding
chr12_98701324_98701347	Dm.Bm.5h-Dp.Bm.5h_peak_633	5.37637	2.42663	3.38127	intron (NM_001160, intron 17 of 25)	L1MB4|LINE|L1	56036	NM_181869	317	Hs.552567	NM_001160	ENSG00000120868	APAF1	APAF-1|CED4	apoptotic peptidase activating factor 1	protein-coding
chr11_130025467_130025641	Dm.Bm.5h-Dp.Bm.5h_peak_535	5.37637	2.42663	3.38127	Intergenic	Intergenic	-22719	NM_001367892	56980	Hs.275086	NM_020228	ENSG00000170325	PRDM10	PFM7|TRIS	PR/SET domain 10	protein-coding
chr9_100285706_100285832	Dm.Bm.5h-Dp.Bm.5h_peak_2518	5.37637	2.42663	3.38127	intron (NR_134606, intron 13 of 16)	MER68|LTR|ERVL	66802	NM_001161584	54881	Hs.494648	NM_017746	ENSG00000136891	TEX10	Ipi1|bA208F1.2	testis expressed 10	protein-coding
chr3_107260431_107260453	Dm.Bm.5h-Dp.Bm.5h_peak_1522	5.42766		3.60819	intron (NR_028302, intron 1 of 3)	L1MEg|LINE|L1	19750	NR_028301	344595	Hs.543039	NR_028301	ENSG00000243701	DUBR	DUM|LINC00883|LINC0883	DPPA2 upstream binding RNA	ncRNA
chr8_6334928_6335020	Dm.Bm.5h-Dp.Bm.5h_peak_2299	5.52784		4.06017	Intergenic	Intergenic	71574	NR_040040	100287015	Hs.156928	NR_040040	ENSG00000246089	LOC100287015	-	uncharacterized LOC100287015	ncRNA
chr18_48357243_48357424	Dm.Bm.5h-Dp.Bm.5h_peak_1074	4.66001		1.64047	intron (NM_001371290, intron 2 of 9)	intron (NM_001371290, intron 2 of 9)	18293	NM_001371291	NA	NA	NA	NA	NA	NA	NA	NA
chr5_90553617_90553699	Dm.Bm.5h-Dp.Bm.5h_peak_1845	5.36117	2.42255	3.36383	Intergenic	MER58A|DNA|hAT-Charlie	-5139	NM_032119	84059	Hs.591777	NM_032119	ENSG00000164199	ADGRV1	FEB4|GPR98|MASS1|USH2B|USH2C|VLGR1|VLGR1b	adhesion G protein-coupled receptor V1	protein-coding
chr6_109010899_109010920	Dm.Bm.5h-Dp.Bm.5h_peak_2037	5.32604	2.41306	3.23925	intron (NM_014454, intron 1 of 9)	L4_A_Mam|LINE|RTE-X	-1355	NM_001199933	27244	Hs.591336	NM_014454	ENSG00000080546	SESN1	PA26|SEST1	sestrin 1	protein-coding
chr1_237235073_237235211	Dm.Bm.5h-Dp.Bm.5h_peak_261	5.32604	2.41306	3.23925	intron (NM_001035, intron 1 of 104)	MamRep1527|LTR|LTR	192958	NM_001035	6262	Hs.109514	NM_001035	ENSG00000198626	RYR2	ARVC2|ARVD2|RYR-2|RyR|VTSIP	ryanodine receptor 2	protein-coding
chr6_164644750_164644855	Dm.Bm.5h-Dp.Bm.5h_peak_2111	3.83811		2.37391	Intergenic	Intergenic	177260	NR_131926	105378111	NA	NR_131926	NA	MEAT6	-	melanoma-associated transcript 6	ncRNA
chr20_34270432_34270460	Dm.Bm.5h-Dp.Bm.5h_peak_1341	5.32604	2.41306	3.23925	Intergenic	Intergenic	10081	NM_001672	434	Hs.659995	NM_001672	ENSG00000101440	ASIP	AGSW|AGTI|AGTIL|ASP|SHEP9	agouti signaling protein	protein-coding
chr6_97406327_97406376	Dm.Bm.5h-Dp.Bm.5h_peak_2026	5.83161		3.52894	intron (NR_110757, intron 1 of 4)	MER57D|LTR|ERV1	100766	NR_110757	101927314	Hs.520283	NR_110757	ENSG00000271860	LOC101927314	-	uncharacterized LOC101927314	ncRNA
chr6_10950166_10950329	Dm.Bm.5h-Dp.Bm.5h_peak_1968	4.79764		3.76148	intron (NM_001040274, intron 23 of 29)	L1MEd|LINE|L1	3841	NR_125851	101928191	Hs.638939	NR_125851	NA	LOC101928191	-	uncharacterized LOC101928191	ncRNA
chr6_76416960_76416994	Dm.Bm.5h-Dp.Bm.5h_peak_2012	5.32573		2.61778	Intergenic	Intergenic	176646	NR_149101	105377860	Hs.544542	NR_149101	ENSG00000236635	LINC02540	-	long intergenic non-protein coding RNA 2540	ncRNA
chr7_47539016_47539076	Dm.Bm.5h-Dp.Bm.5h_peak_2174	5.32604	2.41306	3.23925	intron (NM_022748, intron 1 of 30)	intron (NM_022748, intron 1 of 30)	43065	NM_022748	64759	Hs.520814	NM_022748	ENSG00000136205	TNS3	TEM6|TENS1	tensin 3	protein-coding
chr14_89401925_89402038	Dm.Bm.5h-Dp.Bm.5h_peak_787	5.32604	2.41306	3.23925	intron (NM_001085471, intron 2 of 6)	(ACAC)n|Simple_repeat|Simple_repeat	15251	NM_005197	1112	Hs.434286	NM_005197	ENSG00000053254	FOXN3	C14orf116|CHES1|PRO1635	forkhead box N3	protein-coding
chr1_20032672_20032693	Dm.Bm.5h-Dp.Bm.5h_peak_18	5.32604	2.41306	3.23925	Intergenic	LTR46-int|LTR|ERV1	-37511	NM_000929	5322	Hs.319438	NM_000929	ENSG00000127472	PLA2G5	FRFB|GV-PLA2|PLA2-10|hVPLA(2)	phospholipase A2 group V	protein-coding
chr14_47915790_47915850	Dm.Bm.5h-Dp.Bm.5h_peak_747	3.89167		2.66641	Intergenic	Intergenic	-120806	NR_039996	100506433	Hs.547419	NR_039996	ENSG00000259129	LINC00648	-	long intergenic non-protein coding RNA 648	ncRNA
chr12_46403184_46403284	Dm.Bm.5h-Dp.Bm.5h_peak_575	3.68881		1.44683	intron (NR_125381, intron 2 of 2)	intron (NR_125381, intron 2 of 2)	19127	NR_125381	100288798	Hs.525922	NR_125377	NA	LOC100288798	-	uncharacterized LOC100288798	ncRNA
chr1_219518281_219518422	Dm.Bm.5h-Dp.Bm.5h_peak_234	6.39325		5.18326	intron (NR_135822, intron 1 of 3)	intron (NR_135822, intron 1 of 3)	38972	NR_135822	102723886	Hs.525963	NR_135822	NA	LYPLAL1-AS1	-	LYPLAL1 antisense RNA 1	ncRNA
chr6_36349793_36349814	Dm.Bm.5h-Dp.Bm.5h_peak_1991	5.32604	2.41306	3.23925	Intergenic	L1MC4a|LINE|L1	-12916	NM_001010903	389384	Hs.162104	NM_001010903	ENSG00000189325	BNIP5	C6orf222	BCL2 interacting protein 5	protein-coding
chr6_28458636_28458717	Dm.Bm.5h-Dp.Bm.5h_peak_1985	5.32604	2.41306	3.23925	Intergenic	Intergenic	-15186	NM_001012455	222696	Hs.721841	NM_001012455	ENSG00000187987	ZSCAN23	ZNF390|ZNF453|dJ29K1.3|dJ29K1.3.1	zinc finger and SCAN domain containing 23	protein-coding
chr13_51412544_51412565	Dm.Bm.5h-Dp.Bm.5h_peak_683	5.32604	2.41306	3.23925	intron (NM_012141, intron 4 of 17)	intron (NM_012141, intron 4 of 17)	40481	NM_001039937	26512	Hs.439440	NM_012141	ENSG00000102786	INTS6	DBI-1|DDX26|DDX26A|DICE1|HDB|INT6|Notchl2	integrator complex subunit 6	protein-coding
chr22_21707857_21708002	Dm.Bm.5h-Dp.Bm.5h_peak_1397	5.32604	2.41306	3.23925	intron (NR_130910, intron 2 of 4)	MER58A|DNA|hAT-Charlie	27864	NM_013313	29799	Hs.517436	NM_013313	ENSG00000100027	YPEL1	FKSG3	yippee like 1	protein-coding
chr9_94608196_94608269	Dm.Bm.5h-Dp.Bm.5h_peak_2516	5.32604	2.41306	3.23925	intron (NM_000507, intron 4 of 6)	intron (NM_000507, intron 4 of 6)	-14409	NM_003837	8789	Hs.61255	NM_003837	ENSG00000130957	FBP2	-	fructose-bisphosphatase 2	protein-coding
chr9_69564764_69564787	Dm.Bm.5h-Dp.Bm.5h_peak_2489	5.32604	2.41306	3.23925	intron (NM_001163, intron 1 of 12)	L1M3|LINE|L1	107595	NM_001163	320	Hs.171939	NM_001163	ENSG00000107282	APBA1	D9S411E|LIN10|MINT1|X11|X11A|X11ALPHA	amyloid beta precursor protein binding family A member 1	protein-coding
chr3_173748296_173748349	Dm.Bm.5h-Dp.Bm.5h_peak_1585	5.32573	2.41298	2.61778	intron (NM_001365928, intron 3 of 6)	intron (NM_001365928, intron 3 of 6)	163889	NM_001365927	22871	Hs.478289	NM_014932	ENSG00000169760	NLGN1	NL1	neuroligin 1	protein-coding
chrY_20930087_20930123	Dm.Bm.5h-Dp.Bm.5h_peak_2614	5.32573	2.41298	2.61778	Intergenic	L1PA6|LINE|L1	173997	NM_001039567	140032	Hs.367761	NM_001039567	ENSG00000280969	RPS4Y2	RPS4Y2P	ribosomal protein S4 Y-linked 2	protein-coding
chr3_128235619_128235701	Dm.Bm.5h-Dp.Bm.5h_peak_1541	5.32573	2.41298	2.61778	intron (NM_021937, intron 1 of 6)	intron (NM_021937, intron 1 of 6)	-81746	NM_001319086	8607	Hs.272822	NM_003707	ENSG00000175792	RUVBL1	ECP-54|ECP54|INO80H|NMP 238|NMP238|PONTIN|Pontin52|RVB1|TIH1|TIP49|TIP49A	RuvB like AAA ATPase 1	protein-coding
chr10_91804225_91804389	Dm.Bm.5h-Dp.Bm.5h_peak_367	5.32573	2.41298	2.61778	intron (NM_025235, intron 1 of 26)	L2a|LINE|L2	5881	NM_025235	80351	Hs.329327	NM_025235	ENSG00000107854	TNKS2	ARTD6|PARP-5b|PARP-5c|PARP5B|PARP5C|TANK2|TNKL|pART6	tankyrase 2	protein-coding
chr1_212133428_212133576	Dm.Bm.5h-Dp.Bm.5h_peak_225	4.74958		3.36383	Intergenic	L1MD2|LINE|L1	55889	NR_036068	100422947	NA	NR_036068	ENSG00000264358	MIR3122	mir-3122	microRNA 3122	ncRNA
chr5_161193163_161193284	Dm.Bm.5h-Dp.Bm.5h_peak_1929	4.74958		3.36383	Intergenic	MLT2B4|LTR|ERVL	-254598	NR_027111	285629	Hs.554279	NR_027111	ENSG00000253417	LINC02159	-	long intergenic non-protein coding RNA 2159	ncRNA
chr3_38001541_38001572	Dm.Bm.5h-Dp.Bm.5h_peak_1458	5.32573	2.41298	2.61778	exon (NM_001370265, exon 8 of 16)	exon (NM_001370265, exon 8 of 16)	7419	NM_001370265	50853	Hs.103665	NM_015873	ENSG00000136059	VILL	-	villin like	protein-coding
chr18_13826755_13826833	Dm.Bm.5h-Dp.Bm.5h_peak_1037	5.32573	2.41298	2.61778	3' UTR (NM_005913, exon 2 of 2)	3' UTR (NM_005913, exon 2 of 2)	2645	NM_005913	4161	Hs.248145	NM_005913	ENSG00000176136	MC5R	MC2	melanocortin 5 receptor	protein-coding
chr18_51031125_51031237	Dm.Bm.5h-Dp.Bm.5h_peak_1079	5.32573	2.41298	2.61778	intron (NM_005359, intron 1 of 11)	intron (NM_005359, intron 1 of 11)	968	NM_005359	4089	Hs.75862	NM_005359	ENSG00000141646	SMAD4	DPC4|JIP|MADH4|MYHRS	SMAD family member 4	protein-coding
chr1_100916746_100916797	Dm.Bm.5h-Dp.Bm.5h_peak_106	5.32573	2.41298	2.61778	intron (NM_133496, intron 6 of 10)	L1MA1|LINE|L1	20682	NM_001144884	148867	Hs.533903	NM_133496	ENSG00000162695	SLC30A7	ZNT7|ZnT-7|ZnTL2	solute carrier family 30 member 7	protein-coding
chr10_57759815_57760060	Dm.Bm.5h-Dp.Bm.5h_peak_320	9.32003		8.52922	Intergenic	L1PA15|LINE|L1	-455379	NR_037490	100500834	NA	NR_037490	ENSG00000264747	MIR3924	-	microRNA 3924	ncRNA
chr9_2477830_2477865	Dm.Bm.5h-Dp.Bm.5h_peak_2441	5.32573	2.41298	2.61778	Intergenic	Intergenic	-143939	NM_001322225	7436	Hs.370422	NM_003383	ENSG00000147852	VLDLR	CAMRQ1|CARMQ1|CHRMQ1|VLDL-R|VLDLRCH	very low density lipoprotein receptor	protein-coding
chr19_20589273_20589360	Dm.Bm.5h-Dp.Bm.5h_peak_1108	5.32573	2.41298	2.61778	Intergenic	AluJr|SINE|Alu	-23536	NM_001159293	100129842	Hs.515696	NM_001159293	ENSG00000237440	ZNF737	ZNF102	zinc finger protein 737	protein-coding
chr4_58022387_58022480	Dm.Bm.5h-Dp.Bm.5h_peak_1650	4.84668		4.26379	Intergenic	Intergenic	513894	NR_133943	105377671	Hs.225045	NR_133943	ENSG00000250340	LINC02494	-	long intergenic non-protein coding RNA 2494	ncRNA
chr20_39000354_39000403	Dm.Bm.5h-Dp.Bm.5h_peak_1348	5.32573	2.41298	2.61778	intron (NM_021931, intron 8 of 21)	intron (NM_021931, intron 8 of 21)	38035	NR_033905	60625	Hs.444520	NM_021931	ENSG00000101452	DHX35	C20orf15|DDX35|KAIA0875	DEAH-box helicase 35	protein-coding
chr3_13413634_13413697	Dm.Bm.5h-Dp.Bm.5h_peak_1433	5.32573	2.41298	2.61778	intron (NM_024923, intron 1 of 39)	L1MB3|LINE|L1	6656	NM_024923	23225	Hs.475525	NM_024923	ENSG00000132182	NUP210	GP210|POM210	nucleoporin 210	protein-coding
chr11_60841970_60842027	Dm.Bm.5h-Dp.Bm.5h_peak_459	5.32573	2.41298	2.61778	promoter-TSS (NM_024098)	promoter-TSS (NM_024098)	-114	NM_024098	79080	Hs.4253	NM_024098	ENSG00000110104	CCDC86	-	coiled-coil domain containing 86	protein-coding
chr8_128157394_128157563	Dm.Bm.5h-Dp.Bm.5h_peak_2422	6.57694		6.08675	Intergenic	Intergenic	7363	NR_031613	100302281	NA	NR_031613	ENSG00000221261	MIR1208	MIRN1208|hsa-mir-1208	microRNA 1208	ncRNA
chr1_56788260_56788405	Dm.Bm.5h-Dp.Bm.5h_peak_48	5.32573	2.41298	2.61778	intron (NM_001004303, intron 3 of 19)	intron (NM_001004303, intron 3 of 19)	31071	NM_001004303	199920	Hs.437655	NM_001004303	ENSG00000187889	FYB2	ARAP|C1orf168	FYN binding protein 2	protein-coding
chr13_60774641_60774668	Dm.Bm.5h-Dp.Bm.5h_peak_688	6.81043		7.94632	Intergenic	L1PA16|LINE|L1	101700	NR_047003	101926930	Hs.578045	NR_047003	NA	LINC00378	-	long intergenic non-protein coding RNA 378	ncRNA
chr2_119291942_119292064	Dm.Bm.5h-Dp.Bm.5h_peak_1204	6.57694		6.08675	Intergenic	MIRb|SINE|MIR	-42932	NR_046721	100874111	Hs.704682	NR_046721	ENSG00000229867	STEAP3-AS1	-	STEAP3 antisense RNA 1	ncRNA
chr3_161412259_161412304	Dm.Bm.5h-Dp.Bm.5h_peak_1575	5.99145		3.36383	Intergenic	Intergenic	-14145	NR_102265	101243545	Hs.737526	NR_102265	ENSG00000240567	LINC02067	-	long intergenic non-protein coding RNA 2067	ncRNA
chr3_24838529_24838768	Dm.Bm.5h-Dp.Bm.5h_peak_1446	5.32573	2.41298	2.61778	intron (NM_001290216, intron 1 of 10)	intron (NM_001290216, intron 1 of 10)	9326	NM_001290216	5915	Hs.543218	NM_000965	ENSG00000077092	RARB	HAP|MCOPS12|NR1B2|RARbeta1|RRB2	retinoic acid receptor beta	protein-coding
chr5_58699204_58699271	Dm.Bm.5h-Dp.Bm.5h_peak_1803	5.32573	2.41298	2.61778	intron (NM_138453, intron 2 of 4)	L1PA6|LINE|L1	116163	NM_138453	115827	Hs.4290	NM_138453	ENSG00000152932	RAB3C	-	RAB3C, member RAS oncogene family	protein-coding
chr11_7542754_7542887	Dm.Bm.5h-Dp.Bm.5h_peak_411	5.32573	2.41298	2.61778	intron (NM_003621, intron 1 of 23)	intron (NM_003621, intron 1 of 23)	28822	NM_003621	8495	Hs.655714	NM_003621	ENSG00000166387	PPFIBP2	Cclp1	PPFIA binding protein 2	protein-coding
chr17_17018831_17018858	Dm.Bm.5h-Dp.Bm.5h_peak_964	5.32573	2.41298	2.61778	Intergenic	Intergenic	-23612	NM_001364716	23164	Hs.462341	NM_015134	ENSG00000133030	MPRIP	M-RIP|MRIP|RHOIP3|RIP3|p116Rip	myosin phosphatase Rho interacting protein	protein-coding
chr1_81518249_81518270	Dm.Bm.5h-Dp.Bm.5h_peak_77	4.56661		2.642	intron (NR_125943, intron 1 of 3)	intron (NR_125943, intron 1 of 3)	39442	NR_125943	101927434	Hs.130394	NR_125943	ENSG00000234953	LOC101927434	-	uncharacterized LOC101927434	ncRNA
chr4_141565627_141565717	Dm.Bm.5h-Dp.Bm.5h_peak_1711	5.32573	2.41298	2.61778	Intergenic	Tigger3|DNA|TcMar-Tigger	-70911	NR_037840	3600	Hs.168132	NM_000585	ENSG00000164136	IL15	IL-15	interleukin 15	protein-coding
chr1_228090803_228091138	Dm.Bm.5h-Dp.Bm.5h_peak_247	5.99145		3.36383	intron (NM_001024227, intron 1 of 4)	intron (NM_001024227, intron 1 of 4)	-6292	NR_037415	100500810	NA	NR_037415	ENSG00000284163	MIR3620	mir-3620	microRNA 3620	ncRNA
chr1_224262826_224262862	Dm.Bm.5h-Dp.Bm.5h_peak_242	4.70248		3.05479	intron (NM_002533, intron 18 of 22)	HAL1|LINE|L1	-5734	NR_031574	100313769	NA	NR_031574	ENSG00000221406	MIR320B2	MIR320B-2|MIRN320B2|mir-320b-2	microRNA 320b-2	ncRNA
chr9_72540157_72540207	Dm.Bm.5h-Dp.Bm.5h_peak_2494	5.32573	2.41298	2.61778	intron (NM_138691, intron 1 of 23)	MSTB1|LTR|ERVL-MaLR	18381	NM_138691	117531	Hs.670211	NM_138691	ENSG00000165091	TMC1	DFNA36|DFNB11|DFNB7	transmembrane channel like 1	protein-coding
chr2_85708709_85709021	Dm.Bm.5h-Dp.Bm.5h_peak_1175	5.32573	2.41298	2.61778	Intergenic	L1MC4a|LINE|L1	14507	NM_001302758	10578	Hs.105806	NM_006433	ENSG00000115523	GNLY	D2S69E|LAG-2|LAG2|NKG5|TLA519	granulysin	protein-coding
chr5_79495446_79495487	Dm.Bm.5h-Dp.Bm.5h_peak_1834	5.32573	2.41298	2.61778	intron (NM_001277078, intron 1 of 5)	L2c|LINE|L2	18369	NM_001277078	9456	Hs.591761	NM_004272	ENSG00000152413	HOMER1	HOMER|HOMER1A|HOMER1B|HOMER1C|SYN47|Ves-1	homer scaffold protein 1	protein-coding
chr3_72337004_72337149	Dm.Bm.5h-Dp.Bm.5h_peak_1501	5.32573	2.41298	2.61778	Intergenic	Intergenic	109546	NM_012234	23429	Hs.7910	NM_012234	ENSG00000163602	RYBP	AAP1|APAP-1|DEDAF|YEAF1	RING1 and YY1 binding protein	protein-coding
chr3_8202274_8202313	Dm.Bm.5h-Dp.Bm.5h_peak_1429	3.68881		1.44683	Intergenic	L2a|LINE|L2	-185987	NR_110131	101927394	Hs.517767	NR_110131	ENSG00000227110	LOC101927394	-	uncharacterized LOC101927394	ncRNA
chr1_189269968_189270006	Dm.Bm.5h-Dp.Bm.5h_peak_199	5.32573	2.41298	2.61778	Intergenic	AluSp|SINE|Alu	1206023	NM_001317188	339479	Hs.65765	NM_199051	ENSG00000162670	BRINP3	DBCCR1L|DBCCR1L1|FAM5C	BMP/retinoic acid inducible neural specific 3	protein-coding
chr15_63066024_63066076	Dm.Bm.5h-Dp.Bm.5h_peak_856	3.87734		2.66641	3' UTR (NM_001365782, exon 8 of 8)	3' UTR (NM_001365782, exon 8 of 8)	-16663	NR_147233	111064646	Hs.602995	NR_147233	NA	TPM1-AS	TPM1-AS1	TPM1 antisense RNA	ncRNA
chr21_9056852_9056888	Dm.Bm.5h-Dp.Bm.5h_peak_1367	4.74008		3.3482	Intergenic	Intergenic	69253	NR_162105	113218501	NA	NR_162105	NA	MIR10396A	-	microRNA 10396a	ncRNA
chr6_10695072_10695093	Dm.Bm.5h-Dp.Bm.5h_peak_1966	5.32573	2.41298	2.61778	promoter-TSS (NR_148870)	promoter-TSS (NR_148870)	111	NM_017906	55003	Hs.310231	NM_017906	ENSG00000111845	PAK1IP1	MAK11|PIP1|WDR84|bA421M1.5|hPIP1	PAK1 interacting protein 1	protein-coding
chr2_108220253_108220389	Dm.Bm.5h-Dp.Bm.5h_peak_1193	3.83811		2.37391	Intergenic	Intergenic	-2480	NR_131251	102724774	Hs.626744	NR_131251	ENSG00000225328	LINC01594	TCONS_l2_00015893	long intergenic non-protein coding RNA 1594	ncRNA
chr6_109264639_109264679	Dm.Bm.5h-Dp.Bm.5h_peak_2038	3.89167		2.66641	intron (NR_152435, intron 20 of 45)	intron (NR_152435, intron 20 of 45)	98828	NR_152435	221262	Hs.373914	NM_173671	ENSG00000203799	CCDC162P	C6orf183|C6orf184|C6orf185|CCDC162	coiled-coil domain containing 162, pseudogene	pseudo
chr1_116133984_116134334	Dm.Bm.5h-Dp.Bm.5h_peak_124	5.32573	2.41298	2.61778	3' UTR (NM_152367, exon 7 of 7)	3' UTR (NM_152367, exon 7 of 7)	22404	NM_152367	126868	Hs.376194	NM_152367	ENSG00000173212	MAB21L3	C1orf161	mab-21 like 3	protein-coding
chr18_13127338_13127453	Dm.Bm.5h-Dp.Bm.5h_peak_1035	5.32573	2.41298	2.61778	Intergenic	L2b|LINE|L2	-91364	NM_181482	753	Hs.697787	NM_004338	ENSG00000168675	LDLRAD4	C18orf1	low density lipoprotein receptor class A domain containing 4	protein-coding
chr9_120776779_120776901	Dm.Bm.5h-Dp.Bm.5h_peak_2534	5.32573	2.41298	2.61778	intron (NM_012164, intron 4 of 7)	intron (NM_012164, intron 4 of 7)	16576	NM_012164	26190	Hs.494985	NM_012164	ENSG00000119402	FBXW2	FBW2|Fwd2|Md6	F-box and WD repeat domain containing 2	protein-coding
chr1_167911607_167911651	Dm.Bm.5h-Dp.Bm.5h_peak_169	5.32573	2.41298	2.61778	intron (NM_018417, intron 1 of 32)	LTR10C|LTR|ERV1	2505	NM_018417	55811	Hs.320892	NM_018417	ENSG00000143199	ADCY10	HCA2|HEL-S-7a|SAC|SACI|Sacy|hsAC	adenylate cyclase 10	protein-coding
chr1_119867819_119867879	Dm.Bm.5h-Dp.Bm.5h_peak_133	5.32573	2.41298	2.61778	Intergenic	Intergenic	-22969	NM_001047980	343505	NA	NM_001047980	NA	NBPF7	-	NBPF member 7	protein-coding
chr7_5586457_5586537	Dm.Bm.5h-Dp.Bm.5h_peak_2123	5.32573	2.41298	2.61778	Intergenic	Intergenic	-6319	NM_003088	6624	Hs.118400	NM_003088	ENSG00000075618	FSCN1	FAN1|HSN|SNL|p55	fascin actin-bundling protein 1	protein-coding
chr15_82268615_82268721	Dm.Bm.5h-Dp.Bm.5h_peak_873	5.32573	2.41298	2.61778	intron (NM_001348706, intron 2 of 2)	intron (NM_001348706, intron 2 of 2)	5850	NM_001348699	283726	Hs.459117	NM_001008226	ENSG00000188659	SAXO2	FAM154B	stabilizer of axonemal microtubules 2	protein-coding
chr1_85530176_85530266	Dm.Bm.5h-Dp.Bm.5h_peak_89	5.32573	2.41298	2.61778	intron (NM_001134445, intron 1 of 6)	MIR|SINE|MIR	47979	NM_001134445	23576	Hs.713411	NM_012137	ENSG00000153904	DDAH1	DDAH|DDAH-1|DDAHI|HEL-S-16	dimethylarginine dimethylaminohydrolase 1	protein-coding
chr10_45001786_45001956	Dm.Bm.5h-Dp.Bm.5h_peak_309	5.32573	2.41298	2.61778	promoter-TSS (NR_126421)	promoter-TSS (NR_126421)	948	NM_006963	7570	Hs.462693	NM_006963	ENSG00000165512	ZNF22	HKR-T1|KOX15|ZNF422|Zfp422	zinc finger protein 22	protein-coding
chr7_140983210_140983498	Dm.Bm.5h-Dp.Bm.5h_peak_2274	5.32573	2.41298	2.61778	Intergenic	Tigger3a|DNA|TcMar-Tigger	31325	NM_016071	51650	Hs.416207	NM_016071	ENSG00000090263	MRPS33	CGI-139|MRP-S33|PTD003|S33mt	mitochondrial ribosomal protein S33	protein-coding
chr15_57479133_57479262	Dm.Bm.5h-Dp.Bm.5h_peak_844	5.32573	2.41298	2.61778	intron (NM_032866, intron 8 of 18)	intron (NM_032866, intron 8 of 18)	102693	NM_001252335	84952	Hs.148989	NM_032866	ENSG00000128849	CGNL1	JACOP|PCING	cingulin like 1	protein-coding
chr7_34198542_34198743	Dm.Bm.5h-Dp.Bm.5h_peak_2162	5.32573	2.41298	2.61778	Intergenic	Intergenic	293104	NM_001365308	168667	Hs.660998	NM_133468	ENSG00000164619	BMPER	CRIM3|CV-2|CV2	BMP binding endothelial regulator	protein-coding
chr2_159863949_159864051	Dm.Bm.5h-Dp.Bm.5h_peak_1233	5.32573	2.41298	2.61778	intron (NM_002349, intron 14 of 34)	Tigger3a|DNA|TcMar-Tigger	40756	NM_002349	4065	Hs.153563	NM_002349	ENSG00000054219	LY75	CD205|CLEC13B|DEC-205|GP200-MR6|LY-75	lymphocyte antigen 75	protein-coding
chr2_792926_792989	Dm.Bm.5h-Dp.Bm.5h_peak_1127	4.20235		1.49456	intron (NR_111963, intron 2 of 2)	intron (NR_111963, intron 2 of 2)	75468	NR_033880	339822	Hs.651879	NR_033880	ENSG00000237667	LINC01115	-	long intergenic non-protein coding RNA 1115	ncRNA
chr18_21330313_21330416	Dm.Bm.5h-Dp.Bm.5h_peak_1041	5.32573	2.41298	2.61778	intron (NM_001142966, intron 1 of 32)	intron (NM_001142966, intron 1 of 32)	88123	NM_001142966	80000	Hs.149020	NM_024935	ENSG00000141449	GREB1L	C18orf6|KIAA1772|RHDA3	GREB1 like retinoic acid receptor coactivator	protein-coding
chr5_151414669_151414768	Dm.Bm.5h-Dp.Bm.5h_peak_1923	5.32573	2.41298	2.61778	Intergenic	Intergenic	-22327	NM_001308151	206358	Hs.269004	NM_078483	ENSG00000123643	SLC36A1	Dct1|LYAAT1|PAT1|TRAMD3	solute carrier family 36 member 1	protein-coding
chr4_183260578_183260737	Dm.Bm.5h-Dp.Bm.5h_peak_1747	3.98861		1.58018	intron (NM_024949, intron 10 of 22)	Tigger3a|DNA|TcMar-Tigger	-20024	NR_126473	101928734	Hs.570713	NR_126473	ENSG00000251128	WWC2-AS1	-	WWC2 antisense RNA 1	ncRNA
chr1_160157297_160157413	Dm.Bm.5h-Dp.Bm.5h_peak_156	5.32573	2.41298	2.61778	intron (NM_144699, intron 4 of 21)	L1PA15|LINE|L1	5793	NM_144699	480	Hs.662219	NM_144699	ENSG00000132681	ATP1A4	ATP1A1|ATP1AL2	ATPase Na+/K+ transporting subunit alpha 4	protein-coding
chr12_101616215_101616375	Dm.Bm.5h-Dp.Bm.5h_peak_635	5.32573	2.41298	2.61778	intron (NM_206821, intron 2 of 28)	intron (NM_206821, intron 2 of 28)	21324	NM_002465	4604	Hs.654589	NM_002465	ENSG00000196091	MYBPC1	LCCS4|MYBPCC|MYBPCS	myosin binding protein C, slow type	protein-coding
chr2_1686895_1687106	Dm.Bm.5h-Dp.Bm.5h_peak_1128	5.32573	2.41298	2.61778	intron (NM_012293, intron 4 of 22)	intron (NM_012293, intron 4 of 22)	57514	NM_012293	7837	Hs.332197	NM_012293	ENSG00000130508	PXDN	ASGD7|COPOA|D2S448|D2S448E|MG50|PRG2|PXN|VPO	peroxidasin	protein-coding
chr14_67787736_67787864	Dm.Bm.5h-Dp.Bm.5h_peak_762	5.32573	2.41298	2.61778	intron (NM_015346, intron 16 of 41)	intron (NM_015346, intron 16 of 41)	28790	NM_015346	23503	Hs.98041	NM_015346	ENSG00000072121	ZFYVE26	FYVE-CENT|SPG15	zinc finger FYVE-type containing 26	protein-coding
chr2_108272122_108272143	Dm.Bm.5h-Dp.Bm.5h_peak_1194	5.32573	2.41298	2.61778	Intergenic	Intergenic	-16762	NM_001056	6819	Hs.436123	NM_001056	ENSG00000198203	SULT1C2	ST1C1|ST1C2|SULT1C1|humSULTC2	sulfotransferase family 1C member 2	protein-coding
chrX_112865629_112865771	Dm.Bm.5h-Dp.Bm.5h_peak_2588	5.32573	2.41298	2.61778	Intergenic	Intergenic	-24869	NM_133265	154796	Hs.528051	NM_133265	ENSG00000126016	AMOT	-	angiomotin	protein-coding
chr2_168785408_168785536	Dm.Bm.5h-Dp.Bm.5h_peak_1239	7.78335		9.80749	intron (NR_045786, intron 1 of 3)	intron (NR_045786, intron 1 of 3)	957	NR_045787	100861402	Hs.506829	NR_045786	ENSG00000227617	CERS6-AS1	-	CERS6 antisense RNA 1	ncRNA
chr5_26343957_26344058	Dm.Bm.5h-Dp.Bm.5h_peak_1775	5.32573	2.41298	2.61778	Intergenic	MLT1B|LTR|ERVL-MaLR	694578	NM_016279	1007	Hs.272212	NM_016279	ENSG00000113100	CDH9	-	cadherin 9	protein-coding
chr15_28820118_28820144	Dm.Bm.5h-Dp.Bm.5h_peak_806	5.32573	2.41298	2.61778	intron (NR_037599, intron 10 of 13)	L1M7|LINE|L1	28554	NM_001365371	728310	Hs.589351	NM_001365371	ENSG00000261649	GOLGA6L7	GOLGA6L7P	golgin A6 family like 7	protein-coding
chr10_26988031_26988152	Dm.Bm.5h-Dp.Bm.5h_peak_294	4.86459		4.30596	Intergenic	PRIMA4-int|LTR|ERV1	-46091	NR_026795	387644	Hs.529965	NR_026795	ENSG00000283709	FAM238C	C10orf51|LINC00202|LINC00202-1|NCRNA00202|bB27G4.1	family with sequence similarity 238 member C	ncRNA
chr22_33803977_33804089	Dm.Bm.5h-Dp.Bm.5h_peak_1403	4.84668		4.26379	intron (NM_001362953, intron 1 of 14)	MER68|LTR|ERVL	79047	NR_038949	100506195	Hs.658872	NR_038949	ENSG00000224973	LARGE-AS1	-	LARGE antisense RNA 1	ncRNA
chr1_224640150_224640346	Dm.Bm.5h-Dp.Bm.5h_peak_243	5.32573	2.41298	2.61778	intron (NM_152495, intron 1 of 5)	MIR3|SINE|MIR	23931	NR_136287	149111	Hs.731723	NM_152495	ENSG00000143786	CNIH3	CNIH-3	cornichon family AMPA receptor auxiliary protein 3	protein-coding
chr14_59854891_59854949	Dm.Bm.5h-Dp.Bm.5h_peak_755	5.32573	2.41298	2.61778	intron (NM_021136, intron 1 of 8)	MIR|SINE|MIR	15856	NM_021136	6252	Hs.368626	NM_021136	ENSG00000139970	RTN1	NSP	reticulon 1	protein-coding
chr14_48865987_48866104	Dm.Bm.5h-Dp.Bm.5h_peak_748	5.32573	2.41298	2.61778	Intergenic	Intergenic	720334	NM_001030001	6235	Hs.156367	NM_001032	ENSG00000213741	RPS29	DBA13|S29|uS14	ribosomal protein S29	protein-coding
chr19_51071254_51071282	Dm.Bm.5h-Dp.Bm.5h_peak_1124	5.32573	2.41298	2.61778	Intergenic	LTR3B|LTR|ERVK	-6176	NR_145464	26085	Hs.165296	NM_015596	ENSG00000167759	KLK13	KLK-L4|KLKL4	kallikrein related peptidase 13	protein-coding
chr13_94123843_94123865	Dm.Bm.5h-Dp.Bm.5h_peak_703	5.71094		4.95743	intron (NM_005708, intron 4 of 8)	intron (NM_005708, intron 4 of 8)	64137	NR_046535	100873972	Hs.670344	NR_046535	ENSG00000236520	GPC6-AS1	-	GPC6 antisense RNA 1	ncRNA
chr7_106217337_106217436	Dm.Bm.5h-Dp.Bm.5h_peak_2224	5.32573	2.41298	2.61778	Intergenic	Intergenic	67596	NM_005746	10135	Hs.489615	NM_005746	ENSG00000105835	NAMPT	1110035O14Rik|PBEF|PBEF1|VF|VISFATIN	nicotinamide phosphoribosyltransferase	protein-coding
chr4_152989591_152989706	Dm.Bm.5h-Dp.Bm.5h_peak_1721	5.32573	2.41298	2.61778	Intergenic	Intergenic	46666	NM_033393	85462	Hs.132629	NM_033393	ENSG00000137460	FHDC1	-	FH2 domain containing 1	protein-coding
chr1_211474551_211474672	Dm.Bm.5h-Dp.Bm.5h_peak_222	5.32573	2.41298	2.61778	Intergenic	Intergenic	18305	NM_183059	343035	Hs.632495	NM_183059	ENSG00000198570	RD3	C1orf36|LCA12	retinal degeneration 3, GUCY2D regulator	protein-coding
chr1_156616591_156616722	Dm.Bm.5h-Dp.Bm.5h_peak_149	5.32573	2.41298	2.61778	intron (NR_135113, intron 1 of 1)	intron (NR_135113, intron 1 of 1)	-2758	NM_021817	60484	Hs.410719	NM_021817	ENSG00000132702	HAPLN2	BRAL1	hyaluronan and proteoglycan link protein 2	protein-coding
chr2_239396903_239397004	Dm.Bm.5h-Dp.Bm.5h_peak_1310	5.32573	2.41298	2.61778	intron (NM_006037, intron 1 of 26)	intron (NM_006037, intron 1 of 26)	3995	NM_006037	9759	Hs.20516	NM_006037	ENSG00000068024	HDAC4	AHO3|BDMR|HA6116|HD4|HDAC-4|HDAC-A|HDACA	histone deacetylase 4	protein-coding
chr17_50909380_50909474	Dm.Bm.5h-Dp.Bm.5h_peak_986	5.32573	2.41298	2.61778	Intergenic	Intergenic	-41449	NM_001243877	10140	Hs.703321	NM_005749	ENSG00000141232	TOB1	APRO5|APRO6|PIG49|TOB|TROB|TROB1	transducer of ERBB2, 1	protein-coding
chr4_148692296_148692540	Dm.Bm.5h-Dp.Bm.5h_peak_1717	5.32573	2.41298	2.61778	Intergenic	Intergenic	-247720	NM_001354819	4306	Hs.163924	NM_000901	ENSG00000151623	NR3C2	MCR|MLR|MR|NR3C2VIT	nuclear receptor subfamily 3 group C member 2	protein-coding
chr3_178517044_178517102	Dm.Bm.5h-Dp.Bm.5h_peak_1590	5.32573	2.41298	2.61778	Intergenic	Intergenic	-19363	NM_181361	10242	Hs.478368	NM_005832	ENSG00000197584	KCNMB2	-	potassium calcium-activated channel subfamily M regulatory beta subunit 2	protein-coding
chr8_132899038_132899072	Dm.Bm.5h-Dp.Bm.5h_peak_2428	5.32573	2.41298	2.61778	intron (NM_003235, intron 14 of 47)	MIRc|SINE|MIR	32097	NM_003235	7038	Hs.654591	NM_003235	ENSG00000042832	TG	AITD3|TGN	thyroglobulin	protein-coding
chr16_67760243_67760310	Dm.Bm.5h-Dp.Bm.5h_peak_924	5.32573	2.41298	2.61778	intron (NM_001320240, intron 5 of 16)	intron (NM_001320240, intron 5 of 16)	-40961	NM_001243650	81577	Hs.307084	NM_030819	ENSG00000141098	GFOD2	-	glucose-fructose oxidoreductase domain containing 2	protein-coding
chr9_109888152_109888190	Dm.Bm.5h-Dp.Bm.5h_peak_2526	5.32573	2.41298	2.61778	intron (NM_053016, intron 3 of 6)	intron (NM_053016, intron 3 of 6)	107973	NM_053016	445815	Hs.591908	NM_007203	ENSG00000157654	PALM2-AKAP2	AKAP-2|AKAP-KL|AKAP2|AKAPKL|MISP2|PALM2|PRKA2	PALM2-AKAP2 fusion	protein-coding
chr17_19630307_19630383	Dm.Bm.5h-Dp.Bm.5h_peak_968	5.32573	2.41298	2.61778	Intergenic	L2a|LINE|L2	-17805	NM_001369137	224	Hs.499886	NM_000382	ENSG00000072210	ALDH3A2	ALDH10|FALDH|SLS	aldehyde dehydrogenase 3 family member A2	protein-coding
chr9_71191205_71191270	Dm.Bm.5h-Dp.Bm.5h_peak_2491	5.32573	2.41298	2.61778	intron (NM_001366143, intron 1 of 25)	L2b|LINE|L2	-69617	NM_001366149	80036	Hs.47288	NM_020952	ENSG00000083067	TRPM3	GON-2|LTRPC3|MLSN2	transient receptor potential cation channel subfamily M member 3	protein-coding
chr11_102513985_102514080	Dm.Bm.5h-Dp.Bm.5h_peak_504	5.32573	2.41298	2.61778	Intergenic	MLT1C|LTR|ERVL-MaLR	16714	NM_002423	4316	Hs.2256	NM_002423	ENSG00000137673	MMP7	MMP-7|MPSL1|PUMP-1	matrix metallopeptidase 7	protein-coding
chr18_824377_824507	Dm.Bm.5h-Dp.Bm.5h_peak_1021	5.32573	2.41298	2.61778	Intergenic	AluJo|SINE|Alu	-12200	NM_005433	7525	Hs.194148	NM_005433	ENSG00000176105	YES1	HsT441|P61-YES|Yes|c-yes	YES proto-oncogene 1, Src family tyrosine kinase	protein-coding
chr14_35929369_35929519	Dm.Bm.5h-Dp.Bm.5h_peak_741	5.32573	2.41298	2.61778	Intergenic	L1ME1|LINE|L1	103106	NM_032352	84312	Hs.525299	NM_032352	ENSG00000100916	BRMS1L	BRMS1	BRMS1 like transcriptional repressor	protein-coding
chr10_65335523_65335613	Dm.Bm.5h-Dp.Bm.5h_peak_332	5.32573		2.61778	Intergenic	Intergenic	-235857	NR_120647	101928913	Hs.568857	NR_120647	NA	LINC01515	-	long intergenic non-protein coding RNA 1515	ncRNA
chr4_16141152_16141223	Dm.Bm.5h-Dp.Bm.5h_peak_1620	5.32573	2.41298	2.61778	Intergenic	Intergenic	-57165	NM_001145848	8842	Hs.614734	NM_006017	ENSG00000007062	PROM1	AC133|CD133|CORD12|MCDR2|MSTP061|PROML1|RP41|STGD4	prominin 1	protein-coding
chr5_90911325_90911399	Dm.Bm.5h-Dp.Bm.5h_peak_1846	5.32573	2.41298	2.61778	intron (NR_003149, intron 83 of 89)	intron (NR_003149, intron 83 of 89)	352565	NR_003149	84059	Hs.591777	NM_032119	ENSG00000164199	ADGRV1	FEB4|GPR98|MASS1|USH2B|USH2C|VLGR1|VLGR1b	adhesion G protein-coupled receptor V1	protein-coding
chr3_169268444_169268529	Dm.Bm.5h-Dp.Bm.5h_peak_1581	5.32573	2.41298	2.61778	intron (NM_001205194, intron 1 of 15)	intron (NM_001205194, intron 1 of 15)	-121016	NM_001164000	2122	Hs.656395	NM_004991	ENSG00000085276	MECOM	AML1-EVI-1|EVI1|KMT8E|MDS1|MDS1-EVI1|PRDM3|RUSAT2	MDS1 and EVI1 complex locus	protein-coding
chr7_107617393_107617443	Dm.Bm.5h-Dp.Bm.5h_peak_2228	5.64297		4.46108	intron (NR_163926, intron 9 of 9)	intron (NR_163926, intron 9 of 9)	37172	NM_001371354	NA	NA	NA	NA	NA	NA	NA	NA
chr19_38165235_38165360	Dm.Bm.5h-Dp.Bm.5h_peak_1116	4.83679		4.18789	intron (NM_015073, intron 15 of 21)	MLT1L|LTR|ERVL-MaLR	2202	NR_145800	109623473	NA	NR_145800	NA	SNORD152	-	small nucleolar RNA, C/D box 152	snoRNA
chr15_56677368_56677426	Dm.Bm.5h-Dp.Bm.5h_peak_843	5.32573	2.41298	2.61778	intron (NM_001002843, intron 11 of 20)	intron (NM_001002843, intron 11 of 20)	56689	NM_017661	54816	Hs.511477	NM_017661	ENSG00000137871	ZNF280D	SUHW4|ZNF634	zinc finger protein 280D	protein-coding
chr8_4966732_4966805	Dm.Bm.5h-Dp.Bm.5h_peak_2298	5.32573	2.41298	2.61778	intron (NM_033225, intron 1 of 69)	intron (NM_033225, intron 1 of 69)	28145	NM_033225	64478	Hs.571466	NM_033225	ENSG00000183117	CSMD1	PPP1R24	CUB and Sushi multiple domains 1	protein-coding
chr19_50873272_50873293	Dm.Bm.5h-Dp.Bm.5h_peak_1123	5.32573	2.41298	2.61778	promoter-TSS (NM_001002231)	promoter-TSS (NM_001002231)	-150	NM_001256080	3817	Hs.515560	NM_005551	ENSG00000167751	KLK2	KLK2A2|hGK-1|hK2	kallikrein related peptidase 2	protein-coding
chr3_143286518_143286695	Dm.Bm.5h-Dp.Bm.5h_peak_1556	4.85163		4.30596	intron (NM_173653, intron 14 of 15)	intron (NM_173653, intron 14 of 15)	-55639	NR_048544	100885796	Hs.581618	NR_048544	ENSG00000240012	SLC9A9-AS1	-	SLC9A9 antisense RNA 1	ncRNA
chr4_94516162_94516187	Dm.Bm.5h-Dp.Bm.5h_peak_1681	5.32573	2.41298	2.61778	intron (NM_001256428, intron 2 of 11)	intron (NM_001256428, intron 2 of 11)	64233	NM_001011513	10611	Hs.480311	NM_006457	ENSG00000163110	PDLIM5	ENH|ENH1|L9|LIM	PDZ and LIM domain 5	protein-coding
chr8_91108016_91108059	Dm.Bm.5h-Dp.Bm.5h_peak_2381	5.32573	2.41298	2.61778	intron (NM_001354470, intron 1 of 3)	intron (NM_001354470, intron 1 of 3)	5419	NR_148895	100130742	Hs.733070	NM_001129890	ENSG00000214954	LRRC69	-	leucine rich repeat containing 69	protein-coding
chr6_53943619_53943730	Dm.Bm.5h-Dp.Bm.5h_peak_2003	3.83811		2.37391	intron (NR_125842, intron 1 of 3)	LTR78|LTR|ERV1	13693	NR_125842	101927189	Hs.453592	NR_125842	ENSG00000236740	LOC101927189	-	uncharacterized LOC101927189	ncRNA
chr10_99339114_99339308	Dm.Bm.5h-Dp.Bm.5h_peak_373	5.32573	2.41298	2.61778	intron (NM_020348, intron 1 of 10)	intron (NM_020348, intron 1 of 10)	9855	NM_020348	26507	Hs.274579	NM_020348	ENSG00000119946	CNNM1	ACDP1|CLP-1	cyclin and CBS domain divalent metal cation transport mediator 1	protein-coding
chr8_21960343_21960388	Dm.Bm.5h-Dp.Bm.5h_peak_2310	5.32573	2.41298	2.61778	intron (NM_015024, intron 1 of 27)	intron (NM_015024, intron 1 of 27)	40704	NR_156173	23039	Hs.172685	NM_015024	ENSG00000130227	XPO7	EXP7|RANBP16	exportin 7	protein-coding
chr5_73998627_73998705	Dm.Bm.5h-Dp.Bm.5h_peak_1820	5.32573	2.41298	2.61778	Intergenic	Intergenic	185120	NM_001244364	64283	Hs.482521	NM_001080479	ENSG00000214944	ARHGEF28	RGNEF|RIP2|p190RHOGEF	Rho guanine nucleotide exchange factor 28	protein-coding
chr1_148642436_148642593	Dm.Bm.5h-Dp.Bm.5h_peak_142	5.32573	2.41298	2.61778	intron (NM_001364007, intron 1 of 4)	intron (NM_001364007, intron 1 of 4)	37249	NM_001364008	100996763	NA	NM_001364007	ENSG00000286019	NOTCH2NLB	N2N|NOTCH2NL|NOTCH2NLA	notch 2 N-terminal like B	protein-coding
chr5_75827382_75827460	Dm.Bm.5h-Dp.Bm.5h_peak_1823	5.32573	2.41298	2.61778	Intergenic	L1ME3C|LINE|L1	-109984	NM_001099271	134359	Hs.432726	NM_152408	ENSG00000152359	POC5	C5orf37	POC5 centriolar protein	protein-coding
chr17_9685142_9685172	Dm.Bm.5h-Dp.Bm.5h_peak_952	5.32573	2.41298	2.61778	intron (NM_001267576, intron 7 of 14)	intron (NM_001267576, intron 7 of 14)	39620	NM_001267576	124739	Hs.709621	NM_153210	ENSG00000154914	USP43	-	ubiquitin specific peptidase 43	protein-coding
chr1_213741627_213741648	Dm.Bm.5h-Dp.Bm.5h_peak_227	5.64297		4.46108	Intergenic	Intergenic	-183111	NR_046189	100861504	Hs.742586	NR_046189	NA	LINC00538	PROX1UT|Yiya	long intergenic non-protein coding RNA 538	ncRNA
chr11_133383763_133383970	Dm.Bm.5h-Dp.Bm.5h_peak_543	5.32573	2.41298	2.61778	intron (NM_001012393, intron 1 of 7)	intron (NM_001012393, intron 1 of 7)	148634	NM_001012393	4978	Hs.4817	NM_002545	ENSG00000183715	OPCML	IGLON1|OBCAM|OPCM	opioid binding protein/cell adhesion molecule like	protein-coding
chr3_7382532_7382558	Dm.Bm.5h-Dp.Bm.5h_peak_1428	5.83161		3.52894	intron (NM_000844, intron 4 of 9)	L2a|LINE|L2	152739	NR_046606	100873937	Hs.570608	NR_046606	ENSG00000236202	GRM7-AS1	-	GRM7 antisense RNA 1	ncRNA
chr1_120032270_120032389	Dm.Bm.5h-Dp.Bm.5h_peak_134	5.32573	2.41298	2.61778	intron (NM_001200001, intron 1 of 21)	intron (NM_001200001, intron 1 of 21)	37332	NM_024408	4853	Hs.487360	NM_024408	ENSG00000134250	NOTCH2	AGS2|HJCYS|hN2	notch receptor 2	protein-coding
chr5_116948019_116948131	Dm.Bm.5h-Dp.Bm.5h_peak_1880	4.66001		1.64047	Intergenic	L1MCc|LINE|L1	-185866	NR_104678	102467223	Hs.570916	NR_104678	NA	LINC02214	-	long intergenic non-protein coding RNA 2214	ncRNA
chr11_42562374_42562443	Dm.Bm.5h-Dp.Bm.5h_peak_450	5.58756		4.30596	Intergenic	Intergenic	-308719	NR_038309	100507205	Hs.99310	NR_038309	NA	LINC02740	-	long intergenic non-protein coding RNA 2740	ncRNA
chr1_29706478_29706518	Dm.Bm.5h-Dp.Bm.5h_peak_23	4.61102		2.66641	Intergenic	MER41C|LTR|ERV1	331114	NR_110790	101929406	Hs.639413	NR_110790	ENSG00000233399	LINC01648	-	long intergenic non-protein coding RNA 1648	ncRNA
chr8_47659551_47659584	Dm.Bm.5h-Dp.Bm.5h_peak_2334	5.32573	2.41298	2.61778	promoter-TSS (NM_001352960)	promoter-TSS (NM_001352960)	-96	NM_001352960	23514	Hs.381058	NM_001080394	ENSG00000164808	SPIDR	KIAA0146	scaffold protein involved in DNA repair	protein-coding
chr8_63129049_63129135	Dm.Bm.5h-Dp.Bm.5h_peak_2353	3.89167		2.66641	Intergenic	Intergenic	39350	NR_102684	101410533	Hs.163027	NR_102684	ENSG00000270673	YTHDF3-AS1	-	YTHDF3 antisense RNA 1 (head to head)	ncRNA
chr15_45139765_45140007	Dm.Bm.5h-Dp.Bm.5h_peak_825	5.32573	2.41298	2.61778	intron (NM_175940, intron 12 of 33)	MIRb|SINE|MIR	9892	NM_175940	53905	Hs.272813	NM_017434	ENSG00000137857	DUOX1	LNOX1|NOXEF1|THOX1	dual oxidase 1	protein-coding
chr10_28785695_28785835	Dm.Bm.5h-Dp.Bm.5h_peak_296	5.73396		5.17476	intron (NR_120652, intron 2 of 3)	intron (NR_120652, intron 2 of 3)	10285	NR_038375	100507605	Hs.119207	NR_038374	ENSG00000235824	LINC00837	-	long intergenic non-protein coding RNA 837	ncRNA
chr1_167544577_167544794	Dm.Bm.5h-Dp.Bm.5h_peak_168	5.32573	2.41298	2.61778	intron (NM_003851, intron 3 of 3)	MIR|SINE|MIR	9076	NM_003851	8804	Hs.5710	NM_003851	ENSG00000143162	CREG1	CREG	cellular repressor of E1A stimulated genes 1	protein-coding
chr4_48602908_48602937	Dm.Bm.5h-Dp.Bm.5h_peak_1643	5.32573	2.41298	2.61778	intron (NM_015030, intron 12 of 63)	Tigger3a|DNA|TcMar-Tigger	112671	NM_175619	326340	Hs.276457	NM_175619	ENSG00000182223	ZAR1	Z3CXXC6	zygote arrest 1	protein-coding
chr19_30152745_30152840	Dm.Bm.5h-Dp.Bm.5h_peak_1110	5.32573	2.41298	2.61778	Intergenic	L2b|LINE|L2	210554	NR_045557	8725	Hs.466391	NM_003796	ENSG00000105176	URI1	C19orf2|NNX3|PPP1R19|RMP|URI	URI1 prefoldin like chaperone	protein-coding
chr19_2544157_2544238	Dm.Bm.5h-Dp.Bm.5h_peak_1101	5.31152	2.40912	2.61695	intron (NM_052847, intron 3 of 4)	intron (NM_052847, intron 3 of 4)	68071	NM_015675	4616	Hs.110571	NM_015675	ENSG00000099860	GADD45B	GADD45BETA|MYD118	growth arrest and DNA damage inducible beta	protein-coding
chr18_21270712_21270753	Dm.Bm.5h-Dp.Bm.5h_peak_1040	5.27665	2.39962	3.05479	intron (NM_001142966, intron 1 of 32)	intron (NM_001142966, intron 1 of 32)	28491	NM_001142966	80000	Hs.149020	NM_024935	ENSG00000141449	GREB1L	C18orf6|KIAA1772|RHDA3	GREB1 like retinoic acid receptor coactivator	protein-coding
chr1_107782610_107782675	Dm.Bm.5h-Dp.Bm.5h_peak_110	5.27665	2.39962	3.05479	intron (NM_006113, intron 2 of 26)	intron (NM_006113, intron 2 of 26)	-94144	NM_001079874	10451	Hs.267659	NM_006113	ENSG00000134215	VAV3	-	vav guanine nucleotide exchange factor 3	protein-coding
chr8_98913560_98913622	Dm.Bm.5h-Dp.Bm.5h_peak_2391	5.27665	2.39962	3.05479	intron (NM_001256312, intron 1 of 12)	intron (NM_001256312, intron 1 of 12)	29019	NM_001256312	6788	Hs.492333	NM_006281	ENSG00000104375	STK3	KRS1|MST2	serine/threonine kinase 3	protein-coding
chr3_48236761_48236810	Dm.Bm.5h-Dp.Bm.5h_peak_1476	5.25715	2.39428	3.01169	Intergenic	LTR75|LTR|ERVL	-4318	NM_016089	51385	Hs.172602	NM_016089	ENSG00000164048	ZNF589	SZF1	zinc finger protein 589	protein-coding
chr17_11986703_11986735	Dm.Bm.5h-Dp.Bm.5h_peak_956	5.22817	2.38631	2.91154	intron (NM_001303282, intron 4 of 6)	intron (NM_001303282, intron 4 of 6)	10653	NM_144680	7566	Hs.370473	NM_144680	ENSG00000154957	ZNF18	HDSG1|KOX11|ZKSCAN6|ZNF535|ZSCAN38|Zfp535	zinc finger protein 18	protein-coding
chr8_18666348_18666595	Dm.Bm.5h-Dp.Bm.5h_peak_2308	5.22817	2.38631	2.91154	intron (NM_015310, intron 9 of 15)	Tigger1|DNA|TcMar-Tigger	142395	NM_206909	23362	Hs.434255	NM_015310	ENSG00000156011	PSD3	EFA6D|EFA6R|HCA67	pleckstrin and Sec7 domain containing 3	protein-coding
chr4_76563584_76563695	Dm.Bm.5h-Dp.Bm.5h_peak_1663	7.10139		5.93143	intron (NM_020859, intron 2 of 10)	intron (NM_020859, intron 2 of 10)	-9928	NR_039654	100616299	NA	NR_039654	ENSG00000263445	MIR4450	mir-4450	microRNA 4450	ncRNA
chr2_134457951_134458038	Dm.Bm.5h-Dp.Bm.5h_peak_1214	5.22817	2.38631	2.91154	intron (NM_030923, intron 7 of 7)	intron (NM_030923, intron 7 of 7)	203923	NM_002410	4249	Hs.4988	NM_002410	ENSG00000152127	MGAT5	GNT-V|GNT-VA|MGAT5A	alpha-1,6-mannosylglycoprotein 6-beta-N-acetylglucosaminyltransferase	protein-coding
chr7_143816526_143816604	Dm.Bm.5h-Dp.Bm.5h_peak_2280	5.22817	2.38631	2.91154	intron (NR_015421, intron 2 of 2)	L2c|LINE|L2	4449	NM_001130026	285966	Hs.743565	NM_173678	ENSG00000170379	TCAF2	FAM115C|FAM139A|GATD9	TRPM8 channel associated factor 2	protein-coding
chr1_205677377_205677451	Dm.Bm.5h-Dp.Bm.5h_peak_211	5.22817	2.38631	2.91154	intron (NM_033102, intron 1 of 4)	MIRb|SINE|MIR	3095	NM_033102	85414	Hs.278695	NM_033102	ENSG00000158715	SLC45A3	IPCA-2|IPCA-6|IPCA-8|IPCA6|PCANAP2|PCANAP6|PCANAP8|PRST	solute carrier family 45 member 3	protein-coding
chr5_96333211_96333313	Dm.Bm.5h-Dp.Bm.5h_peak_1860	5.22817	2.38631	2.91154	intron (NR_130776, intron 3 of 4)	intron (NR_130776, intron 3 of 4)	98897	NM_001177875	5122	Hs.78977	NM_000439	ENSG00000175426	PCSK1	BMIQ12|NEC1|PC1|PC3|SPC3	proprotein convertase subtilisin/kexin type 1	protein-coding
chr3_7160825_7160998	Dm.Bm.5h-Dp.Bm.5h_peak_1427	4.66001		1.64047	intron (NM_000844, intron 2 of 9)	L2b|LINE|L2	-266895	NR_131906	105376946	Hs.616038	NR_131906	ENSG00000237665	GRM7-AS2	-	GRM7 antisense RNA 2	ncRNA
chr20_34264233_34264459	Dm.Bm.5h-Dp.Bm.5h_peak_1340	5.18667	2.37481	3.05479	intron (NM_001672, intron 2 of 2)	Tigger2b_Pri|DNA|TcMar-Tigger	3981	NM_001672	434	Hs.659995	NM_001672	ENSG00000101440	ASIP	AGSW|AGTI|AGTIL|ASP|SHEP9	agouti signaling protein	protein-coding
chr5_37731219_37731323	Dm.Bm.5h-Dp.Bm.5h_peak_1783	5.18667	2.37481	3.05479	intron (NM_001345998, intron 17 of 17)	intron (NM_001345998, intron 17 of 17)	103551	NM_001278098	2668	Hs.248114	NM_000514	ENSG00000168621	GDNF	ATF|ATF1|ATF2|HFB1-GDNF|HSCR3	glial cell derived neurotrophic factor	protein-coding
chr7_142667534_142667592	Dm.Bm.5h-Dp.Bm.5h_peak_2277	5.18667	2.37481	3.05479	3' UTR (NM_001190487, exon 1 of 1)	3' UTR (NM_001190487, exon 1 of 1)	1264	NM_001190487	100463482	NA	NM_001190487	ENSG00000270672	MTRNR2L6	HN6	MT-RNR2 like 6	protein-coding
chr17_60060635_60060742	Dm.Bm.5h-Dp.Bm.5h_peak_995	3.87734		2.66641	intron (NM_022070, intron 9 of 19)	intron (NM_022070, intron 9 of 19)	-17584	NR_039890	100616210	NA	NR_039890	ENSG00000264049	MIR4737	-	microRNA 4737	ncRNA
chr7_129898892_129899138	Dm.Bm.5h-Dp.Bm.5h_peak_2261	5.18667	2.37481	3.05479	intron (NM_001202498, intron 1 of 6)	intron (NM_001202498, intron 1 of 6)	53945	NM_182697	7328	Hs.643548	NM_003344	ENSG00000186591	UBE2H	E2-20K|GID3|UBC8|UBCH|UBCH2	ubiquitin conjugating enzyme E2 H	protein-coding
chr11_89919226_89919362	Dm.Bm.5h-Dp.Bm.5h_peak_491	5.18667	2.37481	3.05479	intron (NM_001105522, intron 1 of 6).2	Tigger3a|DNA|TcMar-Tigger	1114	NM_001105522	729384	Hs.705301	NM_001105522	ENSG00000233802	TRIM49D2	TRIM48L1|TRIM49D1|TRIM49D2P|TRIM49L|TRIM49L1	tripartite motif containing 49D2	protein-coding
chr16_14418925_14419029	Dm.Bm.5h-Dp.Bm.5h_peak_900	5.99145		3.36383	Intergenic	Intergenic	-48711	NR_131191	105447648	Hs.554151	NR_131191	ENSG00000260009	LINC02130	-	long intergenic non-protein coding RNA 2130	ncRNA
chr13_77306789_77306830	Dm.Bm.5h-Dp.Bm.5h_peak_692	5.18057	2.37311	2.76907	intron (NM_015057, intron 1 of 82)	L1MEd|LINE|L1	20284	NM_015057	23077	Hs.591221	NM_015057	ENSG00000005810	MYCBP2	Myc-bp2|PAM|PHR1|Phr	MYC binding protein 2	protein-coding
chr20_38109358_38109435	Dm.Bm.5h-Dp.Bm.5h_peak_1346	5.18057	2.37311	2.76907	Intergenic	Intergenic	55873	NM_001323318	7052	Hs.517033	NM_004613	ENSG00000198959	TGM2	TG(C)|TGC	transglutaminase 2	protein-coding
chr12_123379507_123379600	Dm.Bm.5h-Dp.Bm.5h_peak_657	5.18057	2.37311	2.76907	Intergenic	LTR50|LTR|ERVL	-4578	NM_001367389	387893	Hs.443735	NM_020382	ENSG00000183955	KMT5A	PR-Set7|PR/SET07|SET07|SET8|SETD8	lysine methyltransferase 5A	protein-coding
chr2_130107593_130107618	Dm.Bm.5h-Dp.Bm.5h_peak_1211	5.18057	2.37311	2.76907	intron (NM_001099771, intron 8 of 16)	MER1A|DNA|hAT-Charlie	21616	NM_001099771	728378	Hs.580547	NM_001099771	ENSG00000196604	POTEF	A26C1B|ACTB|POTE2alpha|POTEACTIN	POTE ankyrin domain family member F	protein-coding
chr17_63039573_63039654	Dm.Bm.5h-Dp.Bm.5h_peak_1002	5.18057	2.37311	2.76907	intron (NM_025185, intron 2 of 25)	intron (NM_025185, intron 2 of 25)	73379	NM_025185	26115	Hs.410889	NM_015623	ENSG00000170921	TANC2	ROLSA|rols	tetratricopeptide repeat, ankyrin repeat and coiled-coil containing 2	protein-coding
chr5_76547693_76547864	Dm.Bm.5h-Dp.Bm.5h_peak_1828	5.13382	2.36003	2.66641	intron (NM_001285460, intron 1 of 34)	intron (NM_001285460, intron 1 of 34)	370	NM_001285460	10788	Hs.291030	NM_006633	ENSG00000145703	IQGAP2	-	IQ motif containing GTPase activating protein 2	protein-coding
chr11_114080401_114080608	Dm.Bm.5h-Dp.Bm.5h_peak_517	5.13382	2.36003	2.66641	intron (NM_006006, intron 2 of 6)	intron (NM_006006, intron 2 of 6)	17294	NM_001354752	7704	Hs.591945	NM_006006	ENSG00000109906	ZBTB16	PLZF|ZNF145	zinc finger and BTB domain containing 16	protein-coding
chr14_84254313_84254456	Dm.Bm.5h-Dp.Bm.5h_peak_781	4.49038		1.63059	Intergenic	Intergenic	-1017547	NR_145983	26843	NA	NR_145983	NA	SNORD3P3	RNU3P3|U3|U3.5|u3.7	small nucleolar RNA, C/D box 3 pseudogene 3	snoRNA
chr4_38898123_38898277	Dm.Bm.5h-Dp.Bm.5h_peak_1636	4.70248		3.05479	intron (NM_001330764, intron 3 of 13)	intron (NM_001330764, intron 3 of 13)	30168	NR_030300	693159	NA	NR_030300	ENSG00000207944	MIR574	MIR574-3p|MIRN574|hsa-mir-574|mir-574	microRNA 574	ncRNA
chr5_9329458_9329567	Dm.Bm.5h-Dp.Bm.5h_peak_1760	3.76198		1.80717	intron (NM_003966, intron 4 of 22)	L2a|LINE|L2	-181820	NR_109935	101929338	Hs.675861	NR_109935	ENSG00000251370	SEMA5A-AS1	CTD-2201E9.1	SEMA5A antisense RNA 1	ncRNA
chr11_134527497_134527719	Dm.Bm.5h-Dp.Bm.5h_peak_546	7.10139		5.93143	Intergenic	MER53|DNA|hAT	91126	NR_033852	283177	Hs.504390	NR_033852	NA	LOC283177	-	uncharacterized LOC283177	ncRNA
chr7_107305011_107305100	Dm.Bm.5h-Dp.Bm.5h_peak_2227	5.13382	2.36003	2.66641	intron (NM_181733, intron 11 of 20)	L2a|LINE|L2	136053	NM_012257	26959	Hs.162032	NM_012257	ENSG00000105856	HBP1	-	HMG-box transcription factor 1	protein-coding
chr6_161162948_161163020	Dm.Bm.5h-Dp.Bm.5h_peak_2108	4.70248		3.05479	intron (NM_020133, intron 3 of 8)	intron (NM_020133, intron 3 of 8)	-1002	NR_024277	79992	Hs.664873	NM_024929	ENSG00000279355	AGPAT4-IT1	C6orf59|NCRNA00241	AGPAT4 intronic transcript 1	ncRNA
chr15_66582306_66582384	Dm.Bm.5h-Dp.Bm.5h_peak_857	4.66001		1.64047	intron (NR_110372, intron 1 of 4)	intron (NR_110372, intron 1 of 4)	155	NR_110372	102723165	Hs.636703	NR_110372	ENSG00000259471	LINC01169	-	long intergenic non-protein coding RNA 1169	ncRNA
chr18_38883778_38883905	Dm.Bm.5h-Dp.Bm.5h_peak_1060	5.64297		4.46108	Intergenic	Intergenic	738333	NR_030628	100126323	NA	NR_030628	ENSG00000283615	MIR924	MIRN924|hsa-mir-924	microRNA 924	ncRNA
chr3_42602253_42602421	Dm.Bm.5h-Dp.Bm.5h_peak_1467	5.13382	2.36003	2.66641	intron (NM_001349126, intron 2 of 18)	Tigger3a|DNA|TcMar-Tigger	-1259	NM_001201572	9117	Hs.445892	NM_004206	ENSG00000093183	SEC22C	SEC22L3	SEC22 homolog C, vesicle trafficking protein	protein-coding
chr2_148593851_148593896	Dm.Bm.5h-Dp.Bm.5h_peak_1222	5.13382	2.36003	2.66641	Intergenic	AluY|SINE|Alu	-50877	NM_015630	26122	Hs.23270	NM_015630	ENSG00000135999	EPC2	EPC-LIKE	enhancer of polycomb homolog 2	protein-coding
chr11_7533357_7533424	Dm.Bm.5h-Dp.Bm.5h_peak_410	5.13382	2.36003	2.66641	intron (NM_003621, intron 1 of 23)	intron (NM_003621, intron 1 of 23)	19392	NM_003621	8495	Hs.655714	NM_003621	ENSG00000166387	PPFIBP2	Cclp1	PPFIA binding protein 2	protein-coding
chr20_51121976_51122068	Dm.Bm.5h-Dp.Bm.5h_peak_1360	5.13382	2.36003	2.66641	Intergenic	MamRep38|DNA|hAT	-98915	NM_002237	3755	Hs.118695	NM_002237	ENSG00000026559	KCNG1	K13|KCNG|KV6.1|kH2	potassium voltage-gated channel modifier subfamily G member 1	protein-coding
chr12_56527043_56527099	Dm.Bm.5h-Dp.Bm.5h_peak_585	5.13382	2.36003	2.66641	intron (NM_002898, intron 1 of 13)	intron (NM_002898, intron 1 of 13)	5251	NM_002898	5939	Hs.505729	NM_002898	ENSG00000076067	RBMS2	SCR3	RNA binding motif single stranded interacting protein 2	protein-coding
chr3_129067727_129067763	Dm.Bm.5h-Dp.Bm.5h_peak_1545	5.13382	2.36003	2.66641	Intergenic	LTR12C|LTR|ERV1	6978	NM_000174	2815	Hs.1144	NM_000174	ENSG00000169704	GP9	CD42a|GPIX	glycoprotein IX platelet	protein-coding
chr14_82387878_82388084	Dm.Bm.5h-Dp.Bm.5h_peak_780	4.84668		4.26379	Intergenic	Intergenic	-254651	NR_146650	101928599	NA	NR_146650	ENSG00000258743	LINC02301	-	long intergenic non-protein coding RNA 2301	ncRNA
chr8_80640340_80640368	Dm.Bm.5h-Dp.Bm.5h_peak_2367	5.13382	2.36003	2.66641	3' UTR (NM_001367783, exon 9 of 9)	3' UTR (NM_001367783, exon 9 of 9)	154128	NM_001105539	65986	Hs.591868	NM_023929	ENSG00000205189	ZBTB10	RINZF	zinc finger and BTB domain containing 10	protein-coding
chr18_8080289_8080334	Dm.Bm.5h-Dp.Bm.5h_peak_1028	5.42766		3.60819	intron (NM_002845, intron 9 of 30)	intron (NM_002845, intron 9 of 30)	286722	NR_024419	100192426	Hs.666655	NR_024419	ENSG00000266149	LOC100192426	-	uncharacterized LOC100192426	ncRNA
chr14_89586991_89587012	Dm.Bm.5h-Dp.Bm.5h_peak_788	3.89167		2.66641	intron (NM_001085471, intron 1 of 6)	MLT2D|LTR|ERVL	10786	NR_024620	29018	Hs.673124	NM_014099	ENSG00000259073	FOXN3-AS2	PRO1768	FOXN3 antisense RNA 2	ncRNA
chr3_129424166_129424223	Dm.Bm.5h-Dp.Bm.5h_peak_1546	5.13188	2.35949	2.3691	intron (NM_207307, intron 1 of 8)	L2c|LINE|L2	4441	NM_207307	90288	Hs.652347	NM_207307	ENSG00000172771	EFCAB12	C3orf25	EF-hand calcium binding domain 12	protein-coding
chr12_117038393_117038461	Dm.Bm.5h-Dp.Bm.5h_peak_653	5.32604		3.23925	TTS (NM_017899)	TTS (NM_017899)	-51090	NR_103809	100506551	Hs.657861	NR_103809	ENSG00000257279	LOC100506551	-	uncharacterized LOC100506551	ncRNA
chr22_40633230_40633326	Dm.Bm.5h-Dp.Bm.5h_peak_1406	5.11996	2.35613	2.66641	intron (NM_020831, intron 1 of 14)	L2a|LINE|L2	3441	NM_001282661	57591	Hs.654688	NM_020831	ENSG00000196588	MRTFA	BSAC|MAL|MKL|MKL1|MRTF-A	myocardin related transcription factor A	protein-coding
chr10_48007498_48007551	Dm.Bm.5h-Dp.Bm.5h_peak_314	5.08792	2.34708	2.66641	Intergenic	L2a|LINE|L2	-7734	NM_001137549	100133093	Hs.723078	NM_001137549	ENSG00000189090	FAM25G	FAM25A|FAM25B|FAM25C|bA301J7.4	family with sequence similarity 25 member G	protein-coding
chr11_125893100_125893200	Dm.Bm.5h-Dp.Bm.5h_peak_528	5.08792	2.34708	2.66641	TTS (NM_001271985)	TTS (NM_001271985)	6090	NM_001134793	219844	Hs.98133	NM_145014	ENSG00000198331	HYLS1	HLS	HYLS1 centriolar and ciliogenesis associated	protein-coding
chr7_117036162_117036257	Dm.Bm.5h-Dp.Bm.5h_peak_2243	5.08792	2.34708	2.66641	intron (NR_161419, intron 1 of 15)	intron (NR_161419, intron 1 of 15)	15992	NR_161418	7982	Hs.368131	NM_018412	ENSG00000004866	ST7	ETS7q|FAM4A|FAM4A1|HELG|RAY1|SEN4|TSG7	suppression of tumorigenicity 7	protein-coding
chr12_112306036_112306057	Dm.Bm.5h-Dp.Bm.5h_peak_646	5.08792	2.34708	2.66641	intron (NM_001109662, intron 7 of 75)	intron (NM_001109662, intron 7 of 75)	76384	NM_001109662	283450	Hs.530943	NM_173813	ENSG00000173064	HECTD4	C12ord51|C12orf51|HEEL|POTAGE	HECT domain E3 ubiquitin protein ligase 4	protein-coding
chr1_6720130_6720222	Dm.Bm.5h-Dp.Bm.5h_peak_3	3.72504		1.63059	Intergenic	Intergenic	-4569	NR_104620	100505887	Hs.250839	NR_104620	NA	LINC01672	NMR	long intergenic non-protein coding RNA 1672	ncRNA
chr16_58021963_58021993	Dm.Bm.5h-Dp.Bm.5h_peak_917	5.07883	2.3445	2.66641	TTS (NM_024598)	TTS (NM_024598)	-3776	NM_002428	4324	Hs.80343	NM_002428	ENSG00000102996	MMP15	MMP-15|MT2-MMP|MT2MMP|MTMMP2|SMCP-2	matrix metallopeptidase 15	protein-coding
chr6_116111699_116111777	Dm.Bm.5h-Dp.Bm.5h_peak_2048	5.04282	2.33423	2.66641	intron (NM_152729, intron 4 of 11)	(TGTT)n|Simple_repeat|Simple_repeat	10885	NM_152729	221294	Hs.520341	NM_152729	ENSG00000178425	NT5DC1	C6orf200|LP2642|NT5C2L1	5'-nucleotidase domain containing 1	protein-coding
chr13_75467116_75467185	Dm.Bm.5h-Dp.Bm.5h_peak_689	5.04282	2.33423	2.66641	intron (NM_001286658, intron 1 of 19)	intron (NM_001286658, intron 1 of 19)	15017	NM_001286659	9882	Hs.210891	NM_014832	ENSG00000136111	TBC1D4	AS160|NIDDM5	TBC1 domain family member 4	protein-coding
chr8_30157618_30157652	Dm.Bm.5h-Dp.Bm.5h_peak_2319	5.04282	2.33423	2.66641	intron (NM_006571, intron 1 of 6)	intron (NM_006571, intron 1 of 6)	1266	NM_006571	10671	Hs.158427	NM_006571	ENSG00000104671	DCTN6	WS-3|WS3|p27	dynactin subunit 6	protein-coding
chr2_171346516_171346585	Dm.Bm.5h-Dp.Bm.5h_peak_1241	5.04282	2.33423	2.66641	intron (NM_001321158, intron 2 of 8)	intron (NM_001321158, intron 2 of 8)	87439	NM_001321155	79828	Hs.135146	NM_024770	ENSG00000123600	METTL8	TIP	methyltransferase like 8	protein-coding
chr6_110897702_110897723	Dm.Bm.5h-Dp.Bm.5h_peak_2043	5.04282	2.33423	2.66641	Intergenic	AluSx|SINE|Alu	22929	NM_001287214	262	Hs.159118	NM_001634	ENSG00000123505	AMD1	ADOMETDC|AMD|SAMDC	adenosylmethionine decarboxylase 1	protein-coding
chr13_50909689_50909797	Dm.Bm.5h-Dp.Bm.5h_peak_681	5.03538	2.3321	2.24907	promoter-TSS (NM_024570)	promoter-TSS (NM_024570)	65	NM_001142279	79621	Hs.306291	NM_024570	ENSG00000136104	RNASEH2B	AGS2|DLEU8	ribonuclease H2 subunit B	protein-coding
chr12_69512036_69512126	Dm.Bm.5h-Dp.Bm.5h_peak_600	3.72504		1.63059	intron (NM_001278354, intron 2 of 9)	intron (NM_001278354, intron 2 of 9)	-3359	NR_145803	109623461	NA	NR_145803	NA	SNORA113	-	small nucleolar RNA, H/ACA box 113	snoRNA
chr10_119894218_119894257	Dm.Bm.5h-Dp.Bm.5h_peak_390	5.02945	2.3304	2.64155	intron (NR_037771, intron 1 of 17)	intron (NR_037771, intron 1 of 17)	1508	NR_037771	11196	Hs.435004	NM_007190	ENSG00000107651	SEC23IP	MSTP053|P125|P125A	SEC23 interacting protein	protein-coding
chr3_155665544_155665565	Dm.Bm.5h-Dp.Bm.5h_peak_1566	4.99852	2.3215	2.57598	intron (NM_001349252, intron 2 of 24)	intron (NM_001349252, intron 2 of 24)	10788	NM_001130960	23007	Hs.567423	NM_014996	ENSG00000114805	PLCH1	PLCL3	phospholipase C eta 1	protein-coding
chr2_21452851_21452893	Dm.Bm.5h-Dp.Bm.5h_peak_1142	3.89167		2.66641	Intergenic	Intergenic	257780	NR_038837	645949	Hs.456782	NR_038837	ENSG00000229621	LINC01822	-	long intergenic non-protein coding RNA 1822	ncRNA
chr11_45063265_45063329	Dm.Bm.5h-Dp.Bm.5h_peak_453	4.99852	2.3215	2.57598	Intergenic	Tigger3|DNA|TcMar-Tigger	-30716	NM_001359633	56981	Hs.178715	NM_001256695	ENSG00000019485	PRDM11	PFM8	PR/SET domain 11	protein-coding
chr6_131631835_131631864	Dm.Bm.5h-Dp.Bm.5h_peak_2071	4.99852	2.3215	2.57598	Intergenic	Intergenic	-3608	NM_001270521	9439	Hs.29679	NM_004830	ENSG00000112282	MED23	ARC130|CRSP130|CRSP133|CRSP3|DRIP130|MRT18|SUR-2|SUR2	mediator complex subunit 23	protein-coding
chr9_94135337_94135483	Dm.Bm.5h-Dp.Bm.5h_peak_2515	5.64297		4.46108	Intergenic	MLT1C|LTR|ERVL-MaLR	-40547	NR_029476	406881	NA	NR_029476	ENSG00000199165	MIRLET7A1	LET7A1|MIRNLET7A1|let-7a-1	microRNA let-7a-1	ncRNA
chr5_95857317_95857533	Dm.Bm.5h-Dp.Bm.5h_peak_1857	6.45542		5.4307	intron (NR_026936, intron 2 of 2)	intron (NR_026936, intron 2 of 2)	5193	NR_026936	202299	Hs.8373	NM_175616	ENSG00000236882	LINC01554	C5orf27|FIS	long intergenic non-protein coding RNA 1554	ncRNA
chr6_105678751_105678785	Dm.Bm.5h-Dp.Bm.5h_peak_2031	4.99852	2.3215	2.57598	Intergenic	Intergenic	-275686	NM_002726	5550	Hs.436564	NM_002726	ENSG00000085377	PREP	PE|PEP	prolyl endopeptidase	protein-coding
chr11_132704969_132705026	Dm.Bm.5h-Dp.Bm.5h_peak_542	4.99852	2.3215	2.57598	intron (NM_001319104, intron 1 of 6)	intron (NM_001319104, intron 1 of 6)	238639	NM_001319106	4978	Hs.4817	NM_002545	ENSG00000183715	OPCML	IGLON1|OBCAM|OPCM	opioid binding protein/cell adhesion molecule like	protein-coding
chr13_91241302_91241373	Dm.Bm.5h-Dp.Bm.5h_peak_701	7.45007		7.32926	Intergenic	L2c|LINE|L2	-29640	NR_047004	100874150	Hs.711947	NR_047004	NA	LINC00379	-	long intergenic non-protein coding RNA 379	ncRNA
chr1_184284301_184284322	Dm.Bm.5h-Dp.Bm.5h_peak_193	4.99852	2.3215	2.57598	Intergenic	Intergenic	-102717	NM_030806	81563	Hs.497159	NM_030806	ENSG00000116667	C1orf21	PIG13	chromosome 1 open reading frame 21	protein-coding
chr1_212035064_212035128	Dm.Bm.5h-Dp.Bm.5h_peak_224	4.99668	2.32097	2.15347	promoter-TSS (NM_016448)	promoter-TSS (NM_016448)	-457	NM_001286229	51514	Hs.656473	NM_016448	ENSG00000143476	DTL	CDT2|DCAF2|L2DTL|RAMP	denticleless E3 ubiquitin protein ligase homolog	protein-coding
chr7_130368905_130368974	Dm.Bm.5h-Dp.Bm.5h_peak_2262	4.7783		3.61207	TTS (NM_001127441)	TTS (NM_001127441)	-1813	NR_133928	105375504	Hs.436058	NR_133928	NA	LOC105375504	-	uncharacterized LOC105375504	ncRNA
chr4_10530283_10530408	Dm.Bm.5h-Dp.Bm.5h_peak_1618	4.98931	2.31884	2.4089	intron (NM_052964, intron 12 of 18)	intron (NM_052964, intron 12 of 18)	-72920	NM_053042	85460	Hs.455089	NM_053042	ENSG00000178163	ZNF518B	-	zinc finger protein 518B	protein-coding
chr5_53754148_53754208	Dm.Bm.5h-Dp.Bm.5h_peak_1799	3.89167		2.66641	Intergenic	L1PA6|LINE|L1	65504	NR_147167	105378966	Hs.570949	NR_147167	NA	LINC02105	-	long intergenic non-protein coding RNA 2105	ncRNA
chr12_50713506_50713563	Dm.Bm.5h-Dp.Bm.5h_peak_580	4.98931	2.31884	2.4089	intron (NM_173602, intron 22 of 37)	intron (NM_173602, intron 22 of 37)	-50566	NM_005171	466	Hs.648565	NM_005171	ENSG00000123268	ATF1	EWS-ATF1|FUS/ATF-1|TREB36	activating transcription factor 1	protein-coding
chr16_72677987_72678072	Dm.Bm.5h-Dp.Bm.5h_peak_932	4.7877		2.59734	Intergenic	Tigger3c|DNA|TcMar-Tigger	-13060	NR_126330	101927957	Hs.637253	NR_126330	ENSG00000261008	LINC01572	-	long intergenic non-protein coding RNA 1572	ncRNA
chr3_18099118_18099139	Dm.Bm.5h-Dp.Bm.5h_peak_1439	5.37637		3.38127	intron (NR_161333, intron 4 of 4)	intron (NR_161333, intron 4 of 4)	136577	NR_161333	339862	Hs.652981	NR_046199	NA	LOC339862	-	uncharacterized LOC339862	ncRNA
chr10_127044388_127044486	Dm.Bm.5h-Dp.Bm.5h_peak_401	4.98931	2.31884	2.4089	intron (NM_001290223, intron 21 of 51)	intron (NM_001290223, intron 21 of 51)	139028	NM_001290223	1793	Hs.159195	NM_001380	ENSG00000150760	DOCK1	DOCK180|ced5	dedicator of cytokinesis 1	protein-coding
chr6_25330030_25330205	Dm.Bm.5h-Dp.Bm.5h_peak_1979	4.98931	2.31884	2.4089	intron (NM_001173977, intron 2 of 36)	L2b|LINE|L2	50744	NM_001173977	55604	Hs.649550	NM_017640	ENSG00000079691	CARMIL1	CARMIL|CARMIL1a|LRRC16|LRRC16A|dJ501N12.1|dJ501N12.5	capping protein regulator and myosin 1 linker 1	protein-coding
chr20_10578590_10578769	Dm.Bm.5h-Dp.Bm.5h_peak_1323	4.66001		1.64047	intron (NM_001009608, intron 4 of 7)	L1MB8|LINE|L1	71015	NR_106930	102465525	NA	NR_106930	ENSG00000273745	MIR6870	hsa-mir-6870	microRNA 6870	ncRNA
chr10_1320885_1321212	Dm.Bm.5h-Dp.Bm.5h_peak_279	6.45542		5.4307	intron (NM_018702, intron 3 of 9)	intron (NM_018702, intron 3 of 9)	161281	NR_015376	399706	Hs.721191	NM_001010910	ENSG00000229205	LINC00200	C10orf139|NCRNA00200	long intergenic non-protein coding RNA 200	ncRNA
chr8_133326943_133326980	Dm.Bm.5h-Dp.Bm.5h_peak_2430	4.98931	2.31884	2.4089	Intergenic	Intergenic	-29658	NM_006096	10397	Hs.372914	NM_006096	ENSG00000104419	NDRG1	CAP43|CMT4D|DRG-1|DRG1|GC4|HMSNL|NDR1|NMSL|PROXY1|RIT42|RTP|TARG1|TDD5	N-myc downstream regulated 1	protein-coding
chr9_85834804_85834913	Dm.Bm.5h-Dp.Bm.5h_peak_2504	5.32604		3.23925	intron (NR_029410, intron 5 of 8)	MER68|LTR|ERVL	28857	NR_029410	389765	Hs.715986	NR_029410	NA	LOC389765	-	kinesin family member 27 pseudogene	pseudo
chr8_115804418_115804462	Dm.Bm.5h-Dp.Bm.5h_peak_2408	4.98931	2.31884	2.4089	Intergenic	L2a|LINE|L2	-135465	NM_014112	7227	Hs.657018	NM_014112	ENSG00000104447	TRPS1	GC79|LGCR	transcriptional repressor GATA binding 1	protein-coding
chr5_137625049_137625212	Dm.Bm.5h-Dp.Bm.5h_peak_1906	4.74483		3.36383	intron (NM_017415, intron 14 of 14)	MIRb|SINE|MIR	22518	NR_030588	100126343	NA	NR_030588	ENSG00000216009	MIR874	MIRN874|hsa-mir-874|mir-874	microRNA 874	ncRNA
chr7_95550177_95550260	Dm.Bm.5h-Dp.Bm.5h_peak_2213	4.98931	2.31884	2.4089	Intergenic	Intergenic	46297	NM_002612	5166	Hs.8364	NM_002612	ENSG00000004799	PDK4	-	pyruvate dehydrogenase kinase 4	protein-coding
chr15_52071347_52071383	Dm.Bm.5h-Dp.Bm.5h_peak_833	4.98931	2.31884	2.4089	Intergenic	L2a|LINE|L2	41410	NM_020396	10017	Hs.283672	NM_020396	ENSG00000137875	BCL2L10	BCL-B|Boo|Diva|bcl2-L-10	BCL2 like 10	protein-coding
chr15_44580229_44580338	Dm.Bm.5h-Dp.Bm.5h_peak_822	4.98931	2.31884	2.4089	intron (NM_025137, intron 30 of 39)	Tigger3c|DNA|TcMar-Tigger	43137	NM_003758	8669	Hs.404056	NM_003758	ENSG00000104131	EIF3J	EIF3S1|eIF3-alpha|eIF3-p35	eukaryotic translation initiation factor 3 subunit J	protein-coding
chr4_100018087_100018186	Dm.Bm.5h-Dp.Bm.5h_peak_1688	6.65716		4.30596	intron (NR_125923, intron 1 of 3)	Charlie7|DNA|hAT-Charlie	67643	NR_125923	256880	Hs.448554	NR_002799	ENSG00000245322	LOC256880	-	uncharacterized LOC256880	ncRNA
chr8_86417104_86417222	Dm.Bm.5h-Dp.Bm.5h_peak_2377	4.98931	2.31884	2.4089	intron (NM_007013, intron 9 of 24)	intron (NM_007013, intron 9 of 24)	74616	NM_007013	11059	Hs.655189	NM_007013	ENSG00000123124	WWP1	AIP5|Tiul1|hSDRP1	WW domain containing E3 ubiquitin protein ligase 1	protein-coding
chr7_50858313_50858343	Dm.Bm.5h-Dp.Bm.5h_peak_2179	4.98931	2.31884	2.4089	Intergenic	LTR33|LTR|ERVL	-64875	NM_001001555	2887	Hs.164060	NM_005311	ENSG00000106070	GRB10	GRB-IR|Grb-10|IRBP|MEG1|RSS	growth factor receptor bound protein 10	protein-coding
chr2_216416693_216416819	Dm.Bm.5h-Dp.Bm.5h_peak_1285	4.98931	2.31884	2.4089	intron (NM_001127207, intron 4 of 17)	intron (NM_001127207, intron 4 of 17)	3991	NM_001127207	50485	Hs.516674	NM_014140	ENSG00000138375	SMARCAL1	HARP|HHARP	SWI/SNF related, matrix associated, actin dependent regulator of chromatin, subfamily a like 1	protein-coding
chr10_22247917_22247938	Dm.Bm.5h-Dp.Bm.5h_peak_291	4.79764		3.76148	Intergenic	Intergenic	-4144	NR_038921	100130992	Hs.48501	NR_038921	NA	LOC100130992	-	uncharacterized LOC100130992	ncRNA
chr7_72531194_72531242	Dm.Bm.5h-Dp.Bm.5h_peak_2190	4.98931	2.31884	2.4089	Intergenic	Tigger3c|DNA|TcMar-Tigger	-84075	NM_001363460	83698	Hs.592750	NM_031468	ENSG00000183166	CALN1	CABP8	calneuron 1	protein-coding
chr5_60761920_60761980	Dm.Bm.5h-Dp.Bm.5h_peak_1808	4.98576	2.31781	3.33279	intron (NM_024930, intron 7 of 8)	intron (NM_024930, intron 7 of 8)	-61784	NM_001145208	55789	Hs.482233	NM_018369	ENSG00000035499	DEPDC1B	BRCC3|XTP1	DEP domain containing 1B	protein-coding
chr17_58518688_58518792	Dm.Bm.5h-Dp.Bm.5h_peak_993	4.96699	2.31237	2.22886	promoter-TSS (NM_004687)	promoter-TSS (NM_004687)	-860	NM_004687	9110	Hs.514373	NM_004687	ENSG00000108389	MTMR4	FYVE-DSP2|ZFYVE11	myotubularin related protein 4	protein-coding
chr6_106642551_106642667	Dm.Bm.5h-Dp.Bm.5h_peak_2035	4.95499	2.30888	2.45973	intron (NM_018292, intron 3 of 10)	intron (NM_018292, intron 3 of 10)	-12118	NM_001318746	84816	Hs.155839	NM_032730	ENSG00000130347	RTN4IP1	NIMP|OPA10	reticulon 4 interacting protein 1	protein-coding
chr12_59595918_59595939	Dm.Bm.5h-Dp.Bm.5h_peak_590	4.95499	2.30888	2.45973	promoter-TSS (NM_001270622)	promoter-TSS (NM_001270622)	-100	NM_001270622	9194	Hs.88156	NM_004731	ENSG00000118596	SLC16A7	MCT2	solute carrier family 16 member 7	protein-coding
chr17_4010888_4011033	Dm.Bm.5h-Dp.Bm.5h_peak_946	4.61102		2.66641	intron (NM_015113, intron 52 of 54)	FRAM|SINE|Alu	33858	NR_146884	105371496	Hs.579239	NR_146884	NA	LINC01975	-	long intergenic non-protein coding RNA 1975	ncRNA
chr5_97013383_97013428	Dm.Bm.5h-Dp.Bm.5h_peak_1862	4.95499	2.30888	2.45973	intron (NM_005575, intron 11 of 17)	L2b|LINE|L2	54973	NM_175920	4012	Hs.527199	NM_005575	ENSG00000113441	LNPEP	CAP|IRAP|P-LAP|PLAP	leucyl and cystinyl aminopeptidase	protein-coding
chr11_73510714_73510761	Dm.Bm.5h-Dp.Bm.5h_peak_470	4.91222	2.29638	2.37391	intron (NM_001286051, intron 1 of 5)	intron (NM_001286051, intron 1 of 5)	87374	NM_001286050	23201	Hs.475334	NM_015159	ENSG00000054965	FAM168A	KIAA0280|TCRP1	family with sequence similarity 168 member A	protein-coding
chr3_39839690_39839725	Dm.Bm.5h-Dp.Bm.5h_peak_1461	4.91222	2.29638	2.37391	intron (NM_001284424, intron 1 of 15)	L1PA7|LINE|L1	30048	NM_001284425	25924	Hs.594535	NM_015460	ENSG00000170011	MYRIP	SLAC2-C|SLAC2C	myosin VIIA and Rab interacting protein	protein-coding
chr5_94569920_94570076	Dm.Bm.5h-Dp.Bm.5h_peak_1853	4.87266	2.28471	4.85866	intron (NM_001145678, intron 2 of 20)	intron (NM_001145678, intron 2 of 20)	48606	NM_173665	285600	Hs.425123	NM_173665	ENSG00000185261	KIAA0825	C5orf36	KIAA0825	protein-coding
chr7_88784400_88784462	Dm.Bm.5h-Dp.Bm.5h_peak_2203	4.86459	2.28232	4.30596	intron (NM_181646, intron 1 of 3)	intron (NM_181646, intron 1 of 3)	11306	NM_152706	219557	Hs.112877	NM_152706	ENSG00000164645	TEX47	C7orf62	testis expressed 47	protein-coding
chr5_100046955_100047091	Dm.Bm.5h-Dp.Bm.5h_peak_1865	3.73799		1.79267	Intergenic	Intergenic	341231	NR_027503	100133050	Hs.534796	NR_027503	NA	LOC100133050	-	glucuronidase beta pseudogene	pseudo
chr9_69502991_69503209	Dm.Bm.5h-Dp.Bm.5h_peak_2488	4.86459	2.28232	4.30596	intron (NM_001163, intron 2 of 12)	intron (NM_001163, intron 2 of 12)	169271	NM_001163	320	Hs.171939	NM_001163	ENSG00000107282	APBA1	D9S411E|LIN10|MINT1|X11|X11A|X11ALPHA	amyloid beta precursor protein binding family A member 1	protein-coding
chr17_64222592_64222818	Dm.Bm.5h-Dp.Bm.5h_peak_1003	4.86459	2.28232	4.30596	intron (NM_018469, intron 1 of 11)	intron (NM_018469, intron 1 of 11)	8029	NM_001288733	55852	Hs.175414	NM_018469	ENSG00000136478	TEX2	HT008|TMEM96	testis expressed 2	protein-coding
chr12_26796076_26796132	Dm.Bm.5h-Dp.Bm.5h_peak_562	4.86459	2.28232	4.30596	intron (NM_002223, intron 1 of 56)	MER91A|DNA|hAT-Tip100	37090	NM_002223	3709	Hs.512235	NM_002223	ENSG00000123104	ITPR2	ANHD|CFAP48|INSP3R2|IP3R2	inositol 1,4,5-trisphosphate receptor type 2	protein-coding
chr2_178317893_178317993	Dm.Bm.5h-Dp.Bm.5h_peak_1252	4.86459	2.28232	4.30596	intron (NM_001201480, intron 3 of 25)	intron (NM_001201480, intron 3 of 25)	-2299	NM_145739	114880	Hs.318775	NM_032523	ENSG00000079156	OSBPL6	ORP6	oxysterol binding protein like 6	protein-coding
chr11_93257700_93257814	Dm.Bm.5h-Dp.Bm.5h_peak_497	4.86459	2.28232	4.30596	Intergenic	ORSL|DNA|hAT-Tip100	-59766	NM_152313	120103	Hs.148766	NM_152313	ENSG00000180773	SLC36A4	PAT4	solute carrier family 36 member 4	protein-coding
chr2_198291175_198291320	Dm.Bm.5h-Dp.Bm.5h_peak_1274	4.70248		3.05479	Intergenic	L2a|LINE|L2	83849	NR_110267	101927619	Hs.632942	NR_110267	NA	LINC01923	-	long intergenic non-protein coding RNA 1923	ncRNA
chr1_243275456_243275555	Dm.Bm.5h-Dp.Bm.5h_peak_266	4.86459	2.28232	4.30596	intron (NM_006642, intron 4 of 17).2	MamRTE1|LINE|RTE-BovB	19465	NM_006642	10806	Hs.591530	NM_006642	ENSG00000054282	SDCCAG8	BBS16|CCCAP|CCCAP SLSN7|HSPC085|NPHP10|NY-CO-8|SLSN7|hCCCAP	serologically defined colon cancer antigen 8	protein-coding
chrX_24091535_24091556	Dm.Bm.5h-Dp.Bm.5h_peak_2559	4.86459	2.28232	4.30596	Intergenic	Tigger1|DNA|TcMar-Tigger	36590	NM_001415	1968	Hs.539684	NM_001415	ENSG00000130741	EIF2S3	EIF2|EIF2G|EIF2gamma|MEHMO|MRXSBRK|eIF-2gA	eukaryotic translation initiation factor 2 subunit gamma	protein-coding
chr6_10682772_10682813	Dm.Bm.5h-Dp.Bm.5h_peak_1965	4.86459	2.28232	4.30596	intron (NM_001354357, intron 4 of 5)	intron (NM_001354357, intron 4 of 5)	11816	NM_001145020	347744	Hs.61389	NM_001145020	ENSG00000137434	C6orf52	-	chromosome 6 open reading frame 52	protein-coding
chr12_1537049_1537141	Dm.Bm.5h-Dp.Bm.5h_peak_549	5.53322		4.07749	Intergenic	Tigger3a|DNA|TcMar-Tigger	-4903	NR_160736	107984507	NA	NR_160736	NA	LOC107984507	-	uncharacterized LOC107984507	ncRNA
chr10_74586215_74586272	Dm.Bm.5h-Dp.Bm.5h_peak_346	3.83811		2.37391	intron (NM_001369123, intron 7 of 9)	intron (NM_001369123, intron 7 of 9)	-56920	NR_120673	102723439	NA	NR_120673	NA	LOC102723439	-	uncharacterized LOC102723439	ncRNA
chr7_52782375_52782581	Dm.Bm.5h-Dp.Bm.5h_peak_2180	4.86459	2.28232	4.30596	Intergenic	Intergenic	-253155	NM_182595	285877	Hs.381970	NM_182595	ENSG00000221900	POM121L12	-	POM121 transmembrane nucleoporin like 12	protein-coding
chr5_109187841_109187962	Dm.Bm.5h-Dp.Bm.5h_peak_1875	4.66001		1.64047	non-coding (NR_146155, exon 20 of 20)	non-coding (NR_146155, exon 20 of 20)	138467	NR_149040	285638	Hs.532104	NR_149040	ENSG00000249476	LOC285638	-	uncharacterized LOC285638	ncRNA
chr1_68544758_68544859	Dm.Bm.5h-Dp.Bm.5h_peak_67	4.86459	2.28232	4.30596	Intergenic	MIRb|SINE|MIR	-47727	NM_017779	55635	Hs.445098	NM_017779	ENSG00000024526	DEPDC1	DEP.8|DEPDC1-V2|DEPDC1A|SDP35	DEP domain containing 1	protein-coding
chr3_157134775_157134981	Dm.Bm.5h-Dp.Bm.5h_peak_1568	4.66001		1.64047	Intergenic	Intergenic	-11876	NR_034007	339894	Hs.478050	NR_034007	ENSG00000243629	LINC00880	-	long intergenic non-protein coding RNA 880	ncRNA
chrX_67105626_67105647	Dm.Bm.5h-Dp.Bm.5h_peak_2571	4.86459	2.28232	4.30596	Intergenic	Intergenic	-438384	NM_000044	367	Hs.76704	NM_000044	ENSG00000169083	AR	AIS|AR8|DHTR|HUMARA|HYSP1|KD|NR3C4|SBMA|SMAX1|TFM	androgen receptor	protein-coding
chr17_11529987_11530050	Dm.Bm.5h-Dp.Bm.5h_peak_955	4.86459	2.28232	4.30596	intron (NM_001173462, intron 3 of 4)	L1M5|LINE|L1	-68451	NM_001372	1770	Hs.567259	NM_001372	ENSG00000007174	DNAH9	CILD40|DNAH17L|DNEL1|DYH9|Dnahc9|HL-20|HL20	dynein axonemal heavy chain 9	protein-coding
chr2_70038252_70038273	Dm.Bm.5h-Dp.Bm.5h_peak_1164	4.79279		3.75921	intron (NR_033872, intron 6 of 10)	intron (NR_033872, intron 6 of 10)	48752	NR_033872	400960	Hs.683864	NR_033872	ENSG00000179818	PCBP1-AS1	-	PCBP1 antisense RNA 1	ncRNA
chr11_128917282_128917303	Dm.Bm.5h-Dp.Bm.5h_peak_532	4.86459	2.28232	4.30596	3' UTR (NM_001354169, exon 4 of 4)	3' UTR (NM_001354169, exon 4 of 4)	-11062	NR_045767	219833	Hs.689860	NM_145013	ENSG00000174370	C11orf45	-	chromosome 11 open reading frame 45	protein-coding
chr6_92559113_92559134	Dm.Bm.5h-Dp.Bm.5h_peak_2017	4.86459	2.28232	4.30596	Intergenic	Tigger2|DNA|TcMar-Tigger	860435	NM_001288629	2045	Hs.73962	NM_004440	ENSG00000135333	EPHA7	EHK-3|EHK3|EK11|HEK11	EPH receptor A7	protein-coding
chr1_81728187_81728208	Dm.Bm.5h-Dp.Bm.5h_peak_79	4.86459	2.28232	4.30596	intron (NM_001297704, intron 1 of 20)	intron (NM_001297704, intron 1 of 20)	28428	NM_001297704	23266	Hs.24212	NM_012302	ENSG00000117114	ADGRL2	CIRL2|CL2|LEC1|LPHH1|LPHN2	adhesion G protein-coupled receptor L2	protein-coding
chr20_47318729_47318816	Dm.Bm.5h-Dp.Bm.5h_peak_1356	6.60666		4.48018	non-coding (NR_024594, exon 1 of 1)	non-coding (NR_024594, exon 1 of 1)	271	NR_024594	100131496	Hs.662547	NR_024594	ENSG00000267882	LOC100131496	-	uncharacterized LOC100131496	ncRNA
chr17_9061130_9061175	Dm.Bm.5h-Dp.Bm.5h_peak_951	4.86459	2.28232	4.30596	intron (NM_004822, intron 2 of 6)	intron (NM_004822, intron 2 of 6)	39643	NM_004822	9423	Hs.660885	NM_004822	ENSG00000065320	NTN1	MRMV4|NTN1L	netrin 1	protein-coding
chr6_73529340_73529361	Dm.Bm.5h-Dp.Bm.5h_peak_2010	4.86459	2.28232	4.30596	Intergenic	MIR|SINE|MIR	-8319	NM_001402	1915	Hs.535192	NM_001402	ENSG00000156508	EEF1A1	CCS-3|CCS3|EE1A1|EEF-1|EEF1A|EF-Tu|EF1A|GRAF-1EF|HNGC:16303|LENG7|PTI1|eEF1A-1	eukaryotic translation elongation factor 1 alpha 1	protein-coding
chr1_59071418_59071476	Dm.Bm.5h-Dp.Bm.5h_peak_50	5.99145		3.36383	intron (NR_110626, intron 2 of 2)	LTR50|LTR|ERVL	50971	NR_110626	101926925	NA	NR_110626	NA	LINC01358	-	long intergenic non-protein coding RNA 1358	ncRNA
chr18_5857187_5857208	Dm.Bm.5h-Dp.Bm.5h_peak_1025	4.86459		4.30596	Intergenic	L1ME3F|LINE|L1	16503	NR_039772	100616244	NA	NR_039772	ENSG00000272380	MIR3976	-	microRNA 3976	ncRNA
chr7_123957045_123957143	Dm.Bm.5h-Dp.Bm.5h_peak_2255	4.86459	2.28232	4.30596	intron (NM_001174045, intron 5 of 5)	intron (NM_001174045, intron 5 of 5)	31239	NM_001174045	6677	Hs.121494	NM_003117	ENSG00000106304	SPAM1	HEL-S-96n|HYA1|HYAL1|HYAL3|HYAL5|PH-20|PH20|SPAG15	sperm adhesion molecule 1	protein-coding
chr18_47275846_47275867	Dm.Bm.5h-Dp.Bm.5h_peak_1070	4.6563		2.78708	Intergenic	Intergenic	-9867	NR_147192	110175910	Hs.639112	NR_147192	ENSG00000267761	MIR4527HG	-	MIR4527 host gene	ncRNA
chr8_109267834_109267903	Dm.Bm.5h-Dp.Bm.5h_peak_2403	4.86459	2.28232	4.30596	intron (NM_032869, intron 8 of 9)	intron (NM_032869, intron 8 of 9)	62064	NM_001128211	84955	Hs.380291	NM_032869	ENSG00000120526	NUDCD1	CML66|OVA66	NudC domain containing 1	protein-coding
chr2_107712444_107712582	Dm.Bm.5h-Dp.Bm.5h_peak_1192	4.84668		4.26379	Intergenic	Intergenic	-41599	NR_126369	104326057	Hs.585967	NR_126369	ENSG00000232991	GACAT1	LINC00876	gastric cancer associated transcript 1	ncRNA
chr7_140973211_140973294	Dm.Bm.5h-Dp.Bm.5h_peak_2273	4.86459	2.28232	4.30596	Intergenic	Intergenic	41426	NM_016071	51650	Hs.416207	NM_016071	ENSG00000090263	MRPS33	CGI-139|MRP-S33|PTD003|S33mt	mitochondrial ribosomal protein S33	protein-coding
chr1_95889250_95889393	Dm.Bm.5h-Dp.Bm.5h_peak_99	9.22203		10.0296	Intergenic	Intergenic	-102746	NR_125991	102723661	Hs.143911	NR_125991	ENSG00000237435	LINC02790	-	long intergenic non-protein coding RNA 2790	ncRNA
chr5_131553078_131553113	Dm.Bm.5h-Dp.Bm.5h_peak_1894	4.86459	2.28232	4.30596	intron (NM_016340, intron 5 of 27)	L1MCc|LINE|L1	82133	NM_001164386	51735	Hs.483329	NM_016340	ENSG00000158987	RAPGEF6	KIA001LB|PDZ-GEF2|PDZGEF2|RA-GEF-2|RAGEF2	Rap guanine nucleotide exchange factor 6	protein-coding
chr1_218571590_218571676	Dm.Bm.5h-Dp.Bm.5h_peak_232	3.68881		1.44683	intron (NR_031644, intron 2 of 6)	intron (NR_031644, intron 2 of 6)	61538	NR_146760	440714	Hs.146774	NR_146760	ENSG00000228208	C1orf143	-	chromosome 1 open reading frame 143 (putative)	ncRNA
chr13_107743697_107743739	Dm.Bm.5h-Dp.Bm.5h_peak_716	5.32573		2.61778	intron (NM_001080396, intron 1 of 2)	intron (NM_001080396, intron 1 of 2)	91740	NR_046848	100874375	Hs.653972	NR_046848	NA	FAM155A-IT1	-	FAM155A intronic transcript 1	ncRNA
chr3_31255238_31255264	Dm.Bm.5h-Dp.Bm.5h_peak_1451	4.56661		2.642	Intergenic	L2b|LINE|L2	-93464	NR_130459	100423038	NA	NR_130459	ENSG00000265376	MIR466	hsa-mir-466	microRNA 466	ncRNA
chr6_25033691_25033728	Dm.Bm.5h-Dp.Bm.5h_peak_1977	4.86459	2.28232	4.30596	intron (NM_001286446, intron 1 of 13)	L1MC4a|LINE|L1	8578	NM_001286446	9750	Hs.559459	NM_014722	ENSG00000111913	RIPOR2	C6orf32|DFNB104|DIFF40|DIFF48|FAM65B|MYONAP|PL48	RHO family interacting cell polarization regulator 2	protein-coding
chr6_51843662_51843757	Dm.Bm.5h-Dp.Bm.5h_peak_2001	4.86459		4.30596	intron (NM_138694, intron 50 of 66)	intron (NM_138694, intron 50 of 66)	221840	NR_125840	101927082	Hs.730296	NR_125840	NA	LOC101927082	-	uncharacterized LOC101927082	ncRNA
chr22_15870111_15870149	Dm.Bm.5h-Dp.Bm.5h_peak_1389	5.32573		2.61778	Intergenic	MLT1B|LTR|ERVL-MaLR	-49246	NR_133911	106480334	Hs.643607	NR_133911	ENSG00000232775	BMS1P22	-	BMS1 pseudogene 22	pseudo
chr2_158231707_158231752	Dm.Bm.5h-Dp.Bm.5h_peak_1230	4.86459		4.30596	intron (NM_138803, intron 10 of 13)	intron (NM_138803, intron 10 of 13)	65080	NR_038850	554201	Hs.570262	NR_038850	ENSG00000227480	CCDC148-AS1	-	CCDC148 antisense RNA 1	ncRNA
chr14_103051564_103051585	Dm.Bm.5h-Dp.Bm.5h_peak_796	4.86459	2.28232	4.30596	intron (NM_006035, intron 1 of 36)	intron (NM_006035, intron 1 of 36)	5974	NM_006035	9578	Hs.654634	NM_006035	ENSG00000198752	CDC42BPB	MRCKB	CDC42 binding protein kinase beta	protein-coding
chr2_75035616_75035750	Dm.Bm.5h-Dp.Bm.5h_peak_1166	8.46446		9.39735	Intergenic	L4_B_Mam|LINE|RTE-X	-55129	NR_049796	100846995	NA	NR_049796	ENSG00000263909	MIR5000	-	microRNA 5000	ncRNA
chr15_47576858_47576900	Dm.Bm.5h-Dp.Bm.5h_peak_826	4.86459	2.28232	4.30596	intron (NM_001198999, intron 3 of 19)	intron (NM_001198999, intron 3 of 19)	-140626	NM_001358351	80031	Hs.511265	NM_020858	ENSG00000137872	SEMA6D	-	semaphorin 6D	protein-coding
chr5_137192568_137192626	Dm.Bm.5h-Dp.Bm.5h_peak_1903	5.32573		2.61778	intron (NM_004598, intron 3 of 10)	intron (NM_004598, intron 3 of 10)	64400	NR_134246	105379192	Hs.124611	NR_134246	NA	LOC105379192	-	uncharacterized LOC105379192	ncRNA
chr6_41747714_41747735	Dm.Bm.5h-Dp.Bm.5h_peak_1994	4.86459	2.28232	4.30596	promoter-TSS (NM_002630)	promoter-TSS (NM_002630)	-324	NM_001166424	5225	Hs.1867	NM_002630	ENSG00000096088	PGC	PEPC|PGII	progastricsin	protein-coding
chr3_31779682_31779772	Dm.Bm.5h-Dp.Bm.5h_peak_1452	3.68881		1.44683	intron (NM_001174060, intron 3 of 10)	L1PB1|LINE|L1	75514	NR_049771	100874206	Hs.662428	NR_049771	ENSG00000232490	OSBPL10-AS1	-	OSBPL10 antisense RNA 1	ncRNA
chr11_95349013_95349173	Dm.Bm.5h-Dp.Bm.5h_peak_500	4.86459	2.28232	4.30596	Intergenic	L1M1|LINE|L1	-116618	NM_001271594	143686	Hs.120633	NM_144665	ENSG00000149212	SESN3	SEST3	sestrin 3	protein-coding
chr6_158808411_158808575	Dm.Bm.5h-Dp.Bm.5h_peak_2105	4.66001		1.64047	intron (NM_003379, intron 1 of 12)	intron (NM_003379, intron 1 of 12)	-9486	NR_102425	101409257	Hs.571207	NR_102425	ENSG00000233893	EZR-AS1	-	EZR antisense RNA 1	ncRNA
chr7_101662740_101662771	Dm.Bm.5h-Dp.Bm.5h_peak_2218	4.86459	2.28232	4.30596	Intergenic	Intergenic	-33460	NM_138403	93408	Hs.247831	NM_138403	ENSG00000106436	MYL10	MYLC2PL|PLRLC	myosin light chain 10	protein-coding
chr7_146682277_146682397	Dm.Bm.5h-Dp.Bm.5h_peak_2286	4.86459	2.28232	4.30596	Intergenic	Intergenic	-91934	NM_014141	26047	Hs.655684	NM_014141	ENSG00000174469	CNTNAP2	AUTS15|CASPR2|CDFE|NRXN4|PTHSL1	contactin associated protein like 2	protein-coding
chr4_169770575_169770605	Dm.Bm.5h-Dp.Bm.5h_peak_1740	4.86459	2.28232	4.30596	Intergenic	Intergenic	-12646	NM_017867	54969	Hs.406756	NM_017867	ENSG00000056050	HPF1	C4orf27	histone PARylation factor 1	protein-coding
chr10_57650221_57650373	Dm.Bm.5h-Dp.Bm.5h_peak_319	5.75716		5.32292	Intergenic	L1MA1|LINE|L1	-345738	NR_037490	100500834	NA	NR_037490	ENSG00000264747	MIR3924	-	microRNA 3924	ncRNA
chr11_106436355_106436421	Dm.Bm.5h-Dp.Bm.5h_peak_509	3.76198		1.80717	Intergenic	Intergenic	184981	NR_120551	101928535	Hs.409078	NR_120551	ENSG00000254811	LOC101928535	-	uncharacterized LOC101928535	ncRNA
chr12_102200363_102200417	Dm.Bm.5h-Dp.Bm.5h_peak_638	4.86459	2.28232	4.30596	Intergenic	L1ME3G|LINE|L1	-2557	NM_002674	5367	Hs.707990	NM_002674	ENSG00000183395	PMCH	MCH|ppMCH	pro-melanin concentrating hormone	protein-coding
chr12_51232814_51232835	Dm.Bm.5h-Dp.Bm.5h_peak_582	4.86459	2.28232	4.30596	Intergenic	L1ME1|LINE|L1	-5899	NM_001136269	9802	Hs.369761	NM_014764	ENSG00000183283	DAZAP2	PRTB	DAZ associated protein 2	protein-coding
chr2_181496913_181497046	Dm.Bm.5h-Dp.Bm.5h_peak_1257	4.86459	2.28232	4.30596	intron (NM_000885, intron 14 of 27)	intron (NM_000885, intron 14 of 27)	39594	NM_000885	3676	Hs.72981	NM_000885	ENSG00000115232	ITGA4	CD49D|IA4	integrin subunit alpha 4	protein-coding
chr12_75893936_75894014	Dm.Bm.5h-Dp.Bm.5h_peak_607	4.86459	2.28232	4.30596	Intergenic	Charlie23a|DNA|hAT-Charlie	137801	NM_007350	22822	Hs.602085	NM_007350	ENSG00000139289	PHLDA1	DT1P1B11|PHRIP|TDAG51	pleckstrin homology like domain family A member 1	protein-coding
chr1_243506051_243506144	Dm.Bm.5h-Dp.Bm.5h_peak_267	3.76198		1.80717	intron (NM_001370074, intron 13 of 13).2	intron (NM_001370074, intron 13 of 13).2	159922	NR_039824	100616343	NA	NR_039824	ENSG00000265201	MIR4677	mir-4677	microRNA 4677	ncRNA
chr3_152953814_152953875	Dm.Bm.5h-Dp.Bm.5h_peak_1560	4.86459	2.28232	4.30596	Intergenic	MER58C|DNA|hAT-Charlie	118714	NM_002563	5028	Hs.79881	NM_002563	ENSG00000169860	P2RY1	P2Y1|SARCC	purinergic receptor P2Y1	protein-coding
chr3_172384921_172384947	Dm.Bm.5h-Dp.Bm.5h_peak_1583	4.86459	2.28232	4.30596	intron (NM_001135095, intron 25 of 25)	intron (NM_001135095, intron 25 of 25)	63522	NM_004122	2693	Hs.130212	NM_004122	ENSG00000121853	GHSR	GHDP	growth hormone secretagogue receptor	protein-coding
chr10_22553020_22553101	Dm.Bm.5h-Dp.Bm.5h_peak_292	4.66001		1.64047	intron (NM_005028, intron 6 of 9)	intron (NM_005028, intron 6 of 9)	-115132	NR_036533	100499489	Hs.7444	NR_036533	NA	LOC100499489	-	uncharacterized LOC100499489	ncRNA
chr6_41728463_41728592	Dm.Bm.5h-Dp.Bm.5h_peak_1992	3.72504		1.63059	intron (NM_001167827, intron 1 of 8)	intron (NM_001167827, intron 1 of 8)	5082	NR_162107	113218489	NA	NR_162107	NA	MIR10398	-	microRNA 10398	ncRNA
chr4_62709806_62709931	Dm.Bm.5h-Dp.Bm.5h_peak_1653	5.64297		4.46108	Intergenic	Intergenic	-548104	NR_110595	101927186	Hs.723269	NR_110595	NA	ADGRL3-AS1	LPHN3-AS1	adhesion G protein-coupled receptor L3 antisense RNA 1	ncRNA
chr8_90995988_90996110	Dm.Bm.5h-Dp.Bm.5h_peak_2380	4.86459	2.28232	4.30596	intron (NM_018710, intron 6 of 6)	intron (NM_018710, intron 6 of 6)	-10811	NM_001190972	100127983	Hs.733266	NM_001190972	ENSG00000253250	C8orf88	-	chromosome 8 open reading frame 88	protein-coding
chr3_124100958_124101036	Dm.Bm.5h-Dp.Bm.5h_peak_1539	4.86459	2.28232	4.30596	intron (NM_001024660, intron 1 of 59)	intron (NM_001024660, intron 1 of 59)	6290	NM_001322992	8997	Hs.8004	NM_003947	ENSG00000160145	KALRN	ARHGEF24|CHD5|CHDS5|DUET|DUO|HAPIP|TRAD	kalirin RhoGEF kinase	protein-coding
chr8_111114333_111114402	Dm.Bm.5h-Dp.Bm.5h_peak_2404	7.32288		5.32292	intron (NR_125418, intron 2 of 3)	intron (NR_125418, intron 2 of 3)	-86935	NR_125417	101927459	Hs.575543	NR_125416	ENSG00000253877	LINC01608	-	long intergenic non-protein coding RNA 1608	ncRNA
chr17_59206601_59206622	Dm.Bm.5h-Dp.Bm.5h_peak_994	4.86459	2.28232	4.30596	TTS (NM_018304)	TTS (NM_018304)	-3398	NM_018149	55181	Hs.7296	NM_018149	ENSG00000167447	SMG8	C17orf71	SMG8 nonsense mediated mRNA decay factor	protein-coding
chr9_83019488_83019509	Dm.Bm.5h-Dp.Bm.5h_peak_2501	4.86459	2.28232	4.30596	intron (NM_152573, intron 3 of 16)	L1ME2|LINE|L1	43643	NM_152573	158158	Hs.129136	NM_152573	ENSG00000165105	RASEF	RAB45	RAS and EF-hand domain containing	protein-coding
chr5_38667084_38667153	Dm.Bm.5h-Dp.Bm.5h_peak_1785	4.49038		1.63059	intron (NR_103554, intron 8 of 8)	intron (NR_103554, intron 8 of 8)	53154	NR_104631	101926904	Hs.634191	NR_104631	ENSG00000249740	LINC01265	-	long intergenic non-protein coding RNA 1265	ncRNA
chr3_56607643_56607674	Dm.Bm.5h-Dp.Bm.5h_peak_1485	4.86459	2.28232	4.30596	intron (NR_148376, intron 10 of 17)	L1PBa1|LINE|L1	50484	NM_001141947	285331	Hs.476399	NM_001012506	ENSG00000180376	CCDC66	-	coiled-coil domain containing 66	protein-coding
chr3_8220331_8220496	Dm.Bm.5h-Dp.Bm.5h_peak_1430	5.53322		4.07749	TTS (NR_033378)	TTS (NR_033378)	-204107	NR_110131	101927394	Hs.517767	NR_110131	ENSG00000227110	LOC101927394	-	uncharacterized LOC101927394	ncRNA
chr2_172155543_172155729	Dm.Bm.5h-Dp.Bm.5h_peak_1242	4.84668		4.26379	Intergenic	Intergenic	52630	NR_126376	104326193	Hs.600690	NR_126376	ENSG00000236651	DLX2-DT	DLX2-AS1|TCONS_00003049	DLX2 divergent transcript	ncRNA
chr14_70842722_70842881	Dm.Bm.5h-Dp.Bm.5h_peak_766	4.86459	2.28232	4.30596	Intergenic	Intergenic	-33289	NM_033141	4293	Hs.445496	NM_033141	ENSG00000006432	MAP3K9	MEKK9|MLK1|PRKE1	mitogen-activated protein kinase kinase kinase 9	protein-coding
chr13_45006767_45006834	Dm.Bm.5h-Dp.Bm.5h_peak_680	4.86459	2.28232	4.30596	intron (NM_001316952, intron 3 of 8)	MIRb|SINE|MIR	17263	NM_018559	55425	Hs.731811	NM_018559	ENSG00000133114	GPALPP1	AD029|KIAA1704|LSR7|bA245H20.2	GPALPP motifs containing 1	protein-coding
chr2_169026173_169026206	Dm.Bm.5h-Dp.Bm.5h_peak_1240	4.86459	2.28232	4.30596	intron (NM_003742, intron 1 of 27)	MER90a|LTR|ERV1	5134	NM_003742	8647	Hs.158316	NM_003742	ENSG00000073734	ABCB11	ABC16|BRIC2|BSEP|PFIC-2|PFIC2|PGY4|SPGP	ATP binding cassette subfamily B member 11	protein-coding
chr4_76611673_76611867	Dm.Bm.5h-Dp.Bm.5h_peak_1664	4.49038		1.63059	intron (NM_020859, intron 2 of 10)	intron (NM_020859, intron 2 of 10)	36219	NR_039655	100616254	NA	NR_039655	ENSG00000283682	MIR548AH	-	microRNA 548ah	ncRNA
chr20_8816141_8816182	Dm.Bm.5h-Dp.Bm.5h_peak_1319	5.83751		6.08675	intron (NM_182734, intron 32 of 32)	intron (NM_182734, intron 32 of 32)	-15023	NR_004386	26767	NA	NR_004386	ENSG00000201348	RNU105B	105B|E1-2	RNA, U105B small nucleolar	snoRNA
chr6_92706717_92706738	Dm.Bm.5h-Dp.Bm.5h_peak_2019	4.86459	2.28232	4.30596	Intergenic	L1MB8|LINE|L1	712831	NM_001288629	2045	Hs.73962	NM_004440	ENSG00000135333	EPHA7	EHK-3|EHK3|EK11|HEK11	EPH receptor A7	protein-coding
chr1_183089198_183089250	Dm.Bm.5h-Dp.Bm.5h_peak_190	4.66001		1.64047	intron (NM_002293, intron 1 of 27)	intron (NM_002293, intron 1 of 27)	52046	NR_149048	110841583	Hs.604063	NR_149048	ENSG00000224468	LAMC1-AS1	lnc-LAMC2-1:1	LAMC1 antisense RNA 1	ncRNA
chr20_45515680_45515820	Dm.Bm.5h-Dp.Bm.5h_peak_1354	4.86459	2.28232	4.30596	promoter-TSS (NM_006652)	promoter-TSS (NM_006652)	-128	NM_006652	10816	Hs.370724	NM_006652	ENSG00000101446	SPINT3	HKIB9	serine peptidase inhibitor, Kunitz type 3	protein-coding
chr3_142881557_142881601	Dm.Bm.5h-Dp.Bm.5h_peak_1554	4.86459	2.28232	4.30596	intron (NM_013363, intron 2 of 8)	Tigger3a|DNA|TcMar-Tigger	7504	NM_013363	26577	Hs.8944	NM_013363	ENSG00000163710	PCOLCE2	PCPE2	procollagen C-endopeptidase enhancer 2	protein-coding
chr9_91355520_91355630	Dm.Bm.5h-Dp.Bm.5h_peak_2514	4.86459	2.28232	4.30596	intron (NM_001698, intron 3 of 9)	intron (NM_001698, intron 3 of 9)	6349	NM_001698	549	Hs.175905	NM_001698	ENSG00000148090	AUH	-	AU RNA binding methylglutaconyl-CoA hydratase	protein-coding
chr12_116455841_116455872	Dm.Bm.5h-Dp.Bm.5h_peak_652	3.72504		1.63059	Intergenic	Intergenic	-27539	NR_039683	100616309	NA	NR_039683	ENSG00000264037	MIR4472-2	-	microRNA 4472-2	ncRNA
chr11_102365073_102365260	Dm.Bm.5h-Dp.Bm.5h_peak_503	4.86459	2.28232	4.30596	intron (NM_001256163, intron 5 of 8)	L2a|LINE|L2	17793	NM_001256163	329	Hs.696238	NM_001166	ENSG00000110330	BIRC2	API1|HIAP2|Hiap-2|MIHB|RNF48|c-IAP1|cIAP1	baculoviral IAP repeat containing 2	protein-coding
chr4_78105473_78105494	Dm.Bm.5h-Dp.Bm.5h_peak_1667	4.86459	2.28232	4.30596	intron (NM_001166133, intron 2 of 41)	intron (NM_001166133, intron 2 of 41)	47914	NM_001166133	80144	Hs.369448	NM_020875	ENSG00000138759	FRAS1	FRASRS1	Fraser extracellular matrix complex subunit 1	protein-coding
chr12_66571873_66571894	Dm.Bm.5h-Dp.Bm.5h_peak_595	4.86459	2.28232	4.30596	intron (NM_001366722, intron 2 of 24)	intron (NM_001366722, intron 2 of 24)	107192	NM_001178074	23426	Hs.505946	NM_021150	ENSG00000155974	GRIP1	FRASRS3|GRIP	glutamate receptor interacting protein 1	protein-coding
chr8_81368318_81368407	Dm.Bm.5h-Dp.Bm.5h_peak_2369	4.86459	2.28232	4.30596	Intergenic	AluJb|SINE|Alu	79076	NM_001348381	5375	Hs.571512	NM_002677	ENSG00000147588	PMP2	CMT1G|FABP8|M-FABP|MP2|P2	peripheral myelin protein 2	protein-coding
chr7_69743299_69743346	Dm.Bm.5h-Dp.Bm.5h_peak_2189	4.86459	2.28232	4.30596	intron (NM_015570, intron 1 of 18)	intron (NM_015570, intron 1 of 18)	144848	NM_001127231	26053	Hs.21631	NM_015570	ENSG00000158321	AUTS2	FBRSL2|MRD26	activator of transcription and developmental regulator AUTS2	protein-coding
chr7_29071400_29071640	Dm.Bm.5h-Dp.Bm.5h_peak_2154	5.64297		4.46108	intron (NM_001371256, intron 13 of 16)	intron (NM_001371256, intron 13 of 16)	-53513	NR_120523	101928168	Hs.666750	NR_120523	ENSG00000285412	LOC101928168	-	uncharacterized LOC101928168	ncRNA
chr7_26994578_26994599	Dm.Bm.5h-Dp.Bm.5h_peak_2151	4.86459	2.28232	4.30596	Intergenic	L2c|LINE|L2	101411	NM_153620	3198	Hs.67397	NM_005522	ENSG00000105991	HOXA1	BSAS|HOX1|HOX1F	homeobox A1	protein-coding
chr2_180364841_180365003	Dm.Bm.5h-Dp.Bm.5h_peak_1256	3.77696		1.91364	Intergenic	Intergenic	-327182	NR_104321	101669767	NA	NR_104319	ENSG00000281131	SCHLAP1	LINC00913|PCAT11|PCAT114	SWI/SNF complex antagonist associated with prostate cancer 1	ncRNA
chrY_21334583_21334604	Dm.Bm.5h-Dp.Bm.5h_peak_2615	4.86459	2.28232	4.30596	Intergenic	Intergenic	51766	NM_001282471	100533178	NA	NM_001282471	NA	PRORY	CYorf17	proline rich Y-linked	protein-coding
chr11_107709115_107709136	Dm.Bm.5h-Dp.Bm.5h_peak_512	4.86459	2.28232	4.30596	intron (NM_003063, intron 1 of 1)	intron (NM_003063, intron 1 of 1)	2930	NM_003063	6588	Hs.334629	NM_003063	ENSG00000170290	SLN	-	sarcolipin	protein-coding
chr5_168283440_168283461	Dm.Bm.5h-Dp.Bm.5h_peak_1938	4.86459	2.28232	4.30596	Intergenic	Intergenic	-8194	NM_001161662	23286	Hs.484047	NM_015238	ENSG00000113645	WWC1	HBEBP3|HBEBP36|KIBRA|MEMRYQTL|PPP1R168	WW and C2 domain containing 1	protein-coding
chr2_144872160_144872362	Dm.Bm.5h-Dp.Bm.5h_peak_1220	5.75716		5.32292	intron (NR_033870, intron 2 of 4)	intron (NR_033870, intron 2 of 4)	204294	NR_033870	401014	Hs.742290	NR_033870	ENSG00000226674	TEX41	DKFZp686O1327|LINC00953	testis expressed 41	ncRNA
chr2_229829850_229829908	Dm.Bm.5h-Dp.Bm.5h_peak_1304	4.86459	2.28232	4.30596	intron (NM_001348330, intron 7 of 41)	AluSx1|SINE|Alu	91800	NM_001348334	9320	Hs.572642	NM_004238	ENSG00000153827	TRIP12	MRD49|TRIP-12|ULF	thyroid hormone receptor interactor 12	protein-coding
chr6_148887915_148887936	Dm.Bm.5h-Dp.Bm.5h_peak_2095	4.6563		2.78708	intron (NM_005715, intron 2 of 7)	intron (NM_005715, intron 2 of 7)	76758	NR_038408	100128176	Hs.557541	NR_038408	NA	UST-AS1	-	UST antisense RNA 1	ncRNA
chr2_197006649_197006729	Dm.Bm.5h-Dp.Bm.5h_peak_1273	4.86459	2.28232	4.30596	intron (NM_001367496, intron 20 of 27)	intron (NM_001367496, intron 20 of 27)	-79982	NM_001321100	80055	Hs.229988	NM_024989	ENSG00000197121	PGAP1	Bst1|ISPD3024|MRT42|SPG67	post-GPI attachment to proteins 1	protein-coding
chr2_106896441_106896513	Dm.Bm.5h-Dp.Bm.5h_peak_1190	4.86459	2.28232	4.30596	Intergenic	Intergenic	-9368	NM_032528	84620	Hs.98265	NM_032528	ENSG00000144057	ST6GAL2	SIAT2|ST6GalII	ST6 beta-galactoside alpha-2,6-sialyltransferase 2	protein-coding
chr6_122098263_122098392	Dm.Bm.5h-Dp.Bm.5h_peak_2057	4.86459	2.28232	4.30596	Intergenic	Intergenic	-301223	NM_001135564	3298	Hs.158195	NM_004506	ENSG00000025156	HSF2	HSF 2|HSTF 2	heat shock transcription factor 2	protein-coding
chr3_195700039_195700070	Dm.Bm.5h-Dp.Bm.5h_peak_1611	6.57043		6.07899	TTS (NR_030296)	TTS (NR_030296)	654	NR_030296	693155	NA	NR_030296	ENSG00000207650	MIR570	MIRN570|hsa-mir-570	microRNA 570	ncRNA
chr6_13628280_13628327	Dm.Bm.5h-Dp.Bm.5h_peak_1971	4.86459	2.28232	4.30596	intron (NM_005493, intron 12 of 13)	L2c|LINE|L2	12969	NM_016167	51406	Hs.306242	NM_016167	ENSG00000225921	NOL7	C6orf90|PQBP3|RARG-1|dJ223E5.2	nucleolar protein 7	protein-coding
chr3_105455431_105455524	Dm.Bm.5h-Dp.Bm.5h_peak_1520	4.86459	2.28232	4.30596	intron (NM_001243280, intron 1 of 14)	intron (NM_001243280, intron 1 of 14)	88569	NM_001243280	214	Hs.591293	NM_001627	ENSG00000170017	ALCAM	CD166|MEMD	activated leukocyte cell adhesion molecule	protein-coding
chr1_147109902_147110034	Dm.Bm.5h-Dp.Bm.5h_peak_138	4.56661		2.642	non-coding (NR_103466, exon 4 of 6)	non-coding (NR_103466, exon 4 of 6)	4378	NR_103466	644861	Hs.451804	NR_103466	NA	NBPF13P	-	NBPF member 13, pseudogene	pseudo
chr2_121877554_121877755	Dm.Bm.5h-Dp.Bm.5h_peak_1206	4.86459	2.28232	4.30596	Intergenic	Tigger3a|DNA|TcMar-Tigger	122004	NM_004622	7247	Hs.75066	NM_004622	ENSG00000211460	TSN	BCLF-1|C3PO|RCHF1|REHF-1|TBRBP|TRSLN	translin	protein-coding
chrX_106404721_106404821	Dm.Bm.5h-Dp.Bm.5h_peak_2581	4.86459	2.28232	4.30596	Intergenic	Tigger3b|DNA|TcMar-Tigger	-207159	NM_001184782	55086	Hs.274267	NM_018015	ENSG00000147231	RADX	CXorf57	RPA1 related single stranded DNA binding protein, X-linked	protein-coding
chr7_120442774_120442795	Dm.Bm.5h-Dp.Bm.5h_peak_2248	4.86459	2.28232	4.30596	intron (NM_012281, intron 1 of 5)	intron (NM_012281, intron 1 of 5)	169610	NM_012281	3751	Hs.654739	NM_012281	ENSG00000184408	KCND2	KV4.2|RK5	potassium voltage-gated channel subfamily D member 2	protein-coding
chrX_128856369_128856458	Dm.Bm.5h-Dp.Bm.5h_peak_2595	4.86459	2.28232	4.30596	Intergenic	Intergenic	667076	NM_001282874	6594	Hs.152292	NM_003069	ENSG00000102038	SMARCA1	ISWI|NURF140|SNF2L|SNF2L1|SNF2LB|SNF2LT|SWI|SWI2|hSNF2L	SWI/SNF related, matrix associated, actin dependent regulator of chromatin, subfamily a, member 1	protein-coding
chr5_156573202_156573223	Dm.Bm.5h-Dp.Bm.5h_peak_1926	4.86459	2.28232	4.30596	intron (NM_001128209, intron 3 of 7)	intron (NM_001128209, intron 3 of 7)	246049	NM_172244	6444	Hs.387207	NM_000337	ENSG00000170624	SGCD	35DAG|CMD1L|DAGD|LGMDR6|SG-delta|SGCDP|SGD	sarcoglycan delta	protein-coding
chr3_3486832_3486902	Dm.Bm.5h-Dp.Bm.5h_peak_1422	4.86459	2.28232	4.30596	Intergenic	Intergenic	-307150	NM_001173482	51185	Hs.18925	NM_016302	ENSG00000113851	CRBN	MRT2|MRT2A	cereblon	protein-coding
chr8_30676721_30676775	Dm.Bm.5h-Dp.Bm.5h_peak_2322	4.86459	2.28232	4.30596	Intergenic	Intergenic	-18512	NM_002095	2961	Hs.77100	NM_002095	ENSG00000197265	GTF2E2	FE|TF2E2|TFIIE-B|TTD6	general transcription factor IIE subunit 2	protein-coding
chrX_92754411_92754564	Dm.Bm.5h-Dp.Bm.5h_peak_2576	6.71669		7.02105	Intergenic	L1PA13|LINE|L1	70415	NR_039659	100616234	NA	NR_039659	ENSG00000283468	MIR4454	-	microRNA 4454	ncRNA
chr7_132944920_132944961	Dm.Bm.5h-Dp.Bm.5h_peak_2267	3.89167		2.66641	intron (NM_001317177, intron 4 of 8)	intron (NM_001317177, intron 4 of 8)	89974	NR_037427	100500804	NA	NR_037427	ENSG00000284135	MIR3654	-	microRNA 3654	ncRNA
chr3_121814151_121814261	Dm.Bm.5h-Dp.Bm.5h_peak_1535	4.86459	2.28232	4.30596	intron (NM_001023571, intron 5 of 11)	L1PA8|LINE|L1	20854	NM_001023570	9657	Hs.604110	NM_001023570	ENSG00000173226	IQCB1	NPHP5|PIQ|SLSN5	IQ motif containing B1	protein-coding
chr5_142874747_142874866	Dm.Bm.5h-Dp.Bm.5h_peak_1911	4.31714		1.78388	intron (NR_146198, intron 2 of 22)	intron (NR_146198, intron 2 of 22)	-5897	NR_046680	100874239	Hs.570896	NR_046680	ENSG00000226272	ARHGAP26-AS1	-	ARHGAP26 antisense RNA 1	ncRNA
chr3_136366621_136366642	Dm.Bm.5h-Dp.Bm.5h_peak_1550	4.86459	2.28232	4.30596	intron (NM_005862, intron 25 of 33)	intron (NM_005862, intron 25 of 33)	116292	NM_000532	5096	Hs.63788	NM_000532	ENSG00000114054	PCCB	-	propionyl-CoA carboxylase subunit beta	protein-coding
chr15_61971791_61971894	Dm.Bm.5h-Dp.Bm.5h_peak_852	4.86459	2.28232	4.30596	intron (NM_001018088, intron 27 of 81)	intron (NM_001018088, intron 27 of 81)	88604	NM_020821	54832	Hs.511668	NM_017684	ENSG00000129003	VPS13C	PARK23	vacuolar protein sorting 13 homolog C	protein-coding
chr15_54097055_54097218	Dm.Bm.5h-Dp.Bm.5h_peak_838	4.86459	2.28232	4.30596	intron (NM_001329919, intron 2 of 31)	intron (NM_001329919, intron 2 of 31)	84489	NM_001080534	440279	Hs.657273	NM_001080534	ENSG00000137766	UNC13C	-	unc-13 homolog C	protein-coding
chr15_49461519_49461551	Dm.Bm.5h-Dp.Bm.5h_peak_827	4.86459	2.28232	4.30596	intron (NM_002009, intron 2 of 3)	intron (NM_002009, intron 2 of 3)	38293	NM_002009	2252	Hs.567268	NM_002009	ENSG00000140285	FGF7	HBGF-7|KGF	fibroblast growth factor 7	protein-coding
chr3_189950227_189950468	Dm.Bm.5h-Dp.Bm.5h_peak_1604	8.46446		9.39735	Intergenic	Intergenic	120426	NR_030642	100126340	NA	NR_030642	ENSG00000216058	MIR944	MIRN944|hsa-mir-944|mir-944	microRNA 944	ncRNA
chr18_44840074_44840128	Dm.Bm.5h-Dp.Bm.5h_peak_1069	5.58756		4.30596	intron (NM_001130110, intron 2 of 3)	intron (NM_001130110, intron 2 of 3)	130065	NR_036203	100422829	NA	NR_036203	ENSG00000265957	MIR4319	-	microRNA 4319	ncRNA
chr7_89481653_89481732	Dm.Bm.5h-Dp.Bm.5h_peak_2204	3.89167		2.66641	Intergenic	Intergenic	-637707	NR_003551	442523	Hs.406964	NR_003551	ENSG00000235436	DPY19L2P4	-	DPY19L2 pseudogene 4	pseudo
chr11_85867896_85867917	Dm.Bm.5h-Dp.Bm.5h_peak_488	4.86459	2.28232	4.30596	intron (NM_001286159, intron 2 of 10)	LTR83|LTR|ERVL	12806	NM_001286159	220047	Hs.567774	NM_173556	ENSG00000150676	CCDC83	CT148|HSD9|KP-CoT-23	coiled-coil domain containing 83	protein-coding
chr10_45697844_45697918	Dm.Bm.5h-Dp.Bm.5h_peak_310	5.32573		2.61778	intron (NR_160521, intron 6 of 7)	intron (NR_160521, intron 6 of 7)	19365	NR_160521	653234	NA	NR_160521	NA	AGAP10P	AGAP10|CTGLF10P|CTGLF7|bA144G6.2|bA358L16.1	ArfGAP with GTPase domain, ankyrin repeat and PH domain 10, pseudogene	pseudo
chr8_62006247_62006361	Dm.Bm.5h-Dp.Bm.5h_peak_2351	4.70248		3.05479	Intergenic	Intergenic	116465	NR_149085	111082988	Hs.521600	NR_149085	ENSG00000254120	LINC02155	-	long intergenic non-protein coding RNA 2155	ncRNA
chr5_57453030_57453051	Dm.Bm.5h-Dp.Bm.5h_peak_1802	4.86459	2.28232	4.30596	Intergenic	Intergenic	29770	NM_001017992	345651	Hs.482167	NM_001017992	ENSG00000169067	ACTBL2	ACT	actin beta like 2	protein-coding
chr7_38681984_38682015	Dm.Bm.5h-Dp.Bm.5h_peak_2168	5.69949		4.86558	Intergenic	Intergenic	5089	NR_028347	340286	Hs.144075	NM_001105282	ENSG00000164556	FAM183BP	FAM183B|THEG6	acyloxyacyl hydrolase (neutrophil)	pseudo
chr7_22073476_22073497	Dm.Bm.5h-Dp.Bm.5h_peak_2145	4.86459	2.28232	4.30596	Intergenic	MIRc|SINE|MIR	120258	NM_001367600	9771	Hs.174768	NM_012294	ENSG00000136237	RAPGEF5	GFR|MR-GEF|REPAC	Rap guanine nucleotide exchange factor 5	protein-coding
chrX_7946986_7947007	Dm.Bm.5h-Dp.Bm.5h_peak_2552	4.86459	2.28232	4.30596	Intergenic	L1M1|LINE|L1	-19258	NM_001142389	8228	Hs.264	NM_004650	ENSG00000006757	PNPLA4	DXS1283E|GS2|iPLA2eta	patatin like phospholipase domain containing 4	protein-coding
chrX_21904504_21904565	Dm.Bm.5h-Dp.Bm.5h_peak_2558	4.86459	2.28232	4.30596	Intergenic	MLT1I|LTR|ERVL-MaLR	-36038	NM_001258423	6611	Hs.724874	NM_004595	ENSG00000102172	SMS	MRSR|SPMSY|SRS|SpS	spermine synthase	protein-coding
chr3_101988284_101988305	Dm.Bm.5h-Dp.Bm.5h_peak_1516	4.70248		3.05479	intron (NR_026934, intron 2 of 3)	intron (NR_026934, intron 2 of 3)	47436	NR_026934	152225	Hs.376768	NR_026934	ENSG00000214407	LINC02085	-	long intergenic non-protein coding RNA 2085	ncRNA
chr11_9089176_9089197	Dm.Bm.5h-Dp.Bm.5h_peak_416	4.66001		1.64047	intron (NM_001367977, intron 2 of 22)	intron (NM_001367977, intron 2 of 22)	1192	NR_049874	100847015	NA	NR_049874	ENSG00000264984	MIR5691	-	microRNA 5691	ncRNA
chr10_99812299_99812456	Dm.Bm.5h-Dp.Bm.5h_peak_376	4.86459	2.28232	4.30596	intron (NM_000392, intron 15 of 31)	intron (NM_000392, intron 15 of 31)	29738	NM_000392	1244	Hs.368243	NM_000392	ENSG00000023839	ABCC2	ABC30|CMOAT|DJS|MRP2|cMRP	ATP binding cassette subfamily C member 2	protein-coding
chr3_154106813_154106834	Dm.Bm.5h-Dp.Bm.5h_peak_1561	4.86459	2.28232	4.30596	intron (NR_037901, intron 2 of 3)	intron (NR_037901, intron 2 of 3)	-14179	NM_001251962	26084	Hs.240845	NM_015595	ENSG00000114790	ARHGEF26	CSGEF|HMFN1864|SGEF	Rho guanine nucleotide exchange factor 26	protein-coding
chr13_102467008_102467036	Dm.Bm.5h-Dp.Bm.5h_peak_709	4.86459	2.28232	4.30596	Intergenic	L1MEg2|LINE|L1	-64579	NM_001321945	2259	Hs.508616	NM_004115	ENSG00000102466	FGF14	FGF-14|FHF-4|FHF4|SCA27	fibroblast growth factor 14	protein-coding
chr10_111657793_111657841	Dm.Bm.5h-Dp.Bm.5h_peak_385	4.86459	2.28232	4.30596	Intergenic	Intergenic	525948	NM_001244949	57678	Hs.42586	NM_020918	ENSG00000119927	GPAM	GPAT|GPAT1	glycerol-3-phosphate acyltransferase, mitochondrial	protein-coding
chr2_76680555_76680616	Dm.Bm.5h-Dp.Bm.5h_peak_1168	4.86459		4.30596	Intergenic	LTR16A1|LTR|ERVL	-305379	NR_110284	101927907	Hs.382185	NR_110284	ENSG00000234653	LOC101927907	-	uncharacterized LOC101927907	ncRNA
chr7_23981897_23981978	Dm.Bm.5h-Dp.Bm.5h_peak_2147	4.86459	2.28232	4.30596	Intergenic	L1M6|LINE|L1	271719	NM_031414	56164	Hs.309767	NM_031414	ENSG00000196335	STK31	SGK396|TDRD8	serine/threonine kinase 31	protein-coding
chr12_107159578_107159762	Dm.Bm.5h-Dp.Bm.5h_peak_643	4.86459	2.28232	4.30596	Intergenic	MLT1J2|LTR|ERVL-MaLR	-66121	NM_004075	1407	Hs.151573	NM_004075	ENSG00000008405	CRY1	DSPD|PHLL1	cryptochrome circadian regulator 1	protein-coding
chr6_168919934_168920020	Dm.Bm.5h-Dp.Bm.5h_peak_2116	4.74958		3.36383	Intergenic	Intergenic	44405	NR_136248	105378146	Hs.343631	NR_136248	NA	LOC105378146	-	uncharacterized LOC105378146	ncRNA
chr1_118602648_118602669	Dm.Bm.5h-Dp.Bm.5h_peak_129	4.86459	2.28232	4.30596	Intergenic	MER90a|LTR|ERV1	385684	NM_001330677	6913	Hs.146196	NM_152380	ENSG00000092607	TBX15	TBX14	T-box transcription factor 15	protein-coding
chr5_50505667_50505840	Dm.Bm.5h-Dp.Bm.5h_peak_1793	4.86459	2.28232	4.30596	Intergenic	MER2B|DNA|TcMar-Tigger	-64466	NM_198449	133418	Hs.561411	NM_198449	ENSG00000170571	EMB	GP70	embigin	protein-coding
chr3_104611441_104611502	Dm.Bm.5h-Dp.Bm.5h_peak_1519	4.86459	2.28232	4.30596	Intergenic	L2b|LINE|L2	-755241	NM_001243283	214	Hs.591293	NM_001627	ENSG00000170017	ALCAM	CD166|MEMD	activated leukocyte cell adhesion molecule	protein-coding
chr7_131050676_131050697	Dm.Bm.5h-Dp.Bm.5h_peak_2264	4.84668		4.26379	intron (NR_109850, intron 3 of 5)	L2a|LINE|L2	56343	NR_024153	378805	Hs.150556	NM_001085379	ENSG00000231721	LINC-PINT	LincRNA-Pint|MKLN1-AS1|PINT	long intergenic non-protein coding RNA, p53 induced transcript	ncRNA
chr21_41748595_41748622	Dm.Bm.5h-Dp.Bm.5h_peak_1383	5.62067		4.34647	intron (NM_020639, intron 4 of 7)	L1MB2|LINE|L1	-1768	NR_106872	102465488	NA	NR_106872	ENSG00000275166	MIR6814	hsa-mir-6814	microRNA 6814	ncRNA
chr7_35617151_35617300	Dm.Bm.5h-Dp.Bm.5h_peak_2165	4.86459	2.28232	4.30596	Intergenic	Intergenic	77909	NM_022373	64224	Hs.643051	NM_022373	ENSG00000122557	HERPUD2	-	HERPUD family member 2	protein-coding
chr10_133069280_133069380	Dm.Bm.5h-Dp.Bm.5h_peak_405	6.39325		5.18326	Intergenic	Intergenic	17367	NR_111905	100128127	Hs.694139	NR_111905	NA	ADGRA1-AS1	GPR123-AS1	adhesion G protein-coupled receptor A1 antisense RNA 1	ncRNA
chr22_46870073_46870168	Dm.Bm.5h-Dp.Bm.5h_peak_1415	4.79764		3.76148	intron (NM_001284305, intron 4 of 12)	MIRc|SINE|MIR	45921	NR_122047	642757	Hs.632786	NR_122047	ENSG00000280080	TBC1D22A-AS1	-	TBC1D22A antisense RNA 1	ncRNA
chr2_233211418_233211439	Dm.Bm.5h-Dp.Bm.5h_peak_1305	4.86459	2.28232	4.30596	Intergenic	Intergenic	-40142	NM_198890	55054	Hs.529322	NM_017974	ENSG00000085978	ATG16L1	APG16L|ATG16A|ATG16L|IBD10|WDR30	autophagy related 16 like 1	protein-coding
chr1_32572139_32572160	Dm.Bm.5h-Dp.Bm.5h_peak_27	4.86459	2.28232	4.30596	intron (NR_111980, intron 2 of 3)	L1ME2|LINE|L1	32723	NR_111980	653121	Hs.546479	NM_144621	ENSG00000160062	ZBTB8A	BOZF1|ZBTB8|ZNF916A	zinc finger and BTB domain containing 8A	protein-coding
chr3_56858580_56858601	Dm.Bm.5h-Dp.Bm.5h_peak_1486	4.86459	2.28232	4.30596	intron (NM_001128615, intron 4 of 12)	L2a|LINE|L2	-56642	NM_019555	50650	Hs.476402	NM_019555	ENSG00000163947	ARHGEF3	GEF3|STA3|XPLN	Rho guanine nucleotide exchange factor 3	protein-coding
chrY_17387740_17387770	Dm.Bm.5h-Dp.Bm.5h_peak_2609	5.83751		6.08675	Intergenic	Intergenic	-113203	NR_028084	100302526	Hs.434364	NR_028084	NA	FAM41AY2	-	family with sequence similarity 41 member A, Y-linked 2	ncRNA
chr20_58123509_58123530	Dm.Bm.5h-Dp.Bm.5h_peak_1364	4.86459	2.28232	4.30596	Intergenic	L1MC3|LINE|L1	-27382	NM_178456	128602	Hs.43977	NM_178456	ENSG00000124237	C20orf85	LLC1|bA196N14.1	chromosome 20 open reading frame 85	protein-coding
chr18_2533223_2533244	Dm.Bm.5h-Dp.Bm.5h_peak_1022	4.86459	2.28232	4.30596	Intergenic	MLT1E2-int|LTR|ERVL-MaLR	38271	NM_022840	64863	Hs.126888	NM_022840	ENSG00000101574	METTL4	HsT661	methyltransferase like 4	protein-coding
chr10_120337731_120337881	Dm.Bm.5h-Dp.Bm.5h_peak_391	4.86459	2.28232	4.30596	Intergenic	Intergenic	17417	NM_000982	6144	Hs.381123	NM_000982	ENSG00000122026	RPL21	HYPT12|L21	ribosomal protein L21	protein-coding
chr4_154890851_154890872	Dm.Bm.5h-Dp.Bm.5h_peak_1724	4.86459	2.28232	4.30596	Intergenic	LTR16C|LTR|ERVL	109357	NM_001277173	166863	Hs.133095	NM_144979	ENSG00000151962	RBM46	CT68	RNA binding motif protein 46	protein-coding
chr6_142308206_142308227	Dm.Bm.5h-Dp.Bm.5h_peak_2089	4.86158	2.28143	4.30596	intron (NM_198569, intron 1 of 24)	MIRb|SINE|MIR	6210	NM_198569	57211	Hs.743302	NM_020455	ENSG00000112414	ADGRG6	APG1|DREG|GPR126|LCCS9|PR126|PS1TP2|VIGR	adhesion G protein-coupled receptor G6	protein-coding
chr7_40761140_40761161	Dm.Bm.5h-Dp.Bm.5h_peak_2169	4.6563		2.78708	intron (NM_024728, intron 14 of 14)	intron (NM_024728, intron 14 of 14)	218788	NR_110831	101928744	Hs.639767	NR_110831	ENSG00000232458	LINC01450	-	long intergenic non-protein coding RNA 1450	ncRNA
chr5_76496436_76496543	Dm.Bm.5h-Dp.Bm.5h_peak_1827	4.8566	2.27995	4.30596	intron (NM_006633, intron 2 of 35)	MLT1F2|LTR|ERVL-MaLR	-50919	NM_001285460	10788	Hs.291030	NM_006633	ENSG00000145703	IQGAP2	-	IQ motif containing GTPase activating protein 2	protein-coding
chr6_130795044_130795065	Dm.Bm.5h-Dp.Bm.5h_peak_2068	4.85163	2.27847	4.30596	Intergenic	Intergenic	-32350	NM_001195597	100507203	Hs.388715	NM_001195597	ENSG00000256162	SMLR1	-	small leucine rich protein 1	protein-coding
chr8_131883138_131883159	Dm.Bm.5h-Dp.Bm.5h_peak_2427	4.84668	2.277	4.26379	Intergenic	L1PA6|LINE|L1	-20944	NM_001323558	23167	Hs.204564	NM_015137	ENSG00000132294	EFR3A	-	EFR3 homolog A	protein-coding
chr4_165905602_165905623	Dm.Bm.5h-Dp.Bm.5h_peak_1736	4.84668	2.277	4.26379	intron (NM_001204760, intron 1 of 9)	intron (NM_001204760, intron 1 of 9)	32376	NM_001204760	7092	Hs.106513	NM_012464	ENSG00000038295	TLL1	ASD6|TLL	tolloid like 1	protein-coding
chr2_227038713_227038811	Dm.Bm.5h-Dp.Bm.5h_peak_1300	4.84668	2.277	4.26379	intron (NM_000092, intron 37 of 47)	intron (NM_000092, intron 37 of 47)	125797	NM_000092	1286	Hs.591645	NM_000092	ENSG00000081052	COL4A4	ATS2|BFH|CA44	collagen type IV alpha 4 chain	protein-coding
chr13_28514061_28514111	Dm.Bm.5h-Dp.Bm.5h_peak_668	4.84668	2.277	4.26379	Intergenic	L1MCa|LINE|L1	-18958	NM_001159920	2321	Hs.594454	NM_002019	ENSG00000102755	FLT1	FLT|FLT-1|VEGFR-1|VEGFR1	fms related tyrosine kinase 1	protein-coding
chr4_77360664_77360704	Dm.Bm.5h-Dp.Bm.5h_peak_1665	4.84668	2.277	4.26379	Intergenic	Intergenic	-151069	NM_006419	10563	Hs.100431	NM_006419	ENSG00000156234	CXCL13	ANGIE|ANGIE2|BCA-1|BCA1|BLC|BLR1L|SCYB13	C-X-C motif chemokine ligand 13	protein-coding
chr7_124702096_124702245	Dm.Bm.5h-Dp.Bm.5h_peak_2257	4.84668	2.277	4.26379	Intergenic	OldhAT1|DNA|hAT-Ac	63621	NM_005302	2861	Hs.406094	NM_005302	ENSG00000170775	GPR37	EDNRBL|PAELR|hET(B)R-LP	G protein-coupled receptor 37	protein-coding
chr3_61232832_61232901	Dm.Bm.5h-Dp.Bm.5h_peak_1490	4.84668	2.277	4.26379	intron (NM_001320900, intron 1 of 9)	L1ME4b|LINE|L1	18585	NM_002012	2272	Hs.655995	NM_002012	ENSG00000189283	FHIT	AP3Aase|FRA3B	fragile histidine triad diadenosine triphosphatase	protein-coding
chr1_203271175_203271209	Dm.Bm.5h-Dp.Bm.5h_peak_210	5.04282		2.66641	Intergenic	MLT1J|LTR|ERVL-MaLR	-15960	NR_117097	100506775	Hs.443859	NR_117097	ENSG00000231507	LINC01353	-	long intergenic non-protein coding RNA 1353	ncRNA
chr4_38841806_38841827	Dm.Bm.5h-Dp.Bm.5h_peak_1635	4.84668	2.277	4.26379	intron (NM_006068, intron 1 of 1)	Ricksha_0|DNA|MULE-MuDR	15000	NM_006068	10333	Hs.575090	NM_006068	ENSG00000174130	TLR6	CD286	toll like receptor 6	protein-coding
chr5_176144690_176144779	Dm.Bm.5h-Dp.Bm.5h_peak_1946	4.39721		2.03166	intron (NR_036494, intron 25 of 25)	L4_A_Mam|LINE|RTE-X	25186	NR_038402	100507387	Hs.368516	NR_038402	ENSG00000251623	LOC100507387	-	uncharacterized LOC100507387	ncRNA
chr10_117764096_117764135	Dm.Bm.5h-Dp.Bm.5h_peak_388	7.23687		6.32409	Intergenic	L2b|LINE|L2	-219048	NR_002791	196047	Hs.312592	NR_002791	ENSG00000229847	EMX2OS	EMX2-AS1|NCRNA00045	EMX2 opposite strand/antisense RNA	ncRNA
chr21_28151815_28151942	Dm.Bm.5h-Dp.Bm.5h_peak_1371	5.47993		3.80468	intron (NR_126012, intron 5 of 5)	Tigger3b|DNA|TcMar-Tigger	61476	NR_126011	284825	Hs.651529	NR_126010	ENSG00000232079	LINC01697	-	long intergenic non-protein coding RNA 1697	ncRNA
chr10_116553498_116553623	Dm.Bm.5h-Dp.Bm.5h_peak_387	4.84668	2.277	4.26379	intron (NM_000936, intron 5 of 12)	Tigger3b|DNA|TcMar-Tigger	7630	NM_000936	5406	Hs.501135	NM_000936	ENSG00000175535	PNLIP	PL|PNLIPD|PTL	pancreatic lipase	protein-coding
chr1_12496487_12496662	Dm.Bm.5h-Dp.Bm.5h_peak_12	5.32573		2.61778	intron (NM_015378, intron 67 of 69)	intron (NM_015378, intron 67 of 69)	-10671	NR_003025	677885	Hs.658450	NR_003025	ENSG00000239149	SNORA59A	ACA59	small nucleolar RNA, H/ACA box 59A	snoRNA
chr9_117219303_117219324	Dm.Bm.5h-Dp.Bm.5h_peak_2532	5.81601		5.93143	intron (NM_014010, intron 2 of 21)	intron (NM_014010, intron 2 of 21)	-38113	NR_003708	100124538	Hs.693445	NR_003708	ENSG00000207268	SNORA70C	U70C	small nucleolar RNA, H/ACA box 70C	snoRNA
chr20_40319942_40320017	Dm.Bm.5h-Dp.Bm.5h_peak_1350	4.35681		1.88511	Intergenic	Intergenic	315519	NR_109936	100505663	Hs.559348	NR_109936	ENSG00000237767	LINC01370	HI-LNC25|HILNC25	long intergenic non-protein coding RNA 1370	ncRNA
chr1_230492841_230492885	Dm.Bm.5h-Dp.Bm.5h_peak_250	4.84668	2.277	4.26379	Intergenic	Intergenic	-66531	NM_001258311	79605	Hs.520463	NM_024554	ENSG00000177614	PGBD5	-	piggyBac transposable element derived 5	protein-coding
chr2_176485001_176485251	Dm.Bm.5h-Dp.Bm.5h_peak_1248	5.22817		2.91154	Intergenic	Intergenic	115926	NR_031648	100302142	NA	NR_031648	ENSG00000283203	MIR1246	MIRN1246|hsa-mir-1246	microRNA 1246	ncRNA
chr2_195022288_195022309	Dm.Bm.5h-Dp.Bm.5h_peak_1269	3.88131		2.66641	Intergenic	Intergenic	291704	NR_110223	101927431	Hs.558215	NR_110223	ENSG00000230173	LINC01790	-	long intergenic non-protein coding RNA 1790	ncRNA
chr6_25804911_25804972	Dm.Bm.5h-Dp.Bm.5h_peak_1981	4.84668	2.277	4.26379	intron (NM_005074, intron 10 of 12)	L1PB3|LINE|L1	27110	NM_005074	6568	Hs.205816	NM_005074	ENSG00000124568	SLC17A1	NAPI-1|NPT-1|NPT1	solute carrier family 17 member 1	protein-coding
chr13_75640836_75640868	Dm.Bm.5h-Dp.Bm.5h_peak_690	4.84668	2.277	4.26379	intron (NM_001306080, intron 1 of 30)	intron (NM_001306080, intron 1 of 30)	4522	NM_001306080	4008	Hs.207631	NM_005358	ENSG00000136153	LMO7	FBX20|FBXO20|LMO7b|LOMP	LIM domain 7	protein-coding
chr11_23025000_23025097	Dm.Bm.5h-Dp.Bm.5h_peak_431	4.84668	2.277	4.26379	Intergenic	Intergenic	-164575	NM_001195637	100500938	Hs.555029	NM_001195637	ENSG00000255359	CCDC179	-	coiled-coil domain containing 179	protein-coding
chr16_49937373_49937451	Dm.Bm.5h-Dp.Bm.5h_peak_913	4.84668	2.277	4.26379	Intergenic	Intergenic	-79493	NM_001271620	23090	Hs.443715	NM_015069	ENSG00000102935	ZNF423	Ebfaz|JBTS19|NPHP14|OAZ|Roaz|ZFP423|Zfp104|hOAZ	zinc finger protein 423	protein-coding
chr1_241680060_241680107	Dm.Bm.5h-Dp.Bm.5h_peak_264	4.84668	2.277	4.26379	intron (NM_001367482, intron 6 of 27)	intron (NM_001367482, intron 6 of 27)	27803	NM_001367482	128025	Hs.97527	NM_144625	ENSG00000162843	WDR64	-	WD repeat domain 64	protein-coding
chr10_58999458_58999557	Dm.Bm.5h-Dp.Bm.5h_peak_322	4.84668		4.26379	promoter-TSS (NR_108046)	promoter-TSS (NR_108046)	-10	NR_108046	100507008	Hs.170953	NR_108046	NA	LINC00844	-	long intergenic non-protein coding RNA 844	ncRNA
chr11_21650115_21650186	Dm.Bm.5h-Dp.Bm.5h_peak_430	4.84668	2.277	4.26379	Intergenic	MER3|DNA|hAT-Charlie	-542934	NM_001142649	203859	Hs.154329	NM_213599	ENSG00000171714	ANO5	GDD1|LGMD2L|LGMDR12|TMEM16E	anoctamin 5	protein-coding
chr1_40046665_40046727	Dm.Bm.5h-Dp.Bm.5h_peak_37	4.84668	2.277	4.26379	intron (NM_001350484, intron 2 of 13)	Tigger3a|DNA|TcMar-Tigger	5845	NM_001350481	10487	Hs.370581	NM_006367	ENSG00000131236	CAP1	CAP|CAP1-PEN	cyclase associated actin cytoskeleton regulatory protein 1	protein-coding
chr5_122004314_122004400	Dm.Bm.5h-Dp.Bm.5h_peak_1886	4.84668	2.277	4.26379	intron (NM_152546, intron 4 of 7)	L1M3e|LINE|L1	42382	NM_152546	153443	Hs.107622	NM_152546	ENSG00000151304	SRFBP1	BUD22|P49|Rlb1|STRAP|p49/STRAP	serum response factor binding protein 1	protein-coding
chr8_92486529_92486606	Dm.Bm.5h-Dp.Bm.5h_peak_2383	3.76198		1.80717	Intergenic	LTR40a|LTR|ERVL	168926	NR_125827	102724710	Hs.125714	NR_125827	ENSG00000253634	LOC102724710	-	uncharacterized LOC102724710	ncRNA
chr12_80837503_80837524	Dm.Bm.5h-Dp.Bm.5h_peak_615	3.83811		2.37391	intron (NM_004664, intron 4 of 5)	MLT1D|LTR|ERVL-MaLR	-4885	NR_030348	693202	NA	NR_030348	ENSG00000207763	MIR617	MIRN617|hsa-mir-617	microRNA 617	ncRNA
chr8_120217579_120217604	Dm.Bm.5h-Dp.Bm.5h_peak_2412	4.84668	2.277	4.26379	intron (NM_021110, intron 14 of 47)	intron (NM_021110, intron 14 of 47)	92490	NM_021110	7373	Hs.409662	NM_021110	ENSG00000187955	COL14A1	UND	collagen type XIV alpha 1 chain	protein-coding
chrY_18486248_18486269	Dm.Bm.5h-Dp.Bm.5h_peak_2610	4.84668	2.277	4.26379	Intergenic	Intergenic	-60412	NR_003509	159119	Hs.567744	NM_153716	ENSG00000169953	HSFY2	HSF2L|HSFY	heat shock transcription factor Y-linked 2	protein-coding
chr2_150605793_150605848	Dm.Bm.5h-Dp.Bm.5h_peak_1226	5.48825		2.98254	Intergenic	Tigger3a|DNA|TcMar-Tigger	-23076	NR_110247	101929282	Hs.126866	NR_110244	ENSG00000224048	LINC02612	-	long intergenic non-protein coding RNA 2612	ncRNA
chr6_121455493_121455531	Dm.Bm.5h-Dp.Bm.5h_peak_2055	4.84668	2.277	4.26379	Intergenic	Intergenic	19866	NM_000165	2697	Hs.74471	NM_000165	ENSG00000152661	GJA1	AVSD3|CMDR|CX43|EKVP|EKVP3|GJAL|HLHS1|HSS|ODDD|PPKCA	gap junction protein alpha 1	protein-coding
chr4_60319390_60319562	Dm.Bm.5h-Dp.Bm.5h_peak_1651	4.84668		4.26379	Intergenic	Tigger3b|DNA|TcMar-Tigger	-603143	NR_039652	100616450	NA	NR_039652	ENSG00000265829	MIR548AG1	-	microRNA 548ag-1	ncRNA
chr4_47377800_47377821	Dm.Bm.5h-Dp.Bm.5h_peak_1641	4.84668	2.277	4.26379	intron (NM_000812, intron 5 of 8)	LTR12C|LTR|ERV1	85891	NM_017845	54951	Hs.23956	NM_017845	ENSG00000169019	COMMD8	-	COMM domain containing 8	protein-coding
chr11_62718724_62718788	Dm.Bm.5h-Dp.Bm.5h_peak_462	3.87338		2.66641	intron (NM_001079559, intron 10 of 13)	intron (NM_001079559, intron 10 of 13)	8628	NR_037946	100534595	Hs.533709	NR_037946	ENSG00000234857	HNRNPUL2-BSCL2	-	HNRNPUL2-BSCL2 readthrough (NMD candidate)	ncRNA
chr21_40642156_40642253	Dm.Bm.5h-Dp.Bm.5h_peak_1382	7.16849		6.08675	intron (NR_073202, intron 3 of 32)	intron (NR_073202, intron 3 of 32)	-11438	NR_046774	100874326	Hs.679746	NR_046774	ENSG00000233756	DSCAM-IT1	zag4	DSCAM intronic transcript 1	ncRNA
chr14_98304762_98304809	Dm.Bm.5h-Dp.Bm.5h_peak_793	5.53322		4.07749	Intergenic	L1ME3F|LINE|L1	-326662	NR_152747	388011	Hs.651477	NR_015430	ENSG00000246223	LINC01550	C14orf64	long intergenic non-protein coding RNA 1550	ncRNA
chr10_57469075_57469210	Dm.Bm.5h-Dp.Bm.5h_peak_318	4.49038		1.63059	Intergenic	MLT1E2|LTR|ERVL-MaLR	-164584	NR_037490	100500834	NA	NR_037490	ENSG00000264747	MIR3924	-	microRNA 3924	ncRNA
chr1_211200480_211200548	Dm.Bm.5h-Dp.Bm.5h_peak_221	4.84668	2.277	4.26379	Intergenic	Intergenic	-58763	NR_146433	55758	Hs.356399	NM_018254	ENSG00000117625	RCOR3	-	REST corepressor 3	protein-coding
chr7_86111222_86111338	Dm.Bm.5h-Dp.Bm.5h_peak_2199	4.84668	2.277	4.26379	Intergenic	Intergenic	-532629	NM_001363522	2913	Hs.590575	NM_000840	ENSG00000198822	GRM3	GLUR3|GPRC1C|MGLUR3|mGlu3	glutamate metabotropic receptor 3	protein-coding
chr4_157192633_157192761	Dm.Bm.5h-Dp.Bm.5h_peak_1726	4.84668	2.277	4.26379	Intergenic	Intergenic	-27887	NM_001083619	2891	Hs.32763	NM_000826	ENSG00000120251	GRIA2	GLUR2|GLURB|GluA2|GluR-K2|HBGR2	glutamate ionotropic receptor AMPA type subunit 2	protein-coding
chr6_137174205_137174226	Dm.Bm.5h-Dp.Bm.5h_peak_2082	4.84668	2.277	4.26379	promoter-TSS (NM_052962)	promoter-TSS (NM_052962)	-572	NM_052962	116379	Hs.126891	NM_052962	ENSG00000164485	IL22RA2	CRF2-10|CRF2-S1|CRF2X|IL-22BP|IL-22R-alpha-2|IL-22RA2|ZCYTOR16	interleukin 22 receptor subunit alpha 2	protein-coding
chr17_54819930_54819972	Dm.Bm.5h-Dp.Bm.5h_peak_988	4.84668	2.277	4.26379	Intergenic	L1M5|LINE|L1	-80740	NM_001321176	10040	Hs.153504	NM_005486	ENSG00000141198	TOM1L1	SRCASM	target of myb1 like 1 membrane trafficking protein	protein-coding
chr6_116417828_116417954	Dm.Bm.5h-Dp.Bm.5h_peak_2050	4.84668	2.277	4.26379	intron (NM_001322937, intron 3 of 6)	MER67A|LTR|ERV1	-43484	NM_001276460	441168	Hs.381220	NM_001010919	ENSG00000188820	CALHM6	C6orf187|FAM26F|INAM|dJ93H18.5	calcium homeostasis modulator family member 6	protein-coding
chr8_84853601_84853698	Dm.Bm.5h-Dp.Bm.5h_peak_2374	4.84668	2.277	4.26379	intron (NM_001287244, intron 4 of 7)	intron (NM_001287244, intron 4 of 7)	147723	NM_001287244	138046	Hs.121663	NM_173848	ENSG00000184672	RALYL	HNRPCL3	RALY RNA binding protein like	protein-coding
chr18_72339680_72339765	Dm.Bm.5h-Dp.Bm.5h_peak_1095	4.84668	2.277	4.26379	Intergenic	Intergenic	204619	NM_182511	147381	Hs.569851	NM_182511	ENSG00000141668	CBLN2	-	cerebellin 2 precursor	protein-coding
chr7_49463237_49463276	Dm.Bm.5h-Dp.Bm.5h_peak_2175	4.84668	2.277	4.26379	Intergenic	L1M1|LINE|L1	-310381	NM_198570	375567	Hs.629302	NM_198570	ENSG00000188730	VWC2	PSST739|UNQ739	von Willebrand factor C domain containing 2	protein-coding
chr1_219521523_219521603	Dm.Bm.5h-Dp.Bm.5h_peak_235	4.84668		4.26379	intron (NR_135822, intron 1 of 3)	MER45R|DNA|hAT-Tip100	35761	NR_135822	102723886	Hs.525963	NR_135822	NA	LYPLAL1-AS1	-	LYPLAL1 antisense RNA 1	ncRNA
chr8_55681560_55681581	Dm.Bm.5h-Dp.Bm.5h_peak_2343	4.84668	2.277	4.26379	Intergenic	Intergenic	91807	NM_001286660	137695	Hs.420076	NM_152417	ENSG00000167904	TMEM68	-	transmembrane protein 68	protein-coding
chr4_20616519_20616579	Dm.Bm.5h-Dp.Bm.5h_peak_1623	4.84668	2.277	4.26379	intron (NM_001289135, intron 33 of 35)	intron (NM_001289135, intron 33 of 35)	-79733	NR_133933	133015	Hs.479298	NM_145048	ENSG00000163138	PACRGL	C4orf28	parkin coregulated like	protein-coding
chr11_26853566_26853615	Dm.Bm.5h-Dp.Bm.5h_peak_435	4.84668	2.277	4.26379	Intergenic	L4_A_Mam|LINE|RTE-X	-131531	NM_178498	159963	Hs.148907	NM_178498	ENSG00000148942	SLC5A12	SMCT2	solute carrier family 5 member 12	protein-coding
chr5_97644293_97644526	Dm.Bm.5h-Dp.Bm.5h_peak_1864	5.99145		3.36383	intron (NR_105028, intron 2 of 3)	L2c|LINE|L2	139714	NR_105028	102546227	Hs.582516	NR_105028	ENSG00000250331	LINC01340	-	long intergenic non-protein coding RNA 1340	ncRNA
chr10_63682473_63682650	Dm.Bm.5h-Dp.Bm.5h_peak_330	4.84668	2.277	4.26379	Intergenic	Intergenic	-160672	NM_001318154	221037	Hs.413416	NM_004241	ENSG00000171988	JMJD1C	KDM3C|TRIP-8|TRIP8	jumonji domain containing 1C	protein-coding
chr11_42756733_42756922	Dm.Bm.5h-Dp.Bm.5h_peak_451	5.83751		6.08675	Intergenic	Intergenic	-503138	NR_038309	100507205	Hs.99310	NR_038309	NA	LINC02740	-	long intergenic non-protein coding RNA 2740	ncRNA
chr9_2382005_2382107	Dm.Bm.5h-Dp.Bm.5h_peak_2440	4.84668	2.277	4.26379	Intergenic	Intergenic	223600	NM_001289400	6595	Hs.298990	NM_003070	ENSG00000080503	SMARCA2	BAF190|BRM|NCBRS|SNF2|SNF2L2|SNF2LA|SWI2|Sth1p|hBRM|hSNF2a	SWI/SNF related, matrix associated, actin dependent regulator of chromatin, subfamily a, member 2	protein-coding
chr12_58309657_58310047	Dm.Bm.5h-Dp.Bm.5h_peak_587	6.81043		7.94632	Intergenic	L1MA9|LINE|L1	221960	NR_135022	105369785	Hs.539353	NR_135022	ENSG00000257541	LINC02403	-	long intergenic non-protein coding RNA 2403	ncRNA
chr2_234020442_234020542	Dm.Bm.5h-Dp.Bm.5h_peak_1308	4.84668	2.277	4.26379	TTS (NM_024080)	TTS (NM_024080)	-30210	NM_006944	6694	Hs.444488	NM_006944	ENSG00000072080	SPP2	SPP-24|SPP24	secreted phosphoprotein 2	protein-coding
chr1_6928919_6928940	Dm.Bm.5h-Dp.Bm.5h_peak_5	4.84173	2.27552	4.25359	intron (NM_001349608, intron 2 of 21)	L2b|LINE|L2	143476	NM_001349627	23261	Hs.397705	NM_015215	ENSG00000171735	CAMTA1	CANPMR	calmodulin binding transcription activator 1	protein-coding
chr13_39900373_39900410	Dm.Bm.5h-Dp.Bm.5h_peak_675	3.79966		2.06146	Intergenic	Intergenic	-236257	NR_036190	100422940	NA	NR_036190	ENSG00000264171	MIR4305	-	microRNA 4305	ncRNA
chr1_246814302_246814345	Dm.Bm.5h-Dp.Bm.5h_peak_276	4.74958		3.36383	Intergenic	Intergenic	24707	NR_015422	149134	Hs.720494	NM_207326	NA	LINC01341	-	long intergenic non-protein coding RNA 1341	ncRNA
chr11_12387015_12387036	Dm.Bm.5h-Dp.Bm.5h_peak_421	4.83186	2.27258	4.12425	intron (NM_018222, intron 1 of 12)	intron (NM_018222, intron 1 of 12)	9455	NM_018222	55742	Hs.432914	NM_018222	ENSG00000197702	PARVA	CH-ILKBP|MXRA2	parvin alpha	protein-coding
chr8_42910601_42910627	Dm.Bm.5h-Dp.Bm.5h_peak_2330	4.83186	2.27258	4.12425	intron (NM_032410, intron 2 of 21)	L1ME3|LINE|L1	13636	NM_032410	84376	Hs.162852	NM_032410	ENSG00000168172	HOOK3	HK3	hook microtubule tethering protein 3	protein-coding
chr12_102024914_102024935	Dm.Bm.5h-Dp.Bm.5h_peak_636	4.83186	2.27258	4.12425	intron (NM_016053, intron 6 of 6)	intron (NM_016053, intron 6 of 6)	37066	NM_016053	51019	Hs.405692	NM_016053	ENSG00000120860	WASHC3	CCDC53|CGI-116	WASH complex subunit 3	protein-coding
chr19_34654953_34654980	Dm.Bm.5h-Dp.Bm.5h_peak_1114	4.79764		3.76148	intron (NR_027620, intron 1 of 3)	L1PA6|LINE|L1	9094	NR_045208	100130342	Hs.679909	NR_045208	NA	SCGB2B3P	C2B|SCGB4A3P	secretoglobin family 2B member 3, pseudogene	pseudo
chr10_103952101_103952183	Dm.Bm.5h-Dp.Bm.5h_peak_379	4.82694	2.27111	4.07749	Intergenic	Intergenic	-14998	NM_014720	9748	Hs.591922	NM_014720	ENSG00000065613	SLK	LOSK|STK2|bA16H23.1|se20-9	STE20 like kinase	protein-coding
chr8_25312796_25312901	Dm.Bm.5h-Dp.Bm.5h_peak_2313	4.43837		2.15659	intron (NM_024940, intron 13 of 51)	AluSx|SINE|Alu	-32553	NR_106936	102465527	NA	NR_106936	ENSG00000274988	MIR6876	hsa-mir-6876	microRNA 6876	ncRNA
chr1_43241501_43241522	Dm.Bm.5h-Dp.Bm.5h_peak_40	4.82203	2.26964	4.0187	intron (NM_001195831, intron 22 of 23)	intron (NM_001195831, intron 22 of 23)	-28471	NM_001320244	128218	Hs.104476	NM_144626	ENSG00000179178	TMEM125	-	transmembrane protein 125	protein-coding
chr1_185343029_185343121	Dm.Bm.5h-Dp.Bm.5h_peak_195	7.30657		6.59384	Intergenic	Intergenic	-8036	NR_038424	100288079	Hs.131220	NR_038424	ENSG00000261024	GS1-279B7.1	-	microtubule associated protein 1 light chain 3 beta pseudogene	pseudo
chr17_16206636_16206657	Dm.Bm.5h-Dp.Bm.5h_peak_963	4.82203	2.26964	4.0187	intron (NM_006311, intron 1 of 45)	AluSx|SINE|Alu	8887	NM_006311	9611	Hs.462323	NM_006311	ENSG00000141027	NCOR1	N-CoR|N-CoR1|PPP1R109|TRAC1|hN-CoR	nuclear receptor corepressor 1	protein-coding
chr10_80416593_80416624	Dm.Bm.5h-Dp.Bm.5h_peak_355	4.81713	2.26817	3.96061	intron (NM_001243782, intron 1 of 5)	intron (NM_001243782, intron 1 of 5)	2776	NM_001243782	84293	Hs.500333	NM_032333	ENSG00000122378	PRXL2A	Adrx|C10orf58|FAM213A|PAMM	peroxiredoxin like 2A	protein-coding
chr11_75642670_75642691	Dm.Bm.5h-Dp.Bm.5h_peak_475	4.81713	2.26817	3.96061	intron (NM_207577, intron 1 of 2)	intron (NM_207577, intron 1 of 2)	25753	NM_207577	4135	Hs.585540	NM_033063	ENSG00000171533	MAP6	MAP6-N|MTAP6|N-STOP|STOP	microtubule associated protein 6	protein-coding
chr5_151349746_151349767	Dm.Bm.5h-Dp.Bm.5h_peak_1922	4.81713	2.26817	3.96061	Intergenic	Intergenic	-2198	NM_181776	153201	Hs.483877	NM_181776	ENSG00000186335	SLC36A2	PAT2|TRAMD1	solute carrier family 36 member 2	protein-coding
chr7_55075668_55075738	Dm.Bm.5h-Dp.Bm.5h_peak_2184	4.81224	2.26671	3.9041	intron (NM_001346941, intron 1 of 21)	intron (NM_001346941, intron 1 of 21)	-34136	NM_001346900	1956	Hs.488293	NM_005228	ENSG00000146648	EGFR	ERBB|ERBB1|HER1|NISBD2|PIG61|mENA	epidermal growth factor receptor	protein-coding
chr1_33643386_33643462	Dm.Bm.5h-Dp.Bm.5h_peak_30	4.80736	2.26524	3.84787	intron (NM_052896, intron 29 of 69)	intron (NM_052896, intron 29 of 69)	170779	NM_145238	7579	Hs.442705	NM_145238	ENSG00000121903	ZSCAN20	KOX29|ZFP-31|ZNF31|ZNF360	zinc finger and SCAN domain containing 20	protein-coding
chr11_12382106_12382163	Dm.Bm.5h-Dp.Bm.5h_peak_420	4.80736	2.26524	3.84787	intron (NM_018222, intron 1 of 12)	Tigger2b_Pri|DNA|TcMar-Tigger	4564	NM_018222	55742	Hs.432914	NM_018222	ENSG00000197702	PARVA	CH-ILKBP|MXRA2	parvin alpha	protein-coding
chr5_53744045_53744072	Dm.Bm.5h-Dp.Bm.5h_peak_1798	6.64941		6.45752	Intergenic	L1PB1|LINE|L1	75623	NR_147167	105378966	Hs.570949	NR_147167	NA	LINC02105	-	long intergenic non-protein coding RNA 2105	ncRNA
chr1_59972994_59973162	Dm.Bm.5h-Dp.Bm.5h_peak_52	4.8025	2.26379	3.80468	Intergenic	L2b|LINE|L2	-46280	NR_134981	1573	Hs.152096	NM_000775	ENSG00000134716	CYP2J2	CPJ2|CYPIIJ2	cytochrome P450 family 2 subfamily J member 2	protein-coding
chr4_73671581_73671624	Dm.Bm.5h-Dp.Bm.5h_peak_1661	4.79764	2.26232	3.76148	Intergenic	LTR13|LTR|ERVK	-50972	NM_201431	166824	Hs.529677	NM_177532	ENSG00000169435	RASSF6	-	Ras association domain family member 6	protein-coding
chr1_95130652_95130729	Dm.Bm.5h-Dp.Bm.5h_peak_96	4.79764	2.26232	3.76148	intron (NM_001199691, intron 1 of 7)	intron (NM_001199691, intron 1 of 7)	12768	NM_001199691	100527978	Hs.483512	NM_001199691	ENSG00000271092	TLCD4-RWDD3	TMEM56-RWDD3	TLCD4-RWDD3 readthrough	protein-coding
chr9_19286757_19286818	Dm.Bm.5h-Dp.Bm.5h_peak_2453	4.79764	2.26232	3.76148	exon (NM_017925, exon 3 of 32)	exon (NM_017925, exon 3 of 32)	56095	NM_001330640	55667	Hs.249591	NM_017925	ENSG00000137145	DENND4C	C9orf55|C9orf55B|RAB10GEF|bA513M16.3	DENN domain containing 4C	protein-coding
chr18_23725938_23726162	Dm.Bm.5h-Dp.Bm.5h_peak_1045	4.79764	2.26232	3.76148	intron (NM_001127717, intron 2 of 73)	intron (NM_001127717, intron 2 of 73)	36597	NR_130106	3909	Hs.436367	NM_000227	ENSG00000053747	LAMA3	BM600|E170|LAMNA|LOCS	laminin subunit alpha 3	protein-coding
chr8_43115858_43115879	Dm.Bm.5h-Dp.Bm.5h_peak_2331	4.79764	2.26232	3.76148	intron (NM_032237, intron 4 of 4)	L2a|LINE|L2	22354	NM_032237	84197	Hs.491646	NM_032237	ENSG00000185900	POMK	MDDGA12|MDDGC12|SGK196	protein O-mannose kinase	protein-coding
chr11_74086545_74086566	Dm.Bm.5h-Dp.Bm.5h_peak_473	4.79764	2.26232	3.76148	intron (NM_001286577, intron 20 of 32)	MER90|LTR|ERV1	-77319	NM_022803	7352	Hs.101337	NM_003356	ENSG00000175564	UCP3	SLC25A9	uncoupling protein 3	protein-coding
chr6_148620581_148620622	Dm.Bm.5h-Dp.Bm.5h_peak_2094	4.79764	2.26232	3.76148	Intergenic	Intergenic	111451	NM_001346509	23328	Hs.193133	NM_015278	ENSG00000111961	SASH1	CAPOK|DUH1|SH3D6A|dJ323M4.1	SAM and SH3 domain containing 1	protein-coding
chr1_187972047_187972091	Dm.Bm.5h-Dp.Bm.5h_peak_198	4.35681		1.88511	Intergenic	MER20|DNA|hAT-Charlie	528441	NR_132374	106144535	Hs.568709	NR_132374	NA	LINC01037	-	long intergenic non-protein coding RNA 1037	ncRNA
chr7_111613953_111614118	Dm.Bm.5h-Dp.Bm.5h_peak_2236	4.79764	2.26232	3.76148	Intergenic	MER34C_|LTR|ERV1	-51519	NM_001350963	83943	Hs.655722	NM_032549	ENSG00000184903	IMMP2L	IMMP2L-IT1|IMP2|IMP2-LIKE	inner mitochondrial membrane peptidase subunit 2	protein-coding
chr5_61637648_61637740	Dm.Bm.5h-Dp.Bm.5h_peak_1811	4.56661		2.642	promoter-TSS (NR_126525)	promoter-TSS (NR_126525)	-66	NR_161251	285668	Hs.683866	NR_126523	ENSG00000178722	C5orf64	-	chromosome 5 open reading frame 64	ncRNA
chr2_9900704_9900751	Dm.Bm.5h-Dp.Bm.5h_peak_1132	4.79764	2.26232	3.76148	intron (NM_001318977, intron 7 of 13)	L2|LINE|L2	-50965	NM_198182	29841	Hs.418493	NM_198182	ENSG00000134317	GRHL1	LBP32|MGR|NH32|TFCP2L2	grainyhead like transcription factor 1	protein-coding
chr8_113897912_113897933	Dm.Bm.5h-Dp.Bm.5h_peak_2405	4.79764	2.26232	3.76148	Intergenic	Intergenic	-460984	NM_052900	114788	Hs.91381	NM_052900	ENSG00000164796	CSMD3	-	CUB and Sushi multiple domains 3	protein-coding
chr6_160085384_160085425	Dm.Bm.5h-Dp.Bm.5h_peak_2106	5.83161		3.52894	intron (NM_000876, intron 41 of 47)	intron (NM_000876, intron 41 of 47)	-7677	NR_003288	729603	Hs.674810	NR_003288	ENSG00000213073	LOC729603	-	calcineurin like EF-hand protein 1 pseudogene	pseudo
chr3_55615151_55615221	Dm.Bm.5h-Dp.Bm.5h_peak_1484	5.32573		2.61778	intron (NR_132749, intron 16 of 17)	intron (NR_132749, intron 16 of 17)	44283	NR_024615	711	Hs.667161	NR_024615	ENSG00000281708	ERC2-IT1	C1orf1|C3orf51|Po42	ERC2 intronic transcript 1	ncRNA
chr3_117610158_117610401	Dm.Bm.5h-Dp.Bm.5h_peak_1530	7.75468		9.49418	Intergenic	MER70A|LTR|ERVL	80645	NR_146652	105374057	Hs.518179	NR_146652	ENSG00000241213	LINC02024	-	long intergenic non-protein coding RNA 2024	ncRNA
chr1_158847096_158847117	Dm.Bm.5h-Dp.Bm.5h_peak_152	4.79764	2.26232	3.76148	intron (NM_002432, intron 5 of 6)	L1PB3|LINE|L1	15756	NM_002432	4332	Hs.153837	NM_002432	ENSG00000163563	MNDA	PYHIN3	myeloid cell nuclear differentiation antigen	protein-coding
chr9_62665064_62665249	Dm.Bm.5h-Dp.Bm.5h_peak_2480	5.75716		5.32292	Intergenic	MLT2B4|LTR|ERVL	132595	NR_147619	103908604	Hs.535063	NR_147619	NA	LOC103908604	-	uncharacterized LOC103908604	ncRNA
chr13_109396420_109396447	Dm.Bm.5h-Dp.Bm.5h_peak_718	6.65716		4.30596	Intergenic	Intergenic	-4262	NR_126361	104326054	Hs.569298	NR_126361	ENSG00000229792	LINC00399	TCONS_00021596	long intergenic non-protein coding RNA 399	ncRNA
chr3_82044014_82044118	Dm.Bm.5h-Dp.Bm.5h_peak_1510	4.66001		1.64047	intron (NR_147146, intron 1 of 8)	intron (NR_147146, intron 1 of 8)	57924	NR_147146	105377180	Hs.531803	NR_147146	ENSG00000239440	LINC02008	-	long intergenic non-protein coding RNA 2008	ncRNA
chr14_39771445_39771476	Dm.Bm.5h-Dp.Bm.5h_peak_744	4.79764	2.26232	3.76148	Intergenic	Tigger3b|DNA|TcMar-Tigger	-338961	NM_203301	254170	Hs.146632	NM_203301	ENSG00000165355	FBXO33	BMND12|Fbx33|c14_5247	F-box protein 33	protein-coding
chr1_66705210_66705328	Dm.Bm.5h-Dp.Bm.5h_peak_63	4.79764	2.26232	3.76148	intron (NM_001350218, intron 16 of 22)	intron (NM_001350218, intron 16 of 22)	-47190	NM_152665	200132	Hs.479226	NM_152665	ENSG00000152760	TCTEX1D1	-	Tctex1 domain containing 1	protein-coding
chr18_35989892_35989979	Dm.Bm.5h-Dp.Bm.5h_peak_1057	4.79764	2.26232	3.76148	3' UTR (NM_018170, exon 7 of 7)	3' UTR (NM_018170, exon 7 of 7)	17257	NM_031446	83608	Hs.37883	NM_031446	ENSG00000141428	C18orf21	HsT3108|PNAS-124|PNAS-131|XTP13	chromosome 18 open reading frame 21	protein-coding
chr4_80103751_80103796	Dm.Bm.5h-Dp.Bm.5h_peak_1668	4.79764	2.26232	3.76148	Intergenic	Intergenic	-30302	NM_001286780	118429	Hs.162963	NM_058172	ENSG00000163297	ANTXR2	CMG-2|CMG2|HFS|ISH|JHF	ANTXR cell adhesion molecule 2	protein-coding
chr17_66308695_66308742	Dm.Bm.5h-Dp.Bm.5h_peak_1005	4.79764	2.26232	3.76148	intron (NM_002737, intron 2 of 16)	intron (NM_002737, intron 2 of 16)	6106	NM_002737	5578	Hs.531704	NM_002737	ENSG00000154229	PRKCA	AAG6|PKC-alpha|PKCA|PKCI+/-|PKCalpha|PRKACA	protein kinase C alpha	protein-coding
chr1_13620098_13620128	Dm.Bm.5h-Dp.Bm.5h_peak_13	4.79764	2.26232	3.76148	Intergenic	Intergenic	34653	NM_001006624	10630	Hs.468675	NM_006474	ENSG00000162493	PDPN	AGGRUS|GP36|GP40|Gp38|HT1A-1|OTS8|PA2.26|T1A|T1A-2|T1A2|TI1A	podoplanin	protein-coding
chr11_128469890_128470118	Dm.Bm.5h-Dp.Bm.5h_peak_530	4.79764	2.26232	3.76148	intron (NM_001330451, intron 5 of 6)	intron (NM_001330451, intron 5 of 6)	52306	NM_005238	2113	Hs.369438	NM_005238	ENSG00000134954	ETS1	ETS-1|EWSR2|c-ets-1|p54	ETS proto-oncogene 1, transcription factor	protein-coding
chr9_83069352_83069520	Dm.Bm.5h-Dp.Bm.5h_peak_2502	4.79764	2.26232	3.76148	Intergenic	L1ME1|LINE|L1	-6294	NM_152573	158158	Hs.129136	NM_152573	ENSG00000165105	RASEF	RAB45	RAS and EF-hand domain containing	protein-coding
chr11_26219968_26219989	Dm.Bm.5h-Dp.Bm.5h_peak_434	4.79764	2.26232	3.76148	intron (NM_001313726, intron 1 of 27)	MER70A|LTR|ERVL	30856	NM_001313726	63982	Hs.91791	NM_031418	ENSG00000134343	ANO3	C11orf25|DYT23|DYT24|GENX-3947|TMEM16C	anoctamin 3	protein-coding
chr16_19582611_19582654	Dm.Bm.5h-Dp.Bm.5h_peak_904	4.79764	2.26232	3.76148	intron (NM_001300743, intron 7 of 27)	intron (NM_001300743, intron 7 of 27)	26930	NM_001300743	57020	Hs.654964	NM_020314	ENSG00000103544	VPS35L	C16orf62	VPS35 endosomal protein sorting factor like	protein-coding
chr4_142913113_142913350	Dm.Bm.5h-Dp.Bm.5h_peak_1712	4.79764	2.26232	3.76148	Intergenic	LTR108e_Mam|LTR|ERVL	-66697	NM_003866	8821	Hs.176376	NM_003866	ENSG00000109452	INPP4B	-	inositol polyphosphate-4-phosphatase type II B	protein-coding
chr8_60796128_60796149	Dm.Bm.5h-Dp.Bm.5h_peak_2349	4.79764	2.26232	3.76148	intron (NM_017780, intron 4 of 37)	intron (NM_017780, intron 4 of 37)	54880	NM_001316690	55636	Hs.20395	NM_017780	ENSG00000171316	CHD7	CRG|HH5|IS3|KAL5	chromodomain helicase DNA binding protein 7	protein-coding
chr8_118788967_118788988	Dm.Bm.5h-Dp.Bm.5h_peak_2411	4.79764	2.26232	3.76148	Intergenic	Intergenic	162907	NM_002546	4982	Hs.81791	NM_002546	ENSG00000164761	TNFRSF11B	OCIF|OPG|PDB5|TR1	TNF receptor superfamily member 11b	protein-coding
chr4_31392197_31392240	Dm.Bm.5h-Dp.Bm.5h_peak_1633	5.32573		2.61778	Intergenic	Intergenic	-114325	NR_149121	105374565	Hs.112715	NR_149121	NA	LINC02501	-	long intergenic non-protein coding RNA 2501	ncRNA
chr22_21145091_21145138	Dm.Bm.5h-Dp.Bm.5h_peak_1394	7.06343		5.03002	Intergenic	Intergenic	-21788	NR_108107	642633	NA	NM_201565	ENSG00000215498	FAM230B	-	family with sequence similarity 230 member B	ncRNA
chr5_59231651_59231730	Dm.Bm.5h-Dp.Bm.5h_peak_1805	4.79764	2.26232	3.76148	intron (NM_001165899, intron 3 of 16)	intron (NM_001165899, intron 3 of 16)	44424	NM_001197220	5144	Hs.117545	NM_006203	ENSG00000113448	PDE4D	ACRDYS2|DPDE3|HSPDE4D|PDE43|PDE4DN2|STRK1	phosphodiesterase 4D	protein-coding
chr13_107266875_107266975	Dm.Bm.5h-Dp.Bm.5h_peak_715	5.32573		2.61778	intron (NM_001080396, intron 1 of 2)	intron (NM_001080396, intron 1 of 2)	54038	NR_145739	109616978	NA	NR_145739	ENSG00000201847	SNORD31B	-	small nucleolar RNA, C/D box 31B	snoRNA
chr17_56490143_56490203	Dm.Bm.5h-Dp.Bm.5h_peak_991	4.79764	2.26232	3.76148	intron (NM_001370326, intron 18 of 20)	L2c|LINE|L2	-103526	NM_005450	9241	Hs.248201	NM_005450	ENSG00000183691	NOG	SYM1|SYNS1|SYNS1A	noggin	protein-coding
chr15_43660816_43660869	Dm.Bm.5h-Dp.Bm.5h_peak_819	4.79764	2.26232	3.76148	intron (NR_146339, intron 28 of 39)	intron (NR_146339, intron 28 of 39)	-11959	NM_001282310	117155	Hs.657395	NM_054020	ENSG00000166762	CATSPER2	-	cation channel sperm associated 2	protein-coding
chr5_120805415_120805448	Dm.Bm.5h-Dp.Bm.5h_peak_1883	4.79764	2.26232	3.76148	Intergenic	Intergenic	273968	NM_001308088	51334	Hs.157461	NM_016644	ENSG00000184838	PRR16	DSC54|LARGEN	proline rich 16	protein-coding
chr5_107462404_107462541	Dm.Bm.5h-Dp.Bm.5h_peak_1872	4.79764	2.26232	3.76148	intron (NM_001962, intron 1 of 4)	intron (NM_001962, intron 1 of 4)	208464	NM_001962	1946	Hs.288741	NM_001962	ENSG00000184349	EFNA5	AF1|EFL5|EPLG7|GLC1M|LERK7|RAGS	ephrin A5	protein-coding
chr2_16943694_16943832	Dm.Bm.5h-Dp.Bm.5h_peak_1139	4.79764	2.26232	3.76148	Intergenic	Intergenic	-277929	NM_030797	81553	Hs.467769	NM_030797	ENSG00000197872	FAM49A	-	family with sequence similarity 49 member A	protein-coding
chr5_114346238_114346426	Dm.Bm.5h-Dp.Bm.5h_peak_1877	4.79764	2.26232	3.76148	Intergenic	MSTA|LTR|ERVL-MaLR	-15738	NM_021614	3781	Hs.98280	NM_021614	ENSG00000080709	KCNN2	KCa2.2|SK2|SKCA2|SKCa 2|hSK2	potassium calcium-activated channel subfamily N member 2	protein-coding
chr6_9611218_9611283	Dm.Bm.5h-Dp.Bm.5h_peak_1964	6.71669		7.02105	Intergenic	Intergenic	-793251	NR_145448	109729173	NA	NR_145448	ENSG00000285278	TFAP2A-AS2	HIPSTR	TFAP2A antisense RNA 2	ncRNA
chr2_40292746_40292771	Dm.Bm.5h-Dp.Bm.5h_peak_1153	4.79764	2.26232	3.76148	intron (NM_001351483, intron 2 of 8)	intron (NM_001351483, intron 2 of 8)	137545	NM_001252624	6546	Hs.31961	NM_021097	ENSG00000183023	SLC8A1	NCX1	solute carrier family 8 member A1	protein-coding
chr1_76856245_76856317	Dm.Bm.5h-Dp.Bm.5h_peak_71	4.79764	2.26232	3.76148	Intergenic	Intergenic	-11199	NM_030965	81849	Hs.149201	NM_030965	ENSG00000117069	ST6GALNAC5	SIAT7-E|SIAT7E|ST6GalNAcV	ST6 N-acetylgalactosaminide alpha-2,6-sialyltransferase 5	protein-coding
chr1_181359011_181359377	Dm.Bm.5h-Dp.Bm.5h_peak_184	3.98861		1.58018	Intergenic	L2c|LINE|L2	122806	NR_046249	100287948	Hs.742594	NR_046249	ENSG00000179452	LINC01699	GM140	long intergenic non-protein coding RNA 1699	ncRNA
chrY_4344811_4344832	Dm.Bm.5h-Dp.Bm.5h_peak_2603	3.0881		3.05479	Intergenic	Intergenic	-261298	NR_162096	113218498	NA	NR_162096	NA	MIR9985	-	microRNA 9985	ncRNA
chr3_46004325_46004474	Dm.Bm.5h-Dp.Bm.5h_peak_1473	4.79764	2.26232	3.76148	Intergenic	MER50-int|LTR|ERV1	-8576	NM_024513	79443	Hs.200227	NM_024513	ENSG00000163820	FYCO1	CATC2|CTRCT18|RUFY3|ZFYVE7	FYVE and coiled-coil domain containing 1	protein-coding
chr7_112562204_112562243	Dm.Bm.5h-Dp.Bm.5h_peak_2239	4.61102		2.66641	Intergenic	Intergenic	-55841	NR_110160	100996249	Hs.561749	NR_110159	NA	LOC100996249	-	uncharacterized LOC100996249	ncRNA
chr4_94952036_94952057	Dm.Bm.5h-Dp.Bm.5h_peak_1684	4.79764	2.26232	3.76148	intron (NM_001203, intron 2 of 12)	L1PA7|LINE|L1	-44185	NM_001256792	658	Hs.598475	NM_001203	ENSG00000138696	BMPR1B	ALK-6|ALK6|AMDD|BDA1D|BDA2|CDw293	bone morphogenetic protein receptor type 1B	protein-coding
chr10_86904731_86904812	Dm.Bm.5h-Dp.Bm.5h_peak_363	4.79764	2.26232	3.76148	intron (NM_004329, intron 7 of 12)	intron (NM_004329, intron 7 of 12)	-50987	NM_001330120	6623	Hs.349470	NM_003087	ENSG00000173267	SNCG	BCSG1|SR	synuclein gamma	protein-coding
chr9_73327333_73327393	Dm.Bm.5h-Dp.Bm.5h_peak_2495	4.79764	2.26232	3.76148	Intergenic	Intergenic	175498	NM_000700	301	Hs.494173	NM_000700	ENSG00000135046	ANXA1	ANX1|LPC1	annexin A1	protein-coding
chr18_33781593_33781614	Dm.Bm.5h-Dp.Bm.5h_peak_1054	4.79764	2.26232	3.76148	Intergenic	Intergenic	203385	NM_030632	80816	Hs.464876	NM_030632	ENSG00000141431	ASXL3	BRPS|KIAA1713	ASXL transcriptional regulator 3	protein-coding
chr1_106998578_106998689	Dm.Bm.5h-Dp.Bm.5h_peak_108	4.79764	2.26232	3.76148	Intergenic	MER70A|LTR|ERVL	-58040	NM_018137	55170	Hs.26006	NM_018137	ENSG00000198890	PRMT6	HRMT1L6	protein arginine methyltransferase 6	protein-coding
chr6_110672702_110672723	Dm.Bm.5h-Dp.Bm.5h_peak_2042	4.79764	2.26232	3.76148	intron (NM_001300963, intron 3 of 13)	L1ME4b|LINE|L1	-141908	NM_001287215	262	Hs.159118	NM_001634	ENSG00000123505	AMD1	ADOMETDC|AMD|SAMDC	adenosylmethionine decarboxylase 1	protein-coding
chr3_61862792_61862824	Dm.Bm.5h-Dp.Bm.5h_peak_1491	4.79764	2.26232	3.76148	intron (NM_002841, intron 2 of 29)	intron (NM_002841, intron 2 of 29)	301237	NM_002841	5793	Hs.595541	NM_002841	ENSG00000144724	PTPRG	HPTPG|PTPG|R-PTP-GAMMA|RPTPG	protein tyrosine phosphatase receptor type G	protein-coding
chr17_38120004_38120049	Dm.Bm.5h-Dp.Bm.5h_peak_977	4.79764	2.26232	3.76148	intron (NM_001001418, intron 7 of 13)	intron (NM_001001418, intron 7 of 13)	-7927	NM_001123392	729877	Hs.105891	NM_001123392	ENSG00000274226	TBC1D3H	-	TBC1 domain family member 3H	protein-coding
chr11_46268128_46268204	Dm.Bm.5h-Dp.Bm.5h_peak_455	4.79764	2.26232	3.76148	Intergenic	L1ME4b|LINE|L1	-9496	NM_052854	90993	Hs.405961	NM_052854	ENSG00000157613	CREB3L1	OASIS|OI16	cAMP responsive element binding protein 3 like 1	protein-coding
chr5_79345335_79345356	Dm.Bm.5h-Dp.Bm.5h_peak_1833	4.79764	2.26232	3.76148	Intergenic	L1ME1|LINE|L1	109215	NM_152405	133746	Hs.482605	NM_152405	ENSG00000152409	JMY	WHAMM2|WHDC1L3	junction mediating and regulatory protein, p53 cofactor	protein-coding
chr12_67540622_67540769	Dm.Bm.5h-Dp.Bm.5h_peak_598	5.75716		5.32292	intron (NR_103861, intron 1 of 2)	intron (NR_103861, intron 1 of 2)	20614	NR_103861	100507175	Hs.505986	NR_103861	ENSG00000203585	LINC02408	-	long intergenic non-protein coding RNA 2408	ncRNA
chr18_5246197_5246287	Dm.Bm.5h-Dp.Bm.5h_peak_1024	6.39325		5.18326	non-coding (NR_015389, exon 3 of 3)	non-coding (NR_015389, exon 3 of 3)	8142	NR_015389	339290	Hs.643553	NR_015389	ENSG00000263753	LINC00667	-	long intergenic non-protein coding RNA 667	ncRNA
chr12_96810099_96810207	Dm.Bm.5h-Dp.Bm.5h_peak_632	4.79279	2.26087	3.75921	intron (NM_001306084, intron 63 of 67)	HAL1|LINE|L1	-97104	NM_001135177	121441	Hs.270084	NM_152905	ENSG00000139350	NEDD1	GCP-WD|TUBGCP7	NEDD1 gamma-tubulin ring complex targeting factor	protein-coding
chr3_27360226_27360303	Dm.Bm.5h-Dp.Bm.5h_peak_1449	4.7882	2.25948	2.08191	intron (NM_152534, intron 2 of 38)	intron (NM_152534, intron 2 of 38)	9118	NM_199347	152110	Hs.506115	NM_152534	ENSG00000163491	NEK10	-	NIMA related kinase 10	protein-coding
chr1_51948552_51948989	Dm.Bm.5h-Dp.Bm.5h_peak_44	4.7877	2.25933	2.59734	intron (NM_002867, intron 2 of 4)	L2a|LINE|L2	41929	NM_002867	5865	Hs.123072	NM_002867	ENSG00000169213	RAB3B	-	RAB3B, member RAS oncogene family	protein-coding
chr9_41637344_41637512	Dm.Bm.5h-Dp.Bm.5h_peak_2477	10.7527		11.9111	Intergenic	MER70A|LTR|ERVL	-10246	NR_103714	100289124	Hs.567050	NM_001024608	NA	FAM27E2	FAM27E1	family with sequence similarity 27 member E2	ncRNA
chrY_8612079_8612108	Dm.Bm.5h-Dp.Bm.5h_peak_2606	3.89167		2.66641	Intergenic	SST1|Satellite|centr	-26200	NR_138045	100873963	Hs.161182	NR_138045	NA	LINC00279	NCRNA00279	long intergenic non-protein coding RNA 279	ncRNA
chr2_196285363_196285475	Dm.Bm.5h-Dp.Bm.5h_peak_1271	5.83751		6.08675	intron (NM_020760, intron 14 of 28)	intron (NM_020760, intron 14 of 28)	25395	NR_110226	101927482	Hs.191841	NR_110225	NA	HECW2-AS1	-	HECW2 antisense RNA 1	ncRNA
chr13_34335823_34335865	Dm.Bm.5h-Dp.Bm.5h_peak_672	6.09953		4.26379	Intergenic	Intergenic	-12199	NR_146542	105370158	NA	NR_146542	NA	LINC02343	-	long intergenic non-protein coding RNA 2343	ncRNA
chr1_155131371_155131468	Dm.Bm.5h-Dp.Bm.5h_peak_146	4.7877	2.25933	2.59734	exon (NM_004428, exon 2 of 5)	exon (NM_004428, exon 2 of 5)	3544	NM_182685	1942	Hs.516664	NM_004428	ENSG00000169242	EFNA1	B61|ECKLG|EFL1|EPLG1|LERK-1|LERK1|TNFAIP4	ephrin A1	protein-coding
chr16_23362706_23362843	Dm.Bm.5h-Dp.Bm.5h_peak_909	4.7877	2.25933	2.59734	intron (NM_000336, intron 4 of 12)	intron (NM_000336, intron 4 of 12)	60473	NM_000336	6338	Hs.414614	NM_000336	ENSG00000168447	SCNN1B	BESC1|ENaCb|ENaCbeta|LIDLS1|SCNEB	sodium channel epithelial 1 beta subunit	protein-coding
chr6_93723986_93724081	Dm.Bm.5h-Dp.Bm.5h_peak_2021	3.86155		2.61778	non-coding (NR_152794, exon 4 of 8)	non-coding (NR_152794, exon 4 of 8)	5731	NR_152795	643432	Hs.509936	NR_015362	NA	TSG1	-	tumor suppressor TSG1	ncRNA
chr1_84839746_84839888	Dm.Bm.5h-Dp.Bm.5h_peak_86	4.78312	2.25795	3.66093	intron (NM_012152, intron 2 of 2)	MIR|SINE|MIR	53389	NM_012152	23566	Hs.527909	NM_012152	ENSG00000171517	LPAR3	EDG7|Edg-7|GPCR|HOFNH30|LP-A3|LPA3|RP4-678I3	lysophosphatidic acid receptor 3	protein-coding
chr5_176944462_176944523	Dm.Bm.5h-Dp.Bm.5h_peak_1947	4.77349	2.25504	3.57616	intron (NM_016290, intron 9 of 14)	intron (NM_016290, intron 9 of 14)	-45147	NM_002115	3101	Hs.411695	NM_002115	ENSG00000160883	HK3	HKIII|HXK3	hexokinase 3	protein-coding
chr21_36506261_36506282	Dm.Bm.5h-Dp.Bm.5h_peak_1378	4.76869	2.25359	3.52987	intron (NM_001146077, intron 2 of 2)	L1ME4b|LINE|L1	-26150	NM_144492	23562	Hs.660278	NM_012130	ENSG00000159261	CLDN14	DFNB29	claudin 14	protein-coding
chr4_81378667_81378713	Dm.Bm.5h-Dp.Bm.5h_peak_1669	4.76869	2.25359	3.52987	Intergenic	Tigger2b_Pri|DNA|TcMar-Tigger	93217	NM_001300735	153020	Hs.591696	NM_152545	ENSG00000138670	RASGEF1B	GPIG4	RasGEF domain family member 1B	protein-coding
chr1_74163389_74163410	Dm.Bm.5h-Dp.Bm.5h_peak_70	4.74958	2.2478	3.36383	intron (NM_001105659, intron 3 of 7)	intron (NM_001105659, intron 3 of 7)	34776	NM_001105659	127255	Hs.644625	NM_145258	ENSG00000162620	LRRIQ3	LRRC44	leucine rich repeats and IQ motif containing 3	protein-coding
chr16_57501040_57501081	Dm.Bm.5h-Dp.Bm.5h_peak_916	4.74958	2.2478	3.36383	Intergenic	L2b|LINE|L2	-14568	NM_018110	55715	Hs.279832	NM_018110	ENSG00000125170	DOK4	IRS-5|IRS5	docking protein 4	protein-coding
chr22_46816563_46816616	Dm.Bm.5h-Dp.Bm.5h_peak_1414	4.74958	2.2478	3.36383	intron (NM_001284305, intron 4 of 12)	intron (NM_001284305, intron 4 of 12)	42663	NM_001284305	25771	Hs.435044	NM_014346	ENSG00000054611	TBC1D22A	C22orf4|HSC79E021	TBC1 domain family member 22A	protein-coding
chr8_9950097_9950149	Dm.Bm.5h-Dp.Bm.5h_peak_2303	4.70248		3.05479	Intergenic	Intergenic	-46651	NR_029668	406907	NA	NR_029668	ENSG00000284321	MIR124-1	MIR124A|MIR124A1|MIRN124-1|MIRN124A1|mir-124-1	microRNA 124-1	ncRNA
chr13_51401364_51401385	Dm.Bm.5h-Dp.Bm.5h_peak_682	4.74958	2.2478	3.36383	intron (NM_012141, intron 4 of 17)	intron (NM_012141, intron 4 of 17)	51661	NM_001039937	26512	Hs.439440	NM_012141	ENSG00000102786	INTS6	DBI-1|DDX26|DDX26A|DICE1|HDB|INT6|Notchl2	integrator complex subunit 6	protein-coding
chr3_44238034_44238111	Dm.Bm.5h-Dp.Bm.5h_peak_1468	4.74958	2.2478	3.36383	Intergenic	MER45R|DNA|hAT-Tip100	-3813	NM_001145030	375337	Hs.132125	NM_001145030	ENSG00000173769	TOPAZ1	C3orf77	testis and ovary specific PAZ domain containing 1	protein-coding
chr2_178914468_178914505	Dm.Bm.5h-Dp.Bm.5h_peak_1254	4.74958	2.2478	3.36383	intron (NM_001316745, intron 7 of 11)	intron (NM_001316745, intron 7 of 11)	-107064	NM_133432	7273	Hs.134602	NM_003319	ENSG00000155657	TTN	CMD1G|CMH9|CMPD4|EOMFC|HMERF|LGMD2J|LGMDR10|MYLK5|SALMY|TMD	titin	protein-coding
chrX_56164360_56164391	Dm.Bm.5h-Dp.Bm.5h_peak_2567	4.74958	2.2478	3.36383	intron (NM_001324104, intron 2 of 6)	L2c|LINE|L2	-67980	NM_001159296	11279	Hs.646614	NM_007250	ENSG00000102349	KLF8	BKLF3|ZNF741	Kruppel like factor 8	protein-coding
chr10_12690034_12690068	Dm.Bm.5h-Dp.Bm.5h_peak_287	4.49038		1.63059	intron (NM_001351032, intron 5 of 11)	intron (NM_001351032, intron 5 of 11)	35302	NR_031752	100313841	NA	NR_031752	ENSG00000221331	MIR548Q	-	microRNA 548q	ncRNA
chr5_14684199_14684220	Dm.Bm.5h-Dp.Bm.5h_peak_1768	4.74958	2.2478	3.36383	intron (NM_138348, intron 4 of 6)	intron (NM_138348, intron 4 of 6)	19492	NM_138348	90268	Hs.406335	NM_138348	ENSG00000154124	OTULIN	AIPDS|FAM105B|GUM	OTU deubiquitinase with linear linkage specificity	protein-coding
chr20_5996858_5996925	Dm.Bm.5h-Dp.Bm.5h_peak_1317	4.66001		1.64047	3' UTR (NM_032485, exon 19 of 19)	3' UTR (NM_032485, exon 19 of 19)	8929	NR_110101	101929225	Hs.635771	NR_110101	ENSG00000278719	MCM8-AS1	-	MCM8 antisense RNA 1	ncRNA
chr5_148966473_148966671	Dm.Bm.5h-Dp.Bm.5h_peak_1916	8.46446		9.39735	Intergenic	Intergenic	95837	NR_030310	693169	NA	NR_030310	ENSG00000207714	MIR584	MIRN584|hsa-mir-584	microRNA 584	ncRNA
chr9_82919452_82919500	Dm.Bm.5h-Dp.Bm.5h_peak_2500	4.74958	2.2478	3.36383	Intergenic	Intergenic	143666	NM_152573	158158	Hs.129136	NM_152573	ENSG00000165105	RASEF	RAB45	RAS and EF-hand domain containing	protein-coding
chr7_123203198_123203322	Dm.Bm.5h-Dp.Bm.5h_peak_2252	4.74958	2.2478	3.36383	Intergenic	Intergenic	-3289	NM_001324400	6561	Hs.489849	NM_022444	ENSG00000081800	SLC13A1	NAS1|NaSi-1	solute carrier family 13 member 1	protein-coding
chr15_52436621_52436642	Dm.Bm.5h-Dp.Bm.5h_peak_836	4.74958	2.2478	3.36383	intron (NM_001142495, intron 1 of 39)	L2a|LINE|L2	92248	NM_001142495	4644	Hs.21213	NM_000259	ENSG00000197535	MYO5A	GS1|MYH12|MYO5|MYR12	myosin VA	protein-coding
chr7_21639772_21639793	Dm.Bm.5h-Dp.Bm.5h_peak_2143	4.74958	2.2478	3.36383	intron (NM_001277115, intron 28 of 81)	intron (NM_001277115, intron 28 of 81)	96744	NM_001277115	8701	Hs.520245	NM_001277115	ENSG00000105877	DNAH11	CILD7|DNAHBL|DNAHC11|DNHBL|DPL11	dynein axonemal heavy chain 11	protein-coding
chr5_88832048_88832109	Dm.Bm.5h-Dp.Bm.5h_peak_1843	4.74958	2.2478	3.36383	intron (NM_001131005, intron 2 of 10)	intron (NM_001131005, intron 2 of 10)	-4891	NM_001364342	4208	Hs.649965	NM_002397	ENSG00000081189	MEF2C	C5DELq14.3|DEL5q14.3	myocyte enhancer factor 2C	protein-coding
chr6_42923694_42923715	Dm.Bm.5h-Dp.Bm.5h_peak_1995	4.74958	2.2478	3.36383	intron (NM_001243169, intron 3 of 4)	MIR|SINE|MIR	-4297	NR_134881	10695	Hs.414099	NM_006586	ENSG00000137161	CNPY3	CAG4A|EIEE60|ERDA5|PRAT4A|TNRC5	canopy FGF signaling regulator 3	protein-coding
chr3_165137634_165137743	Dm.Bm.5h-Dp.Bm.5h_peak_1576	4.74958	2.2478	3.36383	Intergenic	L1PA5|LINE|L1	58695	NM_001318810	22865	Hs.101745	NM_014926	ENSG00000121871	SLITRK3	-	SLIT and NTRK like family member 3	protein-coding
chr1_239876666_239876845	Dm.Bm.5h-Dp.Bm.5h_peak_262	7.52396		7.67378	intron (NM_001347716, intron 7 of 7)	intron (NM_001347716, intron 7 of 7)	23116	NR_046582	100873984	Hs.199475	NR_046582	ENSG00000234601	CHRM3-AS1	-	CHRM3 antisense RNA 1	ncRNA
chr16_81349710_81349861	Dm.Bm.5h-Dp.Bm.5h_peak_939	4.74958	2.2478	3.36383	intron (NM_022041, intron 1 of 10)	intron (NM_022041, intron 1 of 10)	34820	NM_022041	8139	Hs.112569	NM_022041	ENSG00000261609	GAN	GAN1|KLHL16	gigaxonin	protein-coding
chr13_89202894_89202915	Dm.Bm.5h-Dp.Bm.5h_peak_699	5.83751		6.08675	Intergenic	AluJb|SINE|Alu	-32386	NR_047025	100874172	Hs.569291	NR_047025	NA	LINC00440	-	long intergenic non-protein coding RNA 440	ncRNA
chr11_35908154_35908337	Dm.Bm.5h-Dp.Bm.5h_peak_445	4.74958	2.2478	3.36383	Intergenic	Intergenic	-35735	NM_001304263	143458	Hs.745134	NM_174902	ENSG00000179241	LDLRAD3	LRAD3	low density lipoprotein receptor class A domain containing 3	protein-coding
chrX_110669708_110669804	Dm.Bm.5h-Dp.Bm.5h_peak_2586	4.74958	2.2478	3.36383	Intergenic	Intergenic	126061	NM_001367205	91851	Hs.496587	NM_145234	ENSG00000101938	CHRDL1	CHL|MGC1|MGCN|NRLN1|VOPT|dA141H5.1	chordin like 1	protein-coding
chr6_26612503_26612618	Dm.Bm.5h-Dp.Bm.5h_peak_1983	4.74958	2.2478	3.36383	Intergenic	AluSc|SINE|Alu	15608	NM_013375	29777	Hs.254406	NM_013375	ENSG00000146109	ABT1	Esf2|hABT1	activator of basal transcription 1	protein-coding
chr1_109849645_109849708	Dm.Bm.5h-Dp.Bm.5h_peak_115	4.74958	2.2478	3.36383	Intergenic	Intergenic	-61172	NM_172210	1435	Hs.173894	NM_000757	ENSG00000184371	CSF1	CSF-1|MCSF	colony stimulating factor 1	protein-coding
chr2_13503423_13503574	Dm.Bm.5h-Dp.Bm.5h_peak_1135	4.86459		4.30596	Intergenic	L1MEc|LINE|L1	-496486	NR_038434	100506474	Hs.242196	NR_038434	ENSG00000225649	LOC100506474	-	uncharacterized LOC100506474	ncRNA
chr1_43671321_43671358	Dm.Bm.5h-Dp.Bm.5h_peak_41	4.74958	2.2478	3.36383	intron (NM_014663, intron 10 of 21)	MIRb|SINE|MIR	21191	NM_014663	9682	Hs.155983	NM_014663	ENSG00000066135	KDM4A	JHDM3A|JMJD2|JMJD2A|TDRD14A	lysine demethylase 4A	protein-coding
chr2_111747790_111747905	Dm.Bm.5h-Dp.Bm.5h_peak_1200	4.6563		2.78708	Intergenic	Intergenic	23286	NR_039928	100616370	NA	NR_039928	ENSG00000264793	MIR4771-1	-	microRNA 4771-1	ncRNA
chr8_66559799_66560167	Dm.Bm.5h-Dp.Bm.5h_peak_2356	4.74958	2.2478	3.36383	Intergenic	L2b|LINE|L2	53235	NM_001144755	4603	Hs.445898	NM_001080416	ENSG00000185697	MYBL1	A-MYB|AMYB	MYB proto-oncogene like 1	protein-coding
chr9_126357192_126357351	Dm.Bm.5h-Dp.Bm.5h_peak_2543	4.74958	2.2478	3.36383	intron (NM_033446, intron 2 of 9)	L1ME1|LINE|L1	30443	NM_033446	89853	Hs.162659	NM_033446	ENSG00000196814	MVB12B	C9orf28|FAM125B	multivesicular body subunit 12B	protein-coding
chr1_217526242_217526330	Dm.Bm.5h-Dp.Bm.5h_peak_229	4.74958	2.2478	3.36383	intron (NM_018040, intron 5 of 9)	intron (NM_018040, intron 5 of 9)	104804	NM_001297754	55105	Hs.362343	NM_018040	ENSG00000092978	GPATCH2	CT110|GPATC2|PPP1R30|Pfa1	G-patch domain containing 2	protein-coding
chr13_97166034_97166057	Dm.Bm.5h-Dp.Bm.5h_peak_707	5.99145		3.36383	Intergenic	Intergenic	13576	NR_125725	103625683	Hs.679591	NR_125725	ENSG00000233124	LINC00456	-	long intergenic non-protein coding RNA 456	ncRNA
chr13_33228101_33228230	Dm.Bm.5h-Dp.Bm.5h_peak_670	4.74958	2.2478	3.36383	intron (NM_001243476, intron 5 of 17)	L2b|LINE|L2	-22116	NM_001243474	90627	Hs.156551	NM_052851	ENSG00000133121	STARD13	ARHGAP37|DLC2|GT650|LINC00464	StAR related lipid transfer domain containing 13	protein-coding
chr17_13709249_13709323	Dm.Bm.5h-Dp.Bm.5h_peak_958	4.74958	2.2478	3.36383	Intergenic	MIRb|SINE|MIR	-107357	NM_006042	9955	Hs.462270	NM_006042	ENSG00000153976	HS3ST3A1	3-OST-3A|3OST3A1	heparan sulfate-glucosamine 3-sulfotransferase 3A1	protein-coding
chr1_173744783_173744804	Dm.Bm.5h-Dp.Bm.5h_peak_176	4.74958	2.2478	3.36383	intron (NM_014458, intron 3 of 11)	L1MC4a|LINE|L1	29813	NM_014458	27252	Hs.495035	NM_014458	ENSG00000076321	KLHL20	KHLHX|KLEIP|KLHLX	kelch like family member 20	protein-coding
chr18_8337328_8337351	Dm.Bm.5h-Dp.Bm.5h_peak_1030	4.70248		3.05479	intron (NM_002845, intron 20 of 30)	intron (NM_002845, intron 20 of 30)	29694	NR_024419	100192426	Hs.666655	NR_024419	ENSG00000266149	LOC100192426	-	uncharacterized LOC100192426	ncRNA
chr18_39424343_39424392	Dm.Bm.5h-Dp.Bm.5h_peak_1062	4.61102		2.66641	intron (NR_024391, intron 3 of 3)	L2c|LINE|L2	197807	NR_030628	100126323	NA	NR_030628	ENSG00000283615	MIR924	MIRN924|hsa-mir-924	microRNA 924	ncRNA
chr3_62416181_62416367	Dm.Bm.5h-Dp.Bm.5h_peak_1493	4.74958	2.2478	3.36383	intron (NM_003716, intron 28 of 29)	intron (NM_003716, intron 28 of 29)	-42724	NM_018008	55079	Hs.241523	NM_018008	ENSG00000153266	FEZF2	FEZ|FEZL|FKSG36|TOF|ZFP312|ZNF312	FEZ family zinc finger 2	protein-coding
chr1_83264130_83264152	Dm.Bm.5h-Dp.Bm.5h_peak_83	5.64297		4.46108	Intergenic	L1PA3|LINE|L1	-181913	NR_146478	101927542	Hs.623976	NR_146478	NA	LINC01712	-	long intergenic non-protein coding RNA 1712	ncRNA
chr2_192450768_192450860	Dm.Bm.5h-Dp.Bm.5h_peak_1266	4.74958	2.2478	3.36383	Intergenic	Intergenic	-255881	NM_016192	23671	Hs.144513	NM_016192	ENSG00000144339	TMEFF2	CT120.2|HPP1|TENB2|TPEF|TR|TR-2	transmembrane protein with EGF like and two follistatin like domains 2	protein-coding
chr2_129334865_129334991	Dm.Bm.5h-Dp.Bm.5h_peak_1210	4.66001		1.64047	Intergenic	MIRb|SINE|MIR	-61037	NR_122040	151121	Hs.531687	NM_001033657	ENSG00000204460	LINC01854	-	long intergenic non-protein coding RNA 1854	ncRNA
chr12_90055091_90055112	Dm.Bm.5h-Dp.Bm.5h_peak_623	4.86459		4.30596	Intergenic	MLT1K|LTR|ERVL-MaLR	107409	NR_135019	105369891	Hs.148998	NR_135019	ENSG00000257725	LINC02399	-	long intergenic non-protein coding RNA 2399	ncRNA
chr11_107751130_107751160	Dm.Bm.5h-Dp.Bm.5h_peak_513	4.74958	2.2478	3.36383	Intergenic	L1MC4a|LINE|L1	-39089	NM_003063	6588	Hs.334629	NM_003063	ENSG00000170290	SLN	-	sarcolipin	protein-coding
chr13_76384257_76384316	Dm.Bm.5h-Dp.Bm.5h_peak_691	3.76198		1.80717	Intergenic	Intergenic	-449155	NR_047491	100861545	Hs.638962	NR_047491	ENSG00000261206	LINC00561	-	long intergenic non-protein coding RNA 561	ncRNA
chr3_119413772_119413830	Dm.Bm.5h-Dp.Bm.5h_peak_1531	4.74958	2.2478	3.36383	intron (NM_020754, intron 11 of 11)	intron (NM_020754, intron 11 of 11)	49814	NR_073506	55254	Hs.594171	NM_018266	ENSG00000176142	TMEM39A	-	transmembrane protein 39A	protein-coding
chr5_52817925_52817959	Dm.Bm.5h-Dp.Bm.5h_peak_1795	4.74958	2.2478	3.36383	intron (NM_181501, intron 1 of 28)	MER58A|DNA|hAT-Charlie	30026	NM_181501	3672	Hs.644352	NM_181501	ENSG00000213949	ITGA1	CD49a|VLA1	integrin subunit alpha 1	protein-coding
chr12_75817065_75817086	Dm.Bm.5h-Dp.Bm.5h_peak_606	4.74958	2.2478	3.36383	Intergenic	L1MC4|LINE|L1	214700	NM_007350	22822	Hs.602085	NM_007350	ENSG00000139289	PHLDA1	DT1P1B11|PHRIP|TDAG51	pleckstrin homology like domain family A member 1	protein-coding
chr14_78541931_78542090	Dm.Bm.5h-Dp.Bm.5h_peak_776	4.74958	2.2478	3.36383	intron (NM_004796, intron 1 of 16)	L1PA6|LINE|L1	138292	NM_004796	9369	Hs.368307	NM_004796	ENSG00000021645	NRXN3	C14orf60	neurexin 3	protein-coding
chr6_78676803_78676832	Dm.Bm.5h-Dp.Bm.5h_peak_2014	3.98861		1.58018	Intergenic	L1PA6|LINE|L1	-137509	NR_162115	113218491	NA	NR_162115	NA	MIR10524	-	microRNA 10524	ncRNA
chr8_19501804_19501883	Dm.Bm.5h-Dp.Bm.5h_peak_2309	4.74958	2.2478	3.36383	intron (NM_001130518, intron 4 of 9)	intron (NM_001130518, intron 4 of 9)	100701	NM_001354491	55790	Hs.613729	NM_018371	ENSG00000147408	CSGALNACT1	CSGalNAcT-1|ChGn|ChGn-1|beta4GalNAcT	chondroitin sulfate N-acetylgalactosaminyltransferase 1	protein-coding
chr14_64749974_64750195	Dm.Bm.5h-Dp.Bm.5h_peak_759	4.66001		1.64047	exon (NM_001355436, exon 34 of 36)	exon (NM_001355436, exon 34 of 36)	35601	NR_107009	102465841	NA	NR_107009	ENSG00000284269	MIR7855	hsa-mir-7855	microRNA 7855	ncRNA
chr9_17298193_17298248	Dm.Bm.5h-Dp.Bm.5h_peak_2452	4.74958	2.2478	3.36383	exon (NM_001114395, exon 7 of 7)	exon (NM_001114395, exon 7 of 7)	163181	NM_001286984	54875	Hs.435381	NM_017738	ENSG00000044459	CNTLN	C9orf101|C9orf39|bA340N12.1	centlein	protein-coding
chr1_173573736_173573815	Dm.Bm.5h-Dp.Bm.5h_peak_175	4.74958	2.2478	3.36383	intron (NM_178527, intron 8 of 27)	L2c|LINE|L2	29296	NM_178527	284525	Hs.494981	NM_178527	ENSG00000162753	SLC9C2	SLC9A11	solute carrier family 9 member C2 (putative)	protein-coding
chr7_33832491_33832543	Dm.Bm.5h-Dp.Bm.5h_peak_2161	4.74958	2.2478	3.36383	Intergenic	Intergenic	-72398	NM_133468	168667	Hs.660998	NM_133468	ENSG00000164619	BMPER	CRIM3|CV-2|CV2	BMP binding endothelial regulator	protein-coding
chr7_86984432_86984598	Dm.Bm.5h-Dp.Bm.5h_peak_2200	4.74958	2.2478	3.36383	intron (NM_001142749, intron 1 of 21)	L1PA6|LINE|L1	-18616	NM_152748	222223	Hs.208093	NM_152748	ENSG00000164659	KIAA1324L	EIG121L	KIAA1324 like	protein-coding
chr8_76650097_76650188	Dm.Bm.5h-Dp.Bm.5h_peak_2361	4.74958	2.2478	3.36383	intron (NR_024360, intron 2 of 3)	Tigger3a|DNA|TcMar-Tigger	-31104	NM_024721	79776	Hs.458973	NM_024721	ENSG00000091656	ZFHX4	ZFH4|ZHF4	zinc finger homeobox 4	protein-coding
chr1_64955253_64955313	Dm.Bm.5h-Dp.Bm.5h_peak_61	4.74958	2.2478	3.36383	intron (NM_001321852, intron 1 of 24)	intron (NM_001321852, intron 1 of 24)	11266	NM_002227	3716	Hs.207538	NM_002227	ENSG00000162434	JAK1	JAK1A|JAK1B|JTK3	Janus kinase 1	protein-coding
chr1_67389950_67389996	Dm.Bm.5h-Dp.Bm.5h_peak_64	4.74958	2.2478	3.36383	intron (NR_047584, intron 15 of 16)	intron (NR_047584, intron 15 of 16)	40429	NM_001018067	26135	Hs.530412	NM_015640	ENSG00000142864	SERBP1	CGI-55|CHD3IP|HABP4L|PAI-RBP1|PAIRBP1	SERPINE1 mRNA binding protein 1	protein-coding
chr18_24421912_24421933	Dm.Bm.5h-Dp.Bm.5h_peak_1048	4.74958	2.2478	3.36383	Intergenic	MER57E1|LTR|ERV1	-4747	NM_018439	55364	Hs.515317	NM_018439	ENSG00000154059	IMPACT	RWDD5	impact RWD domain protein	protein-coding
chr8_25478691_25478775	Dm.Bm.5h-Dp.Bm.5h_peak_2315	4.74958	2.2478	3.36383	intron (NM_001317906, intron 6 of 13)	L2a|LINE|L2	19500	NM_152562	157313	Hs.33366	NM_152562	ENSG00000184661	CDCA2	PPP1R81|Repo-Man	cell division cycle associated 2	protein-coding
chr7_42040192_42040284	Dm.Bm.5h-Dp.Bm.5h_peak_2170	4.74958	2.2478	3.36383	exon (NM_000168, exon 7 of 15)	exon (NM_000168, exon 7 of 15)	196971	NM_000168	2737	Hs.21509	NM_000168	ENSG00000106571	GLI3	ACLS|GCPS|GLI3-190|GLI3FL|PAP-A|PAPA|PAPA1|PAPB|PHS|PPDIV	GLI family zinc finger 3	protein-coding
chr8_38314698_38314719	Dm.Bm.5h-Dp.Bm.5h_peak_2325	4.74958	2.2478	3.36383	exon (NM_023034, exon 12 of 24)	exon (NM_023034, exon 12 of 24)	-45477	NM_001354454	84513	Hs.567619	NM_032483	ENSG00000147535	PLPP5	DPPL1|HTPAP|PPAPDC1B	phospholipid phosphatase 5	protein-coding
chr11_12070427_12070614	Dm.Bm.5h-Dp.Bm.5h_peak_419	7.59933		8.10835	Intergenic	Intergenic	39646	NR_135109	105376554	Hs.523483	NR_135109	ENSG00000254486	LINC02547	-	long intergenic non-protein coding RNA 2547	ncRNA
chr17_14097894_14097922	Dm.Bm.5h-Dp.Bm.5h_peak_962	4.74958	2.2478	3.36383	intron (NM_001303, intron 3 of 6)	MER2|DNA|TcMar-Tigger	28404	NM_001303	1352	Hs.462278	NM_001303	ENSG00000006695	COX10	-	cytochrome c oxidase assembly factor heme A:farnesyltransferase COX10	protein-coding
chr17_14053276_14053424	Dm.Bm.5h-Dp.Bm.5h_peak_961	4.61102		2.66641	intron (NR_049718, intron 1 of 2)	intron (NR_049718, intron 1 of 2)	16108	NR_049718	100874058	Hs.720411	NR_049718	ENSG00000236088	COX10-AS1	COX10-AS|COX10AS	COX10 antisense RNA 1	ncRNA
chr12_21001169_21001224	Dm.Bm.5h-Dp.Bm.5h_peak_558	4.74958	2.2478	3.36383	intron (NM_001371097, intron 13 of 15)	L1PBb|LINE|L1	-14499	NM_001009562	338821	Hs.729117	NM_001009562	ENSG00000205754	SLCO1B7	LST-3|LST-3TM12|LST3|SLC21A21	solute carrier organic anion transporter family member 1B7 (putative)	protein-coding
chr2_99102817_99102859	Dm.Bm.5h-Dp.Bm.5h_peak_1180	4.74958	2.2478	3.36383	intron (NR_146001, intron 9 of 18)	intron (NR_146001, intron 9 of 18)	38342	NR_146001	80705	Hs.120267	NM_025244	ENSG00000135951	TSGA10	CEP4L|CT79|SPGF26	testis specific 10	protein-coding
chr2_19800027_19800147	Dm.Bm.5h-Dp.Bm.5h_peak_1141	5.64297		4.46108	Intergenic	Intergenic	-68767	NR_033875	400946	Hs.289062	NR_033875	ENSG00000228784	LINC00954	-	long intergenic non-protein coding RNA 954	ncRNA
chr8_131843223_131843244	Dm.Bm.5h-Dp.Bm.5h_peak_2426	4.74958	2.2478	3.36383	Intergenic	L2c|LINE|L2	-60859	NM_001323558	23167	Hs.204564	NM_015137	ENSG00000132294	EFR3A	-	EFR3 homolog A	protein-coding
chr14_19691104_19691125	Dm.Bm.5h-Dp.Bm.5h_peak_723	4.74958	2.2478	3.36383	Intergenic	Intergenic	23217	NM_001197287	79334	Hs.554706	NM_001197287	ENSG00000258453	OR11H2	C14orf15|OR11H13|OR11H2P|OR11H8P	olfactory receptor family 11 subfamily H member 2	protein-coding
chr4_84651631_84651652	Dm.Bm.5h-Dp.Bm.5h_peak_1670	4.74958	2.2478	3.36383	TTS (NM_001263)	TTS (NM_001263)	68515	NM_001263	1040	Hs.654899	NM_001263	ENSG00000163624	CDS1	CDS 1	CDP-diacylglycerol synthase 1	protein-coding
chr6_112472382_112472556	Dm.Bm.5h-Dp.Bm.5h_peak_2044	4.74958	2.2478	3.36383	Intergenic	Intergenic	125139	NM_001013734	442247	Hs.448264	NM_001013734	ENSG00000251258	RFPL4B	RNF211	ret finger protein like 4B	protein-coding
chr7_20778124_20778145	Dm.Bm.5h-Dp.Bm.5h_peak_2140	4.74958	2.2478	3.36383	Intergenic	CpG	8751	NM_198956	221833	Hs.195922	NM_182700	ENSG00000164651	SP8	BTD	Sp8 transcription factor	protein-coding
chr18_59866667_59866799	Dm.Bm.5h-Dp.Bm.5h_peak_1085	4.74958	2.2478	3.36383	Intergenic	Intergenic	-33263	NM_021127	5366	Hs.96	NM_021127	ENSG00000141682	PMAIP1	APR|NOXA	phorbol-12-myristate-13-acetate-induced protein 1	protein-coding
chr6_102751079_102751164	Dm.Bm.5h-Dp.Bm.5h_peak_2028	4.74958	2.2478	3.36383	Intergenic	Intergenic	1352137	NM_021956	2898	Hs.98262	NM_021956	ENSG00000164418	GRIK2	EAA4|GLR6|GLUK6|GLUR6|GluK2|MRT6	glutamate ionotropic receptor kainate type subunit 2	protein-coding
chrX_111151897_111151918	Dm.Bm.5h-Dp.Bm.5h_peak_2587	4.74958	2.2478	3.36383	intron (NM_001128172, intron 4 of 14)	MER44B|DNA|TcMar-Tigger	28831	NM_001128172	5063	Hs.593599	NM_002578	ENSG00000077264	PAK3	ARA|MRX30|MRX47|OPHN3|PAK-3|PAK3beta|bPAK|beta-PAK	p21 (RAC1) activated kinase 3	protein-coding
chr3_112152757_112152801	Dm.Bm.5h-Dp.Bm.5h_peak_1526	3.89167		2.66641	intron (NM_001320531, intron 26 of 27).2	LTR5B|LTR|ERVK	19356	NR_157393	112806053	NA	NR_157393	NA	TBILA	-	TGF-beta induced lncRNA	ncRNA
chr6_10933315_10933420	Dm.Bm.5h-Dp.Bm.5h_peak_1967	4.74958		3.36383	intron (NR_125851, intron 2 of 2)	MER58A|DNA|hAT-Charlie	20721	NR_125851	101928191	Hs.638939	NR_125851	NA	LOC101928191	-	uncharacterized LOC101928191	ncRNA
chr7_120708813_120708904	Dm.Bm.5h-Dp.Bm.5h_peak_2250	4.74958	2.2478	3.36383	intron (NM_012281, intron 1 of 5)	L2a|LINE|L2	149285	NM_012338	23554	Hs.16529	NM_012338	ENSG00000106025	TSPAN12	EVR5|NET-2|NET2|TM4SF12	tetraspanin 12	protein-coding
chr16_78228991_78229099	Dm.Bm.5h-Dp.Bm.5h_peak_936	4.74483	2.24636	3.36383	intron (NM_001291997, intron 4 of 7)	intron (NM_001291997, intron 4 of 7)	129391	NM_130791	51741	Hs.461453	NM_016373	ENSG00000186153	WWOX	D16S432E|EIEE28|FOR|FRA16D|HHCMA56|PRO0128|SCAR12|SDR41C1|WOX1	WW domain containing oxidoreductase	protein-coding
chr20_63207870_63207953	Dm.Bm.5h-Dp.Bm.5h_peak_1366	4.74483	2.24636	3.36383	intron (NM_017798, intron 3 of 4)	AluSg4|SINE|Alu	8219	NM_017798	54915	Hs.744852	NM_017798	ENSG00000149658	YTHDF1	C20orf21	YTH N6-methyladenosine RNA binding protein 1	protein-coding
chr2_16648936_16648957	Dm.Bm.5h-Dp.Bm.5h_peak_1138	4.74008	2.24491	3.3482	intron (NM_030797, intron 1 of 11)	intron (NM_030797, intron 1 of 11)	16887	NM_030797	81553	Hs.467769	NM_030797	ENSG00000197872	FAM49A	-	family with sequence similarity 49 member A	protein-coding
chr10_7555886_7555944	Dm.Bm.5h-Dp.Bm.5h_peak_284	4.73535	2.24347	3.30991	Intergenic	Intergenic	63758	NM_032817	80760	Hs.498586	NM_030569	ENSG00000123243	ITIH5	ITI-HC5|PP14776	inter-alpha-trypsin inhibitor heavy chain 5	protein-coding
chr10_86664998_86665161	Dm.Bm.5h-Dp.Bm.5h_peak_362	4.73062	2.24203	3.27035	intron (NM_001030015, intron 10 of 10)	intron (NM_001030015, intron 10 of 10)	-1708	NM_001368063	11155	Hs.657271	NM_007078	ENSG00000122367	LDB3	CMD1C|CMH24|CMPD3|CYPHER|LDB3Z1|LDB3Z4|LVNC3|MFM4|ORACLE|PDLIM6|ZASP	LIM domain binding 3	protein-coding
chr9_89621846_89621921	Dm.Bm.5h-Dp.Bm.5h_peak_2506	4.73062	2.24203	3.27035	Intergenic	Intergenic	16872	NM_006705	10912	Hs.9701	NM_006705	ENSG00000130222	GADD45G	CR6|DDIT2|GADD45gamma|GRP17	growth arrest and DNA damage inducible gamma	protein-coding
chr12_7991017_7991056	Dm.Bm.5h-Dp.Bm.5h_peak_551	4.72591	2.24059	3.23749	Intergenic	Intergenic	-41679	NM_018416	55810	Hs.120844	NM_018416	ENSG00000065970	FOXJ2	FHX	forkhead box J2	protein-coding
chr22_21517521_21517542	Dm.Bm.5h-Dp.Bm.5h_peak_1396	5.04282		2.66641	promoter-TSS (NR_003700)	promoter-TSS (NR_003700)	-41	NR_003700	375133	Hs.448225	NR_003700	ENSG00000183506	PI4KAP2	-	phosphatidylinositol 4-kinase alpha pseudogene 2	pseudo
chr1_112642084_112642204	Dm.Bm.5h-Dp.Bm.5h_peak_119	4.7212	2.23915	3.19929	intron (NM_006135, intron 1 of 9)	L2c|LINE|L2	22312	NM_006135	829	Hs.744974	NM_006135	ENSG00000116489	CAPZA1	CAPPA1|CAPZ|CAZ1	capping actin protein of muscle Z-line subunit alpha 1	protein-coding
chr4_8352084_8352255	Dm.Bm.5h-Dp.Bm.5h_peak_1616	7.32288		5.32292	Intergenic	Intergenic	31994	NR_149126	105374374	Hs.145224	NR_149125	ENSG00000249145	LINC02517	-	long intergenic non-protein coding RNA 2517	ncRNA
chr3_5027113_5027134	Dm.Bm.5h-Dp.Bm.5h_peak_1423	4.74958		3.36383	Intergenic	Intergenic	-47163	NR_125916	100507582	Hs.434505	NR_037903	ENSG00000235831	BHLHE40-AS1	-	BHLHE40 antisense RNA 1	ncRNA
chr11_118397288_118397376	Dm.Bm.5h-Dp.Bm.5h_peak_521	4.71651	2.23772	3.16266	3' UTR (NM_004788, exon 20 of 20)	3' UTR (NM_004788, exon 20 of 20)	-4057	NR_033759	10632	Hs.486360	NM_006476	ENSG00000167283	ATP5MG	ATP5JG|ATP5L	ATP synthase membrane subunit g	protein-coding
chr1_65153740_65153847	Dm.Bm.5h-Dp.Bm.5h_peak_62	4.71651	2.23772	3.16266	intron (NM_001330616, intron 1 of 4)	L2b|LINE|L2	4800	NM_001330616	205	Hs.10862	NM_013410	ENSG00000162433	AK4	AK 4|AK3|AK3L1|AK3L2	adenylate kinase 4	protein-coding
chr4_88041735_88041792	Dm.Bm.5h-Dp.Bm.5h_peak_1676	4.70714	2.23485	3.08941	intron (NR_156488, intron 4 of 13)	MER68|LTR|ERVL	34129	NM_000297	5311	Hs.181272	NM_000297	ENSG00000118762	PKD2	APKD2|PC2|PKD4|Pc-2|TRPP2	polycystin 2, transient receptor potential cation channel	protein-coding
chr5_96007193_96007257	Dm.Bm.5h-Dp.Bm.5h_peak_1859	4.86459		4.30596	intron (NR_130776, intron 1 of 4)	intron (NR_130776, intron 1 of 4)	45224	NR_130776	101929710	NA	NR_130776	ENSG00000251314	LOC101929710	-	uncharacterized LOC101929710	ncRNA
chr21_30580340_30580371	Dm.Bm.5h-Dp.Bm.5h_peak_1376	4.70248	2.23342	3.05479	Intergenic	Intergenic	10041	NM_001164434	100288287	Hs.580880	NM_001164434	ENSG00000206106	KRTAP22-2	KAP22.2	keratin associated protein 22-2	protein-coding
chr1_183629873_183629894	Dm.Bm.5h-Dp.Bm.5h_peak_192	4.70248	2.23342	3.05479	intron (NM_005717, intron 3 of 3)	L1MB4|LINE|L1	5899	NM_005717	10092	Hs.518609	NM_005717	ENSG00000162704	ARPC5	ARC16|dJ127C7.3|p16-Arc	actin related protein 2/3 complex subunit 5	protein-coding
chr3_24539050_24539087	Dm.Bm.5h-Dp.Bm.5h_peak_1445	4.70248	2.23342	3.05479	Intergenic	Intergenic	-43361	NM_001354708	7068	Hs.187861	NM_000461	ENSG00000151090	THRB	C-ERBA-2|C-ERBA-BETA|ERBA2|GRTH|NR1A2|PRTH|THR1|THRB1|THRB2	thyroid hormone receptor beta	protein-coding
chr14_37367830_37367871	Dm.Bm.5h-Dp.Bm.5h_peak_742	4.70248	2.23342	3.05479	intron (NM_138731, intron 10 of 13)	intron (NM_138731, intron 10 of 13)	169914	NM_138731	145282	Hs.660396	NM_138731	ENSG00000151338	MIPOL1	CCDC193	mirror-image polydactyly 1	protein-coding
chr8_100038935_100038956	Dm.Bm.5h-Dp.Bm.5h_peak_2392	3.89167		2.66641	exon (NM_001286693, exon 12 of 26)	exon (NM_001286693, exon 12 of 26)	34364	NR_145741	109616982	NA	NR_145741	ENSG00000212414	SNORD77B	-	small nucleolar RNA, C/D box 77B	snoRNA
chr16_59337540_59337668	Dm.Bm.5h-Dp.Bm.5h_peak_918	5.81601		5.93143	Intergenic	L2a|LINE|L2	417587	NR_028471	644649	Hs.250392	NR_028471	NA	APOOP5	-	apolipoprotein O pseudogene 5	pseudo
chr9_66851718_66851758	Dm.Bm.5h-Dp.Bm.5h_peak_2485	4.70248	2.23342	3.05479	Intergenic	Intergenic	-48987	NM_001317916	26149	Hs.522147	NM_033160	ENSG00000274349	ZNF658	-	zinc finger protein 658	protein-coding
chr5_59104826_59104979	Dm.Bm.5h-Dp.Bm.5h_peak_1804	4.70248	2.23342	3.05479	intron (NM_001364603, intron 5 of 15)	intron (NM_001364603, intron 5 of 15)	-65427	NM_001197222	5144	Hs.117545	NM_006203	ENSG00000113448	PDE4D	ACRDYS2|DPDE3|HSPDE4D|PDE43|PDE4DN2|STRK1	phosphodiesterase 4D	protein-coding
chr15_80451233_80451254	Dm.Bm.5h-Dp.Bm.5h_peak_870	4.70248	2.23342	3.05479	intron (NM_014862, intron 2 of 18)	intron (NM_014862, intron 2 of 18)	46862	NM_014862	9915	Hs.459070	NM_014862	ENSG00000172379	ARNT2	WEDAS|bHLHe1	aryl hydrocarbon receptor nuclear translocator 2	protein-coding
chr2_174826175_174826196	Dm.Bm.5h-Dp.Bm.5h_peak_1246	4.70248	2.23342	3.05479	intron (NM_001025201, intron 7 of 12)	MamRTE1|LINE|RTE-BovB	21432	NM_001206602	1123	Hs.380138	NM_001822	ENSG00000128656	CHN1	ARHGAP2|CHN|DURS2|NC|RHOGAP2	chimerin 1	protein-coding
chr2_3405435_3405456	Dm.Bm.5h-Dp.Bm.5h_peak_1129	4.70248	2.23342	3.05479	intron (NM_001321102, intron 3 of 11)	intron (NM_001321102, intron 3 of 11)	25752	NM_016030	51112	Hs.252713	NM_016030	ENSG00000171853	TRAPPC12	CGI-87|PEBAS|TTC-15|TTC15	trafficking protein particle complex 12	protein-coding
chr3_178478209_178478230	Dm.Bm.5h-Dp.Bm.5h_peak_1589	4.70248	2.23342	3.05479	Intergenic	Intergenic	-58216	NM_181361	10242	Hs.478368	NM_005832	ENSG00000197584	KCNMB2	-	potassium calcium-activated channel subfamily M regulatory beta subunit 2	protein-coding
chr2_133287570_133287653	Dm.Bm.5h-Dp.Bm.5h_peak_1213	3.83811		2.37391	intron (NM_207481, intron 4 of 17)	intron (NM_207481, intron 4 of 17)	21417	NR_110294	101928161	Hs.661917	NR_110294	ENSG00000226953	NCKAP5-AS2	-	NCKAP5 antisense RNA 2	ncRNA
chr1_232164513_232164541	Dm.Bm.5h-Dp.Bm.5h_peak_252	4.52184		1.62252	Intergenic	L2b|LINE|L2	238693	NR_126441	104472714	NA	NR_126441	ENSG00000226758	DISC1-IT1	-	DISC1 intronic transcript 1	ncRNA
chr4_139127051_139127143	Dm.Bm.5h-Dp.Bm.5h_peak_1708	4.70248	2.23342	3.05479	intron (NM_001371339, intron 3 of 9)	intron (NM_001371339, intron 3 of 9)	-42683	NM_001276457	1998	Hs.634040	NM_006874	ENSG00000109381	ELF2	EU32|NERF|NERF-1A|NERF-1B|NERF-1a,b|NERF-2	E74 like ETS transcription factor 2	protein-coding
chr8_91207670_91207691	Dm.Bm.5h-Dp.Bm.5h_peak_2382	4.70248	2.23342	3.05479	intron (NR_148895, intron 10 of 10)	intron (NR_148895, intron 10 of 10)	-1815	NM_001282356	115111	Hs.354013	NM_052832	ENSG00000147606	SLC26A7	SUT2	solute carrier family 26 member 7	protein-coding
chr20_38065841_38065897	Dm.Bm.5h-Dp.Bm.5h_peak_1345	4.70248	2.23342	3.05479	intron (NM_021215, intron 5 of 6)	intron (NM_021215, intron 5 of 6)	32123	NM_021215	58490	Hs.278839	NM_021215	ENSG00000101413	RPRD1B	C20orf77|CREPT|K-H|Kub5-Hera|NET60|dJ1057B20.2	regulation of nuclear pre-mRNA domain containing 1B	protein-coding
chr1_68398200_68398309	Dm.Bm.5h-Dp.Bm.5h_peak_66	4.70248	2.23342	3.05479	Intergenic	L2b|LINE|L2	51699	NM_000329	6121	Hs.2133	NM_000329	ENSG00000116745	RPE65	BCO3|LCA2|RP20|mRPE65|p63|rd12|sRPE65	retinoid isomerohydrolase RPE65	protein-coding
chr11_113571708_113571765	Dm.Bm.5h-Dp.Bm.5h_peak_515	4.70248	2.23342	3.05479	Intergenic	HAL1|LINE|L1	-96339	NM_000795	1813	Hs.73893	NM_000795	ENSG00000149295	DRD2	D2DR|D2R	dopamine receptor D2	protein-coding
chrY_21737432_21737459	Dm.Bm.5h-Dp.Bm.5h_peak_2616	4.74958		3.36383	Intergenic	TAR1|Satellite|telo	-142780	NR_001537	83868	Hs.615432	NR_001537	ENSG00000184991	TTTY13	NCRNA00136|TTY13	testis-specific transcript, Y-linked 13	ncRNA
chr10_88373376_88373397	Dm.Bm.5h-Dp.Bm.5h_peak_364	4.70248	2.23342	3.05479	intron (NM_018363, intron 4 of 6)	intron (NM_018363, intron 4 of 6)	209931	NM_001031709	55328	Hs.149849	NM_018363	ENSG00000184719	RNLS	C10orf59|RENALASE	renalase, FAD dependent amine oxidase	protein-coding
chr8_104025901_104026073	Dm.Bm.5h-Dp.Bm.5h_peak_2398	4.70248	2.23342	3.05479	intron (NR_145710, intron 24 of 29)	Tigger3a|DNA|TcMar-Tigger	-197348	NM_001282882	9699	Hs.655271	NM_014677	ENSG00000176406	RIMS2	OBOE|RAB3IP3|RIM2	regulating synaptic membrane exocytosis 2	protein-coding
chr10_33749153_33749213	Dm.Bm.5h-Dp.Bm.5h_peak_303	4.43837		2.15659	Intergenic	Intergenic	23497	NR_038932	100505583	Hs.568804	NR_038932	ENSG00000261683	LINC00838	-	long intergenic non-protein coding RNA 838	ncRNA
chr1_98410252_98410275	Dm.Bm.5h-Dp.Bm.5h_peak_102	6.81043		7.94632	Intergenic	MIR|SINE|MIR	199553	NR_046088	729987	Hs.683961	NR_046088	ENSG00000226053	LINC01776	-	long intergenic non-protein coding RNA 1776	ncRNA
chr13_44854843_44854924	Dm.Bm.5h-Dp.Bm.5h_peak_678	6.0176		3.37233	Intergenic	Intergenic	-45254	NR_038433	144817	Hs.585616	NR_038433	ENSG00000235097	LINC00330	NCRNA00330	long intergenic non-protein coding RNA 330	ncRNA
chr20_17445049_17445070	Dm.Bm.5h-Dp.Bm.5h_peak_1329	4.70248	2.23342	3.05479	intron (NM_002594, intron 8 of 11)	intron (NM_002594, intron 8 of 11)	86319	NM_001195	631	Hs.129702	NM_001195	ENSG00000125864	BFSP1	CP115|CP94|CTRCT33|LIFL-H	beaded filament structural protein 1	protein-coding
chr7_11643049_11643256	Dm.Bm.5h-Dp.Bm.5h_peak_2132	4.70248	2.23342	3.05479	intron (NM_015204, intron 1 of 26)	intron (NM_015204, intron 1 of 26)	189045	NM_015204	221981	Hs.120855	NM_015204	ENSG00000005108	THSD7A	-	thrombospondin type 1 domain containing 7A	protein-coding
chr2_150494716_150494800	Dm.Bm.5h-Dp.Bm.5h_peak_1225	4.70248	2.23342	3.05479	Intergenic	Intergenic	-7063	NM_005168	390	Hs.6838	NM_005168	ENSG00000115963	RND3	ARHE|Rho8|RhoE|memB	Rho family GTPase 3	protein-coding
chr10_104256551_104256604	Dm.Bm.5h-Dp.Bm.5h_peak_380	4.70248	2.23342	3.05479	intron (NM_001191002, intron 2 of 4)	intron (NM_001191002, intron 2 of 4)	1686	NM_004832	9446	Hs.190028	NM_004832	ENSG00000148834	GSTO1	GSTO 1-1|GSTTLp28|HEL-S-21|P28|SPG-R	glutathione S-transferase omega 1	protein-coding
chr6_11997113_11997144	Dm.Bm.5h-Dp.Bm.5h_peak_1970	5.53322		4.07749	intron (NR_125853, intron 1 of 2)	intron (NR_125853, intron 1 of 2)	4115	NR_125853	101928253	Hs.128163	NR_125853	NA	LOC101928253	-	uncharacterized LOC101928253	ncRNA
chr3_160921234_160921281	Dm.Bm.5h-Dp.Bm.5h_peak_1573	4.70248	2.23342	3.05479	intron (NR_134243, intron 2 of 5)	intron (NR_134243, intron 2 of 5)	50660	NR_134243	151742	Hs.389027	NM_139245	ENSG00000163590	PPM1L	PP2C-epsilon|PP2CE|PPM1-LIKE	protein phosphatase, Mg2+/Mn2+ dependent 1L	protein-coding
chr21_15586918_15587007	Dm.Bm.5h-Dp.Bm.5h_peak_1369	4.70248	2.23342	3.05479	Intergenic	Intergenic	-142971	NM_001283041	29761	Hs.743994	NM_013396	ENSG00000155313	USP25	USP21	ubiquitin specific peptidase 25	protein-coding
chr7_55082001_55082022	Dm.Bm.5h-Dp.Bm.5h_peak_2185	4.70248	2.23342	3.05479	intron (NM_001346941, intron 1 of 21)	MER112|DNA|hAT-Charlie	-27827	NM_001346900	1956	Hs.488293	NM_005228	ENSG00000146648	EGFR	ERBB|ERBB1|HER1|NISBD2|PIG61|mENA	epidermal growth factor receptor	protein-coding
chr7_69596276_69596297	Dm.Bm.5h-Dp.Bm.5h_peak_2188	5.74554		5.27981	non-coding (NR_108105, exon 2 of 2)	non-coding (NR_108105, exon 2 of 2)	1337	NR_148926	100507468	Hs.362492	NR_108105	NA	CT66	-	cancer/testis associated transcript 66	ncRNA
chr2_101816350_101816371	Dm.Bm.5h-Dp.Bm.5h_peak_1183	4.70248	2.23342	3.05479	intron (NM_145686, intron 3 of 30)	intron (NM_145686, intron 3 of 30)	118654	NM_001242560	9448	Hs.701013	NM_004834	ENSG00000071054	MAP4K4	FLH21957|HEL-S-31|HGK|MEKKK4|NIK	mitogen-activated protein kinase kinase kinase kinase 4	protein-coding
chr10_66350810_66350861	Dm.Bm.5h-Dp.Bm.5h_peak_333	4.70248	2.23342	3.05479	intron (NM_001127384, intron 12 of 17)	intron (NM_001127384, intron 12 of 17)	-575200	NM_178011	347731	Hs.652155	NM_178011	ENSG00000198739	LRRTM3	-	leucine rich repeat transmembrane neuronal 3	protein-coding
chr17_57075861_57076019	Dm.Bm.5h-Dp.Bm.5h_peak_992	4.70248	2.23342	3.05479	Intergenic	L1ME3Cz|LINE|L1	-9306	NM_003488	8165	Hs.463506	NM_003488	ENSG00000121057	AKAP1	AKAP|AKAP121|AKAP149|AKAP84|D-AKAP1|PPP1R43|PRKA1|SAKAP84|TDRD17	A-kinase anchoring protein 1	protein-coding
chr3_149542946_149543093	Dm.Bm.5h-Dp.Bm.5h_peak_1559	4.70248	2.23342	3.05479	intron (NM_001348362, intron 6 of 9)	intron (NM_001348362, intron 6 of 9)	68323	NM_004617	7104	Hs.133527	NM_004617	ENSG00000169903	TM4SF4	ILTMP|il-TMP	transmembrane 4 L six family member 4	protein-coding
chr14_53010348_53010372	Dm.Bm.5h-Dp.Bm.5h_peak_752	4.70248	2.23342	3.05479	Intergenic	L1ME4b|LINE|L1	-59263	NM_001134999	10979	Hs.509343	NM_006832	ENSG00000073712	FERMT2	KIND2|MIG2|PLEKHC1|UNC112|UNC112B|mig-2	fermitin family member 2	protein-coding
chr7_20917083_20917104	Dm.Bm.5h-Dp.Bm.5h_peak_2141	4.79764		3.76148	intron (NR_126381, intron 2 of 5)	intron (NR_126381, intron 2 of 5)	81663	NR_126381	104355138	Hs.650722	NR_126381	ENSG00000232790	LINC01162	-	long intergenic non-protein coding RNA 1162	ncRNA
chr6_106136302_106136369	Dm.Bm.5h-Dp.Bm.5h_peak_2033	4.70248	2.23342	3.05479	Intergenic	Intergenic	37395	NM_182907	639	Hs.436023	NM_001198	ENSG00000057657	PRDM1	BLIMP1|PRDI-BF1	PR/SET domain 1	protein-coding
chr10_46844048_46844093	Dm.Bm.5h-Dp.Bm.5h_peak_312	4.79764		3.76148	Intergenic	AluSx|SINE|Alu	-32603	NR_033172	728798	Hs.664786	NM_001042515	NA	FRMPD2B	FRMPD2|FRMPD2L1|FRMPD2L2|FRMPD2P1|FRMPD2P2|FRMPDP2|PDZD5A|PDZD5B|PDZD5C|PDZK4|PDZK5A|PDZK5B|PDZK5C|bA556L1.2|yX59F3.2	FERM and PDZ domain containing 2B, pseudogene	pseudo
chr11_107224968_107225093	Dm.Bm.5h-Dp.Bm.5h_peak_511	4.70248	2.23342	3.05479	Intergenic	Intergenic	-206555	NM_000855	2977	Hs.24321	NM_000855	ENSG00000152402	GUCY1A2	GC-SA2|GUC1A2	guanylate cyclase 1 soluble subunit alpha 2	protein-coding
chr21_9844070_9844298	Dm.Bm.5h-Dp.Bm.5h_peak_1368	4.7877		2.59734	Intergenic	MER70A|LTR|ERVL	-23123	NR_038377	441058	Hs.130535	NR_038377	NA	LINC01667	-	long intergenic non-protein coding RNA 1667	ncRNA
chr18_39788655_39788684	Dm.Bm.5h-Dp.Bm.5h_peak_1064	4.61102		2.66641	Intergenic	Intergenic	-36675	NR_024391	647946	Hs.649350	NR_024391	ENSG00000267374	MIR924HG	LINC00669	MIR924 host gene	ncRNA
chr1_148081359_148081463	Dm.Bm.5h-Dp.Bm.5h_peak_141	4.66001		1.64047	intron (NR_146087, intron 2 of 7)	L2c|LINE|L2	32109	NR_146087	728920	NA	NR_146087	NA	PDE4DIPP1	PDE4DIP1	phosphodiesterase 4D interacting protein pseudogene 1	pseudo
chr5_95720500_95720546	Dm.Bm.5h-Dp.Bm.5h_peak_1856	4.70248	2.23342	3.05479	intron (NM_001349303, intron 1 of 8)	intron (NM_001349303, intron 1 of 8)	-10813	NM_014899	22836	Hs.445030	NM_014899	ENSG00000164292	RHOBTB3	-	Rho related BTB domain containing 3	protein-coding
chr10_1651052_1651249	Dm.Bm.5h-Dp.Bm.5h_peak_280	4.70248	2.23342	3.05479	intron (NM_018702, intron 1 of 9)	intron (NM_018702, intron 1 of 9)	86374	NM_018702	105	Hs.586663	NM_018702	ENSG00000185736	ADARB2	ADAR3|RED2	adenosine deaminase RNA specific B2 (inactive)	protein-coding
chr8_127207081_127207102	Dm.Bm.5h-Dp.Bm.5h_peak_2420	4.84668		4.26379	TTS (NR_108049)	TTS (NR_108049)	-9465	NR_120364	103021165	Hs.573407	NR_120364	NA	CASC19	CARLO6|CARLo-6|LINC01245	cancer susceptibility 19	ncRNA
chr12_13454285_13454364	Dm.Bm.5h-Dp.Bm.5h_peak_552	7.45007		7.32926	Intergenic	Intergenic	-77580	NR_036555	283422	Hs.448717	NM_182558	ENSG00000180861	LINC01559	C12orf36	long intergenic non-protein coding RNA 1559	ncRNA
chr16_72188634_72188655	Dm.Bm.5h-Dp.Bm.5h_peak_931	4.70248	2.23342	3.05479	Intergenic	Intergenic	-16195	NM_001160213	83449	Hs.714939	NM_031293	ENSG00000118557	PMFBP1	SPGF31|STAP	polyamine modulated factor 1 binding protein 1	protein-coding
chr18_11856453_11856567	Dm.Bm.5h-Dp.Bm.5h_peak_1033	4.70248	2.23342	3.05479	intron (NM_001369387, intron 5 of 11)	intron (NM_001369387, intron 5 of 11)	-1243	NM_001261444	2774	Hs.136295	NM_002071	ENSG00000141404	GNAL	DYT25	G protein subunit alpha L	protein-coding
chr1_182173890_182173911	Dm.Bm.5h-Dp.Bm.5h_peak_186	4.70248	2.23342	3.05479	Intergenic	Intergenic	-112189	NM_001009992	127665	Hs.684328	NM_001009992	ENSG00000179930	ZNF648	-	zinc finger protein 648	protein-coding
chr2_226650326_226650347	Dm.Bm.5h-Dp.Bm.5h_peak_1298	4.98931		2.4089	Intergenic	Intergenic	8456	NR_049887	100847053	NA	NR_049887	ENSG00000263363	MIR5702	-	microRNA 5702	ncRNA
chr9_132164454_132164684	Dm.Bm.5h-Dp.Bm.5h_peak_2546	4.70248	2.23342	3.05479	intron (NM_032536, intron 1 of 7)	CpG	2511	NM_032536	84628	Hs.163642	NM_032536	ENSG00000196358	NTNG2	LHLL9381|Lmnt2|NTNG1|bA479K20.1	netrin G2	protein-coding
chr15_91007375_91007450	Dm.Bm.5h-Dp.Bm.5h_peak_881	4.70248	2.23342	3.05479	intron (NM_001289148, intron 7 of 21)	intron (NM_001289148, intron 7 of 21)	-12878	NM_001267580	9055	Hs.366401	NM_003981	ENSG00000198901	PRC1	ASE1	protein regulator of cytokinesis 1	protein-coding
chr15_34451011_34451038	Dm.Bm.5h-Dp.Bm.5h_peak_811	4.70248	2.23342	3.05479	Intergenic	Intergenic	-13217	NR_027409	23015	Hs.182982	NM_181077	ENSG00000175265	GOLGA8A	GM88|GOLGA8B	golgin A8 family member A	protein-coding
chr1_18944959_18945070	Dm.Bm.5h-Dp.Bm.5h_peak_16	4.70248	2.23342	3.05479	intron (NM_001136265, intron 1 of 8)	intron (NM_001136265, intron 1 of 8)	11661	NM_001136265	126917	Hs.466625	NM_001136265	ENSG00000169991	IFFO2	-	intermediate filament family orphan 2	protein-coding
chr12_69703363_69703443	Dm.Bm.5h-Dp.Bm.5h_peak_601	4.70248	2.23342	3.05479	Intergenic	Intergenic	-3987	NM_001282614	144453	Hs.280782	NM_032735	ENSG00000127325	BEST3	VMD2L3	bestrophin 3	protein-coding
chr1_84873306_84873426	Dm.Bm.5h-Dp.Bm.5h_peak_87	4.70248	2.23342	3.05479	intron (NM_012152, intron 1 of 2)	L1MC3|LINE|L1	19840	NM_012152	23566	Hs.527909	NM_012152	ENSG00000171517	LPAR3	EDG7|Edg-7|GPCR|HOFNH30|LP-A3|LPA3|RP4-678I3	lysophosphatidic acid receptor 3	protein-coding
chr7_154848102_154848133	Dm.Bm.5h-Dp.Bm.5h_peak_2291	4.70248		3.05479	intron (NR_157196, intron 16 of 25)	L1MA7|LINE|L1	-80399	NR_024476	100132707	Hs.586358	NR_024476	ENSG00000214106	PAXIP1-AS2	PAXIP1OS	PAXIP1 antisense RNA 2	ncRNA
chr15_50672012_50672107	Dm.Bm.5h-Dp.Bm.5h_peak_831	4.70248	2.23342	3.05479	intron (NR_149154, intron 1 of 37)	AluYj4|SINE|Alu	14737	NM_001301212	54822	Hs.512894	NM_017672	ENSG00000092439	TRPM7	ALSPDC|CHAK|CHAK1|LTRPC7|LTrpC-7|TRP-PLIK	transient receptor potential cation channel subfamily M member 7	protein-coding
chr5_76414991_76415022	Dm.Bm.5h-Dp.Bm.5h_peak_1825	4.67466	2.22486	2.91077	intron (NM_006633, intron 1 of 35)	intron (NM_006633, intron 1 of 35)	11722	NM_006633	10788	Hs.291030	NM_006633	ENSG00000145703	IQGAP2	-	IQ motif containing GTPase activating protein 2	protein-coding
chr3_190125920_190125941	Dm.Bm.5h-Dp.Bm.5h_peak_1606	4.67466	2.22486	2.91077	intron (NR_126419, intron 1 of 3)	intron (NR_126419, intron 1 of 3)	-3494	NM_001134418	55214	Hs.374191	NM_018192	ENSG00000090530	P3H2	LEPREL1|MCVD|MLAT4	prolyl 3-hydroxylase 2	protein-coding
chr22_38613742_38613763	Dm.Bm.5h-Dp.Bm.5h_peak_1404	4.66087	2.2206	2.81716	intron (NM_001013647, intron 11 of 16)	MIRb|SINE|MIR	42639	NM_001291030	646851	Hs.542707	NM_001013647	ENSG00000184949	FAM227A	-	family with sequence similarity 227 member A	protein-coding
chr4_86838277_86838362	Dm.Bm.5h-Dp.Bm.5h_peak_1675	4.66001	2.22033	1.64047	intron (NM_197965, intron 1 of 5)	intron (NM_197965, intron 1 of 5)	11064	NM_197965	345274	Hs.452996	NM_197965	ENSG00000145283	SLC10A6	SOAT	solute carrier family 10 member 6	protein-coding
chrX_123803686_123803733	Dm.Bm.5h-Dp.Bm.5h_peak_2591	4.66001	2.22033	1.64047	Intergenic	Intergenic	-56102	NM_001204401	331	Hs.356076	NM_001167	ENSG00000101966	XIAP	API3|BIRC4|IAP-3|ILP1|MIHA|XLP2|hIAP-3|hIAP3	X-linked inhibitor of apoptosis	protein-coding
chr5_82165050_82165167	Dm.Bm.5h-Dp.Bm.5h_peak_1841	4.66001	2.22033	1.64047	intron (NM_031482, intron 4 of 7)	intron (NM_031482, intron 4 of 7)	113245	NM_001025	6228	Hs.527193	NM_001025	ENSG00000186468	RPS23	BTDD|MABAS|MCINS|PAMAS|S23|uS12	ribosomal protein S23	protein-coding
chr6_60870968_60871020	Dm.Bm.5h-Dp.Bm.5h_peak_2005	4.66001	2.22033	1.64047	Intergenic	Intergenic	-703136	NM_001190706	100463487	NA	NM_001190706	NA	MTRNR2L9	HN9	MT-RNR2 like 9	protein-coding
chr6_128938364_128938475	Dm.Bm.5h-Dp.Bm.5h_peak_2062	4.66001	2.22033	1.64047	intron (NM_000426, intron 1 of 64)	MIRb|SINE|MIR	55279	NM_000426	3908	Hs.200841	NM_000426	ENSG00000196569	LAMA2	LAMM|MDC1A	laminin subunit alpha 2	protein-coding
chr1_64042834_64042962	Dm.Bm.5h-Dp.Bm.5h_peak_60	3.72504		1.63059	intron (NM_005012, intron 2 of 8)	intron (NM_005012, intron 2 of 8)	69307	NR_110666	101927034	Hs.680824	NR_110665	ENSG00000223949	ROR1-AS1	-	ROR1 antisense RNA 1	ncRNA
chr6_47665225_47665307	Dm.Bm.5h-Dp.Bm.5h_peak_1998	4.66001	2.22033	1.64047	intron (NM_153839, intron 2 of 10)	intron (NM_153839, intron 2 of 10)	8794	NM_153839	222611	Hs.724860	NM_153839	ENSG00000164393	ADGRF2	GPR111|PGR20|hGPCR35	adhesion G protein-coupled receptor F2	protein-coding
chr2_117978740_117978789	Dm.Bm.5h-Dp.Bm.5h_peak_1203	4.66001	2.22033	1.64047	intron (NM_019044, intron 7 of 23)	AluSx|SINE|Alu	35305	NM_019044	54520	Hs.107845	NM_019044	ENSG00000125633	CCDC93	-	coiled-coil domain containing 93	protein-coding
chr2_172886080_172886192	Dm.Bm.5h-Dp.Bm.5h_peak_1244	4.66001	2.22033	1.64047	intron (NM_001282899, intron 1 of 27)	intron (NM_001282899, intron 1 of 27)	26098	NM_001282899	11069	Hs.470646	NM_007023	ENSG00000091428	RAPGEF4	CAMP-GEFII|CGEF2|EPAC|EPAC 2|EPAC2|Nbla00496	Rap guanine nucleotide exchange factor 4	protein-coding
chr18_22455668_22455689	Dm.Bm.5h-Dp.Bm.5h_peak_1042	4.66001	2.22033	1.64047	Intergenic	MIRb|SINE|MIR	-37764	NM_172241	64693	Hs.406709	NM_022663	ENSG00000212710	CTAGE1	CT21.1|CT21.2|CTAGE|CTAGE-1|CTAGE-2	cutaneous T cell lymphoma-associated antigen 1	protein-coding
chr17_55607801_55607833	Dm.Bm.5h-Dp.Bm.5h_peak_989	4.66001	2.22033	1.64047	Intergenic	Intergenic	115047	NM_018286	55273	Hs.173233	NM_018286	ENSG00000166292	TMEM100	-	transmembrane protein 100	protein-coding
chr20_32067702_32067783	Dm.Bm.5h-Dp.Bm.5h_peak_1338	4.66001	2.22033	1.64047	intron (NM_001172132, intron 2 of 13)	MER33|DNA|hAT-Charlie	15501	NM_001172133	3055	Hs.655210	NM_002110	ENSG00000101336	HCK	JTK9|p59Hck|p61Hck	HCK proto-oncogene, Src family tyrosine kinase	protein-coding
chr14_79525670_79525797	Dm.Bm.5h-Dp.Bm.5h_peak_777	4.66001	2.22033	1.64047	intron (NR_073547, intron 15 of 20)	intron (NR_073547, intron 15 of 20)	246354	NM_001272020	9369	Hs.368307	NM_004796	ENSG00000021645	NRXN3	C14orf60	neurexin 3	protein-coding
chrX_97410225_97410289	Dm.Bm.5h-Dp.Bm.5h_peak_2578	5.64297		4.46108	intron (NM_007309, intron 25 of 26)	L1PA6|LINE|L1	154278	NR_125391	10824	Hs.654372	NR_125391	ENSG00000236256	DIAPH2-AS1	EPAG	DIAPH2 antisense RNA 1	ncRNA
chr1_110578264_110578304	Dm.Bm.5h-Dp.Bm.5h_peak_117	4.66001	2.22033	1.64047	Intergenic	L1ME1|LINE|L1	28074	NM_004974	3737	Hs.248139	NM_004974	ENSG00000177301	KCNA2	EIEE32|HBK5|HK4|HUKIV|KV1.2|MK2|NGK1|RBK2	potassium voltage-gated channel subfamily A member 2	protein-coding
chr3_2870006_2870191	Dm.Bm.5h-Dp.Bm.5h_peak_1421	4.66001	2.22033	1.64047	intron (NM_175607, intron 8 of 24)	intron (NM_175607, intron 8 of 24)	-22116	NM_001206956	152330	Hs.298705	NM_175607	ENSG00000144619	CNTN4	AXCAM|BIG-2	contactin 4	protein-coding
chr4_154552270_154552315	Dm.Bm.5h-Dp.Bm.5h_peak_1722	4.66001	2.22033	1.64047	Intergenic	Intergenic	-1860	NM_001201564	5356	Hs.249996	NM_002669	ENSG00000171566	PLRG1	Cwc1|PRL1|PRP46|PRPF46|TANGO4	pleiotropic regulator 1	protein-coding
chr18_47370226_47370356	Dm.Bm.5h-Dp.Bm.5h_peak_1071	3.89167		2.66641	intron (NR_147192, intron 1 of 2)	Tigger2|DNA|TcMar-Tigger	-10205	NR_039753	100616264	NA	NR_039753	ENSG00000266582	MIR4527	-	microRNA 4527	ncRNA
chr12_64429060_64429162	Dm.Bm.5h-Dp.Bm.5h_peak_593	4.66001	2.22033	1.64047	intron (NM_007235, intron 16 of 24)	Ricksha_b|DNA|MULE-MuDR	-23009	NM_013254	29110	Hs.505874	NM_013254	ENSG00000183735	TBK1	FTDALS4|IIAE8|NAK|T2K	TANK binding kinase 1	protein-coding
chr3_179533471_179533525	Dm.Bm.5h-Dp.Bm.5h_peak_1592	4.66001	2.22033	1.64047	Intergenic	L1MC1|LINE|L1	-29382	NM_178042	86	Hs.435326	NM_004301	ENSG00000136518	ACTL6A	ACTL6|ARPN-BETA|Arp4|BAF53A|INO80K	actin like 6A	protein-coding
chrX_130197676_130197771	Dm.Bm.5h-Dp.Bm.5h_peak_2598	4.66001	2.22033	1.64047	Intergenic	MER47B|DNA|TcMar-Tigger	25762	NM_004794	9363	Hs.654356	NM_004794	ENSG00000134594	RAB33A	RabS10	RAB33A, member RAS oncogene family	protein-coding
chr12_50787105_50787135	Dm.Bm.5h-Dp.Bm.5h_peak_581	4.66001	2.22033	1.64047	intron (NM_005171, intron 2 of 6)	L1MCc|LINE|L1	23019	NM_005171	466	Hs.648565	NM_005171	ENSG00000123268	ATF1	EWS-ATF1|FUS/ATF-1|TREB36	activating transcription factor 1	protein-coding
chrY_22746719_22746767	Dm.Bm.5h-Dp.Bm.5h_peak_2617	3.89167		2.66641	Intergenic	Intergenic	-104841	NR_002179	474152	Hs.741142	NR_002179	ENSG00000223641	TTTY17C	NCRNA00142	testis-specific transcript, Y-linked 17C	ncRNA
chr12_1050240_1050311	Dm.Bm.5h-Dp.Bm.5h_peak_548	4.66001	2.22033	1.64047	intron (NR_027949, intron 2 of 15)	intron (NR_027949, intron 2 of 15)	22528	NM_001301248	23085	Hs.601216	NM_178039	ENSG00000082805	ERC1	Cast2|ELKS|ERC-1|RAB6IP2	ELKS/RAB6-interacting/CAST family member 1	protein-coding
chr12_32680449_32680500	Dm.Bm.5h-Dp.Bm.5h_peak_569	4.66001	2.22033	1.64047	intron (NM_001330380, intron 1 of 18)	intron (NM_001330380, intron 1 of 18)	1174	NM_012062	10059	Hs.556296	NM_005690	ENSG00000087470	DNM1L	DLP1|DRP1|DVLP|DYMPLE|EMPF|EMPF1|HDYNIV|OPA5	dynamin 1 like	protein-coding
chr1_5727358_5727415	Dm.Bm.5h-Dp.Bm.5h_peak_2	6.75084		7.38126	Intergenic	Intergenic	135354	NR_039838	100616421	NA	NR_039838	ENSG00000264101	MIR4689	mir-4689	microRNA 4689	ncRNA
chr10_82455403_82455568	Dm.Bm.5h-Dp.Bm.5h_peak_357	3.72504		1.63059	intron (NR_163253, intron 3 of 10)	Tigger3b|DNA|TcMar-Tigger	-222566	NR_120666	101929590	Hs.733268	NR_120666	ENSG00000225738	NRG3-AS1	C10orf100|Em:AC010157.1	NRG3 antisense RNA 1	ncRNA
chr9_105697955_105698052	Dm.Bm.5h-Dp.Bm.5h_peak_2523	4.66001	2.22033	1.64047	intron (NM_018112, intron 1 of 5)	intron (NM_018112, intron 1 of 5)	3463	NM_018112	55151	Hs.411925	NM_018112	ENSG00000095209	TMEM38B	C9orf87|D4Ertd89e|OI14|TRIC-B|TRICB|bA219P18.1	transmembrane protein 38B	protein-coding
chr3_190060987_190061016	Dm.Bm.5h-Dp.Bm.5h_peak_1605	4.66001	2.22033	1.64047	intron (NM_001134418, intron 1 of 14)	L1PB4|LINE|L1	59895	NM_018192	55214	Hs.374191	NM_018192	ENSG00000090530	P3H2	LEPREL1|MCVD|MLAT4	prolyl 3-hydroxylase 2	protein-coding
chr7_150736173_150736239	Dm.Bm.5h-Dp.Bm.5h_peak_2290	4.66001	2.22033	1.64047	intron (NM_001199577, intron 3 of 5)	MER67C|LTR|ERV1	-1142	NM_018384	55340	Hs.647079	NM_018384	ENSG00000196329	GIMAP5	HIMAP3|IAN-5|IAN4|IAN4L1|IAN5|IMAP3|IROD	GTPase, IMAP family member 5	protein-coding
chr6_151025317_151025403	Dm.Bm.5h-Dp.Bm.5h_peak_2098	4.66001	2.22033	1.64047	intron (NM_001350486, intron 24 of 27)	intron (NM_001350486, intron 24 of 27)	18352	NM_001350490	25902	Hs.591343	NM_015440	ENSG00000120254	MTHFD1L	FTHFSDC1|MTC1THFS|dJ292B18.2	methylenetetrahydrofolate dehydrogenase (NADP+ dependent) 1 like	protein-coding
chr10_64109608_64109660	Dm.Bm.5h-Dp.Bm.5h_peak_331	4.66001	2.22033	1.64047	Intergenic	Intergenic	-587744	NM_001318154	221037	Hs.413416	NM_004241	ENSG00000171988	JMJD1C	KDM3C|TRIP-8|TRIP8	jumonji domain containing 1C	protein-coding
chr6_135254642_135254693	Dm.Bm.5h-Dp.Bm.5h_peak_2077	4.39721		2.03166	Intergenic	Intergenic	15508	NR_030317	693126	NA	NR_030317	ENSG00000207689	MIR548A2	MIRN548A2	microRNA 548a-2	ncRNA
chr16_72990174_72990407	Dm.Bm.5h-Dp.Bm.5h_peak_933	4.66001	2.22033	1.64047	intron (NM_006885, intron 1 of 9)	intron (NM_006885, intron 1 of 9)	57837	NM_006885	463	Hs.598297	NM_006885	ENSG00000140836	ZFHX3	ATBF1|ATBT|ZNF927	zinc finger homeobox 3	protein-coding
chr3_173541054_173541162	Dm.Bm.5h-Dp.Bm.5h_peak_1584	4.66001	2.22033	1.64047	intron (NM_014932, intron 2 of 6)	intron (NM_014932, intron 2 of 6)	-43326	NM_001365934	22871	Hs.478289	NM_014932	ENSG00000169760	NLGN1	NL1	neuroligin 1	protein-coding
chr8_82892757_82892875	Dm.Bm.5h-Dp.Bm.5h_peak_2370	5.83751		6.08675	Intergenic	Intergenic	-19288	NR_134295	101927141	Hs.128557	NR_134295	ENSG00000254394	LOC101927141	-	uncharacterized LOC101927141	ncRNA
chr3_85803640_85803661	Dm.Bm.5h-Dp.Bm.5h_peak_1511	4.79764		3.76148	intron (NM_001256502, intron 3 of 10)	MLT2D|LTR|ERVL	24399	NR_046752	100874037	Hs.570566	NR_046752	ENSG00000241648	CADM2-AS2	-	CADM2 antisense RNA 2	ncRNA
chr2_99999071_99999132	Dm.Bm.5h-Dp.Bm.5h_peak_1181	4.66001	2.22033	1.64047	intron (NM_001025108, intron 6 of 23)	intron (NM_001025108, intron 6 of 23)	106481	NM_001025108	3899	Hs.444414	NM_002285	ENSG00000144218	AFF3	LAF4|MLLT2-like	AF4/FMR2 family member 3	protein-coding
chr12_17194244_17194277	Dm.Bm.5h-Dp.Bm.5h_peak_556	5.81601		5.93143	Intergenic	L1MA5|LINE|L1	205514	NR_036619	728622	Hs.741380	NR_036619	NA	SKP1P2	SKP1B|p19B	S-phase kinase associated protein 1 pseudogene 2	pseudo
chr8_106755307_106755398	Dm.Bm.5h-Dp.Bm.5h_peak_2401	4.66001	2.22033	1.64047	Intergenic	L1M5|LINE|L1	14891	NM_139166	137735	Hs.374668	NM_139166	ENSG00000174429	ABRA	STARS	actin binding Rho activating protein	protein-coding
chr1_116172753_116172864	Dm.Bm.5h-Dp.Bm.5h_peak_125	4.66001	2.22033	1.64047	Intergenic	Intergenic	61054	NM_152367	126868	Hs.376194	NM_152367	ENSG00000173212	MAB21L3	C1orf161	mab-21 like 3	protein-coding
chr12_119728335_119728381	Dm.Bm.5h-Dp.Bm.5h_peak_655	6.71669		7.02105	intron (NM_007174, intron 27 of 46)	L1MC1|LINE|L1	-14634	NR_031589	100302274	NA	NR_031589	ENSG00000283768	MIR1178	MIRN1178|hsa-mir-1178	microRNA 1178	ncRNA
chr3_196120885_196120951	Dm.Bm.5h-Dp.Bm.5h_peak_1612	3.68881		1.44683	Intergenic	Intergenic	-21718	NR_034088	401109	Hs.280133	NM_001001699	ENSG00000224652	LINC00885	-	long intergenic non-protein coding RNA 885	ncRNA
chr20_3313841_3313876	Dm.Bm.5h-Dp.Bm.5h_peak_1314	4.66001	2.22033	1.64047	intron (NM_001009984, intron 20 of 36)	MLT1E2-int|LTR|ERVL-MaLR	-74669	NM_001363745	83959	Hs.105607	NM_032034	ENSG00000088836	SLC4A11	BTR1|CDPD1|CHED|CHED2|NABC1|dJ794I6.2	solute carrier family 4 member 11	protein-coding
chr6_35611064_35611104	Dm.Bm.5h-Dp.Bm.5h_peak_1988	5.83751		6.08675	intron (NM_001145775, intron 6 of 11)	HAL1ME|LINE|L1	53705	NR_049873	100847048	NA	NR_049873	ENSG00000265527	MIR5690	-	microRNA 5690	ncRNA
chr4_97555293_97555412	Dm.Bm.5h-Dp.Bm.5h_peak_1686	5.81601		5.93143	Intergenic	MER34C_|LTR|ERV1	188427	NR_102713	101410545	Hs.628520	NR_102713	ENSG00000251620	STPG2-AS1	-	STPG2 antisense RNA 1	ncRNA
chr11_10404835_10404924	Dm.Bm.5h-Dp.Bm.5h_peak_418	4.66001	2.22033	1.64047	intron (NR_103765, intron 2 of 3)	Tigger3b|DNA|TcMar-Tigger	-45441	NM_001172431	272	Hs.501890	NM_000480	ENSG00000133805	AMPD3	-	adenosine monophosphate deaminase 3	protein-coding
chr11_104352102_104352225	Dm.Bm.5h-Dp.Bm.5h_peak_507	4.66001	2.22033	1.64047	Intergenic	Tigger3a|DNA|TcMar-Tigger	-188017	NM_025208	80310	Hs.352298	NM_025208	ENSG00000170962	PDGFD	IEGF|MSTP036|SCDGF-B|SCDGFB	platelet derived growth factor D	protein-coding
chr7_144632852_144632873	Dm.Bm.5h-Dp.Bm.5h_peak_2283	4.66001	2.22033	1.64047	intron (NM_001350889, intron 2 of 5)	THE1D|LTR|ERVL-MaLR	106035	NM_001350884	27010	Hs.660232	NM_022445	ENSG00000196511	TPK1	HTPK1|PP20|THMD5	thiamin pyrophosphokinase 1	protein-coding
chr6_130630495_130630548	Dm.Bm.5h-Dp.Bm.5h_peak_2067	4.66001	2.22033	1.64047	Intergenic	Intergenic	193405	NM_052913	114801	Hs.591341	NM_052913	ENSG00000164484	TMEM200A	KIAA1913|TTMA|TTMC	transmembrane protein 200A	protein-coding
chr11_89843033_89843221	Dm.Bm.5h-Dp.Bm.5h_peak_490	4.66001		1.64047	intron (NR_028346, intron 1 of 6)	Tigger3a|DNA|TcMar-Tigger	1130	NR_028346	642569	Hs.647272	NM_001145126	ENSG00000225581	TRIM53AP	TRIM53|TRIM53P|TRIM80P	tripartite motif containing 53A, pseudogene	pseudo
chr11_131408172_131408284	Dm.Bm.5h-Dp.Bm.5h_peak_540	4.66001	2.22033	1.64047	intron (NM_001352003, intron 1 of 8)	intron (NM_001352003, intron 1 of 8)	37613	NM_001352006	50863	Hs.504352	NM_016522	ENSG00000182667	NTM	CEPU-1|HNT|IGLON2|NTRI	neurotrimin	protein-coding
chr17_37317982_37318045	Dm.Bm.5h-Dp.Bm.5h_peak_976	4.66001	2.22033	1.64047	intron (NM_198839, intron 7 of 59).2	intron (NM_198839, intron 7 of 59).2	-18247	NM_198838	31	Hs.160556	NM_000664	ENSG00000278540	ACACA	ACAC|ACACAD|ACC|ACC1|ACCA	acetyl-CoA carboxylase alpha	protein-coding
chr6_14598505_14598532	Dm.Bm.5h-Dp.Bm.5h_peak_1972	4.86459		4.30596	Intergenic	LTR104_Mam|LTR|Gypsy	-313065	NR_108097	102216342	Hs.563409	NR_108096	ENSG00000226673	LINC01108	LncRNA-ES1	long intergenic non-protein coding RNA 1108	ncRNA
chr15_41404901_41405048	Dm.Bm.5h-Dp.Bm.5h_peak_817	4.66001	2.22033	1.64047	Intergenic	AluSx|SINE|Alu	-2479	NM_016013	51103	Hs.106529	NM_016013	ENSG00000137806	NDUFAF1	CGI-65|CGI65|CIA30|MC1DN11	NADH:ubiquinone oxidoreductase complex assembly factor 1	protein-coding
chr18_21074418_21074521	Dm.Bm.5h-Dp.Bm.5h_peak_1039	4.66001	2.22033	1.64047	intron (NM_005406, intron 1 of 32)	L2b|LINE|L2	37343	NM_005406	6093	Hs.306307	NM_005406	ENSG00000067900	ROCK1	P160ROCK|ROCK-I	Rho associated coiled-coil containing protein kinase 1	protein-coding
chr11_126633858_126633993	Dm.Bm.5h-Dp.Bm.5h_peak_529	3.89167		2.66641	intron (NM_001301097, intron 1 of 15)	intron (NM_001301097, intron 1 of 15)	-18852	NR_120532	101929427	Hs.600341	NR_120532	ENSG00000254607	LOC101929427	-	uncharacterized LOC101929427	ncRNA
chr20_44092782_44092897	Dm.Bm.5h-Dp.Bm.5h_peak_1352	4.66001	2.22033	1.64047	Intergenic	L1MEc|LINE|L1	94348	NM_175913	57158	Hs.441737	NM_020433	ENSG00000149596	JPH2	CMH17|JP-2|JP2	junctophilin 2	protein-coding
chr22_40958486_40958620	Dm.Bm.5h-Dp.Bm.5h_peak_1407	4.66001	2.22033	1.64047	intron (NM_014248, intron 2 of 4)	intron (NM_014248, intron 2 of 4)	7175	NM_014248	9978	Hs.474949	NM_014248	ENSG00000100387	RBX1	BA554C12.1|RNF75|ROC1	ring-box 1	protein-coding
chr7_20961_21037	Dm.Bm.5h-Dp.Bm.5h_peak_2117	3.76198		1.80717	Intergenic	Intergenic	128439	NR_134325	102723672	Hs.605204	NR_134325	NA	LOC102723672	-	uncharacterized LOC102723672	ncRNA
chr12_16474013_16474113	Dm.Bm.5h-Dp.Bm.5h_peak_555	4.66001	2.22033	1.64047	Intergenic	Intergenic	120646	NM_145764	4257	Hs.389700	NM_020300	ENSG00000008394	MGST1	GST12|MGST|MGST-I	microsomal glutathione S-transferase 1	protein-coding
chr3_128373545_128373674	Dm.Bm.5h-Dp.Bm.5h_peak_1544	3.82264		2.26692	intron (NM_021937, intron 6 of 6)	intron (NM_021937, intron 6 of 6)	-89984	NR_037890	285224	Hs.683815	NR_037890	ENSG00000242049	DNAJB8-AS1	-	DNAJB8 antisense RNA 1	ncRNA
chr20_40892828_40892875	Dm.Bm.5h-Dp.Bm.5h_peak_1351	3.76198		1.80717	Intergenic	LTR16A2|LTR|ERVL	-87861	NR_145525	100128988	Hs.636443	NR_145524	NA	LOC100128988	-	uncharacterized LOC100128988	ncRNA
chr16_81171028_81171049	Dm.Bm.5h-Dp.Bm.5h_peak_938	4.66001	2.22033	1.64047	non-coding (NR_126532, exon 17 of 43)	non-coding (NR_126532, exon 17 of 43)	10292	NM_001278423	114780	Hs.413525	NM_052892	ENSG00000166473	PKD1L2	PC1L2	polycystin 1 like 2 (gene/pseudogene)	protein-coding
[truncated: 1,005 more rows]

## Sheet: DHT down
Merged_Peak	Sample_Peak	fold.change	log2FC	#NAME?	Annotation	Detailed Annotation	Distance to TSS	Nearest PromoterID	Entrez ID	Nearest Unigene	Nearest Refseq	Nearest Ensembl	Gene Name	Gene Alias	Gene Description	Gene Type
[truncated: 1 more rows]

## Sheet: Bic up
Merged_Peak	Sample_Peak	fold.change	log2FC	#NAME?	Annotation	Detailed Annotation	Distance to TSS	Nearest PromoterID	Entrez ID	Nearest Unigene	Nearest Refseq	Nearest Ensembl	Gene Name	Gene Alias	Gene Description	Gene Type
[truncated: 107 more rows]

[truncated: 5 more sheets: Bic down, DHT up KeGG, DHT down KeGG, Bic up KeGG, Bic down KeGG]
