# Supplementary material for: Differential gene regulation by a synthetic vitamin D receptor ligand and active vitamin D in human cells
Source: PLoS One. 2023 Dec 13;18(12):e0295288. doi: 10.1371/journal.pone.0295288 (PMC10718451; doi:10.1371/journal.pone.0295288)
Supplement: S1 Data — (ZIP) [file pone.0295288.s009.zip]

Archive with 41 entries (38 files):
- FID data for compounds 2a-d, 4-8/
- FID data for compounds 2a-d, 4-8/5 13C.jdf
- __MACOSX/
- __MACOSX/FID data for compounds 2a-d, 4-8/
- __MACOSX/FID data for compounds 2a-d, 4-8/._5 13C.jdf
- FID data for compounds 2a-d, 4-8/2b 1H.jdf
- __MACOSX/FID data for compounds 2a-d, 4-8/._2b 1H.jdf
- FID data for compounds 2a-d, 4-8/2a 13C.jdf
- __MACOSX/FID data for compounds 2a-d, 4-8/._2a 13C.jdf
- FID data for compounds 2a-d, 4-8/4 13C.jdf
- __MACOSX/FID data for compounds 2a-d, 4-8/._4 13C.jdf
- FID data for compounds 2a-d, 4-8/7 1H.jdf
- __MACOSX/FID data for compounds 2a-d, 4-8/._7 1H.jdf
- FID data for compounds 2a-d, 4-8/2c 13C.jdf
- __MACOSX/FID data for compounds 2a-d, 4-8/._2c 13C.jdf
- FID data for compounds 2a-d, 4-8/instruction.docx
- __MACOSX/FID data for compounds 2a-d, 4-8/._instruction.docx
- FID data for compounds 2a-d, 4-8/6 13C.jdf
- __MACOSX/FID data for compounds 2a-d, 4-8/._6 13C.jdf
- FID data for compounds 2a-d, 4-8/7 13C.jdf
- __MACOSX/FID data for compounds 2a-d, 4-8/._7 13C.jdf
- FID data for compounds 2a-d, 4-8/5 1H.jdf
- __MACOSX/FID data for compounds 2a-d, 4-8/._5 1H.jdf
- FID data for compounds 2a-d, 4-8/2d 1H.jdf
- __MACOSX/FID data for compounds 2a-d, 4-8/._2d 1H.jdf
- FID data for compounds 2a-d, 4-8/2b 13C.jdf
- __MACOSX/FID data for compounds 2a-d, 4-8/._2b 13C.jdf
- FID data for compounds 2a-d, 4-8/2a 1H.jdf
- __MACOSX/FID data for compounds 2a-d, 4-8/._2a 1H.jdf
- FID data for compounds 2a-d, 4-8/2c 1H.jdf
- __MACOSX/FID data for compounds 2a-d, 4-8/._2c 1H.jdf
- FID data for compounds 2a-d, 4-8/2d 13C.jdf
- __MACOSX/FID data for compounds 2a-d, 4-8/._2d 13C.jdf
- FID data for compounds 2a-d, 4-8/8 13C.jdf
- __MACOSX/FID data for compounds 2a-d, 4-8/._8 13C.jdf
- FID data for compounds 2a-d, 4-8/6 1H.jdf
- __MACOSX/FID data for compounds 2a-d, 4-8/._6 1H.jdf
- FID data for compounds 2a-d, 4-8/4 1H.jdf
- __MACOSX/FID data for compounds 2a-d, 4-8/._4 1H.jdf
- FID data for compounds 2a-d, 4-8/8 1H.jdf
- __MACOSX/FID data for compounds 2a-d, 4-8/._8 1H.jdf
